# Supplementary material for: A Soft Matrix Microenvironment Promotes Laterally Spreading Tumors via Oxidative Phosphorylation‐Dependent Cell Adhesion
Source: Adv Sci (Weinh). 2026 Mar 15;13(30):e23872. doi: 10.1002/advs.202523872 (PMC13248847; doi:10.1002/advs.202523872)
Supplement: Supplementary file 2 — Supporting File 2: advs74825‐sup‐0002‐FigureS1‐S8.zip. [file ADVS-13-e23872-s002.zip]

Archive with 8 entries (8 files):
- sFig-1.jpg
- sFig-2.jpg
- sFig-3.jpg
- sFig-4.jpg
- sFig-5.jpg
- sFig-6.jpg
- sFig-7.jpg
- sFig-8.jpg
