# Supplementary material for: A Soft Matrix Microenvironment Promotes Laterally Spreading Tumors via Oxidative Phosphorylation‐Dependent Cell Adhesion
Source: Adv Sci (Weinh). 2026 Mar 15;13(30):e23872. doi: 10.1002/advs.202523872 (PMC13248847; doi:10.1002/advs.202523872)
Supplement: Supplementary file 3 — Supporting File 3: advs74825‐sup‐0003‐TableS1‐S5.zip. [file ADVS-13-e23872-s003.zip]

Archive with 5 entries (5 files):
- Table S1 - revise2.xlsx
- Table S2.xlsx
- Table S3.xlsx
- Table S4.csv
- Table S5.docx
