# Supplementary material for: A Soft Matrix Microenvironment Promotes Laterally Spreading Tumors via Oxidative Phosphorylation‐Dependent Cell Adhesion
Source: Adv Sci (Weinh). 2026 Mar 15;13(30):e23872. doi: 10.1002/advs.202523872 (PMC13248847; doi:10.1002/advs.202523872)
Supplement: Supplementary file 3 — Supporting File 3: advs74825‐sup‐0003‐TableS1‐S5.zip. [file ADVS-13-e23872-s003.zip › Table S1 - revise2.xlsx]

## Sheet: Clinical Data
Clinical Data
		LST	PA
Gender
	Male	834(56.05%)	1958(65.27%)
	Female	654(43.95%)	1042(34.73%)
Age
	<30	21(1.41%)	91(3.03%)
	30-50	264(17.74%)	938(31.27%)
	50-70	935(62.84%)	1762(58.73%)
	>70	268(18.01%)	209(6.97%)
Location
	Cecum	145(9.74%)	211(7.03%)
	Ascending colon	266(17.88%)	397(13.23%)
	Transverse colon	278(18.68%)	623(20.77%)
	Descending colon	98(6.59%)	355(11.83%)
	Sigmoid colon	195(13.10%)	791(26.38%)
	Rectum	459(30.85%)	523(17.43%)
	Miss	47(3.16%)	100(3.33%)
Subtype
	LST-G	855(57.46%)	–
	LST-NG	329(22.11%)	–
	Miss	304(20.43%)	–
Total		1488(100%)	3000(100%)

## Sheet: scRNA-seq
Sample ID	Gender	Age	Data source	GEO accession	Location	Pathology	LST subtype	number of cells	median UMI counts per cell	median genes per cell			scRNA-seq
NT1	Female	43	Self-collected	–	Descending colon	Normal	–	4218	2958	1386.5					LST	PA	NT
NT2	Female	27	Self-collected	–	Descending colon	Normal	–	2278	2545.5	1386			Gender					p=1.0000
NT3	Female	53	Public	GSM8141849 (GSE261388, N1)	Sigmoid colon	Normal	–	2907	3200	1164				Male	3(42.86%)	3(42.86%)	3(42.86%)
NT4	Male	49	Public	GSM8141850 (GSE261388, N2)	Descending colon	Normal	–	8848	3705	1035				Female	4(57.14%)	4(57.14%)	4(57.14%)
NT5	Male	55	Public	GSM8141851 (GSE261388, N3)	Sigmoid colon	Normal	–	4647	3751	1339
NT6	Male	64	Public	GSM4904240 (GSE161277, patient2)	Rectum	Normal	–	4879	3455	1283			Age					p=0.2349
NT7	Female	53	Public	GSM4904246 (GSE161277, patient3)	Colon	Normal	–	3811	2888	1051					70	57	43
PA1	Female	57	Self-collected	–	Sigmoid colon	Tubular adenoma	–	2474	2944.5	1563					71	58	27
PA2	Male	58	Self-collected	–	Descending colon	Tubular adenoma	–	1689	2240	1245					60	57	53
PA3	Female	57	Public	GSM8141854 (GSE261388, P3)	Descending colon	Adenomatous polyps	–	3571	2677	1004					51	61	49
PA4	Male	61	Public	GSM4904235 (GSE161277, patient1)	Colon	Tubulo-villous adenoma	–	3097	12834	3070					27	64	55
PA5	Male	64	Public	GSM4904238 (GSE161277, patient2)	Rectum	Tubulo-villous adenoma	–	2051	4539	1606					66	53	64
PA6	Female	53	Public	GSM4904242 (GSE161277, patient3)	Colon	Tubulo-villous adenoma	–	3666	2370	911					73	53	53
PA7	Female	53	Public	GSM4904243 (GSE161277, patient3)	Colon	Tubulo-villous adenoma	–	2350	2724	1013			Location					p=0.3499
LST1	Male	70	Self-collected	–	Sigmoid colon	Tubular adenoma with moderate dysplasia	LST-NG-F	12460	1800	791				Rectum	3(42.86%)	1(14.29%)	1(14.29%)
LST2	Female	71	Self-collected	–	Descending colon	Tubular adenoma	LST-G-H	5571	2531	1192				Colon	4(57.14%)	6(85.71%)	6(85.71%)
LST3	Female	60	Self-collected	–	Rectum	Tubular adenoma with high-grade glandular intraepithelial neoplasia and focal malignant transformation (well-differentiated adenocarcinoma)	LST-NG-F	7428	1686	799
LST4	Female	51	Self-collected	–	Cecum	Tubulo-villous adenoma with moderate dysplasia	LST-G-H	5090	2209.5	1120			Subtype
LST5	Female	27	Self-collected	–	Rectum	Tubulo-villous adenoma	LST-G-M	3792	2242	1201				LST-G	4(57.14%)	–	–
LST6	Male	66	Self-collected	–	Transverse colon	Tubulo-villous adenoma	LST-NG-F	4235	2115	1126				LST-NG	3(42.86%)	–	–
LST7	Male	73	Self-collected	–	Rectum	Tubular adenoma	LST-G-M	1072	2541.5	1179.5
													Total		7(100%)	7(100%)	7(100%)

## Sheet: ST
Group	Gender	Age	Location	Pathology	LST_subtype
LST	Female	55	Ascending colon	Villus-tubular adenoma with high-grade hyperplasia and focal carcinoma, intramucosal well-differentiated adenocarcinoma	LST-G-M
PA	Male	60	Ascending colon	Tubular adenoma	–

## Sheet: Organoid
Sample ID	Gender	Age	Location	Pathology	LST subtype
PA1	Female	64	Transverse colon	Hyperplastic polyp	–
PA2	Male	41	Rectum	Tubular adenoma	–
PA3	Female	54	Sigmoid colon	Tubular adenoma	–
PA4	Male	25	Transverse colon	Tubular adenoma with moderate to severe dysplasia of focal glands	–
PA5	Male	54	Ascending colon	Tubular villous adenoma with high-grade dysplasia and focal canceration in some glands / high-grade differentiated adenocarcinoma in mucosa	–
PA6	Female	47	Sigmoid colon	Adenomatous polyp, mild dysplasia	–
PA7	Male	55	Transverse colon	Tubular adenoma, focal glandular epithelial moderate dysplasia	–
PA8	Female	51	Sigmoid colon	Tubular villous adenoma	–
LST1	Male	79	Transverse colon	Tubular villous adenoma with moderate dysplasia in some glands	LST-G-M
LST2	Male	54	Rectum	Tubular adenoma with local high-grade dysplasia	LST-NG-F
LST3	Female	70	Transverse colon	Tubular adenoma	LST-G-H
LST4	Female	52	Rectum	Tubular villous adenoma with high-grade dysplasia of glandular epithelium	LST-G-M
LST5	Female	29	Rectum	Adenomatous polyp, moderate atypical hyperplasia of some glands	LST-NG
LST6	Male	46	Transverse colon	Tubular adenoma with high-grade dysplasia of focal gland	NA
LST7	Male	62	Rectum	Carcinoid	LST-G
LST8	Female	54	Rectum	Tubular villous adenoma, focal glandular epithelial high-grade intraepithelial neoplasia with canceration / high to moderately differentiated adenocarcinoma	LST-G-M
LST9	Male	52	Transverse colon	Tubular villous adenoma, high-grade intraepithelial neoplasia of glandular epithelium	LST-G
LST10	Female	65	Cecum	Tubular villous adenoma	LST-G-H

## Sheet: Elastography
Sample ID	Gender	Age	Location	Pathology	LST subtype
PA1	Male	46	Rectum	Tubular adenoma with moderate dysplasia of local glands	–
PA2	Male	32	Rectum	Tubular villous adenoma with moderate dysplasia of local glands	–
PA3	Male	64	Rectum	Tubular villous adenoma with moderate dysplasia of local glands	–
PA4	Male	60	Rectum	Tubular villous adenoma with canceration / well to moderately differentiated adenocarcinoma	–
PA5	Male	67	Rectum	Tubular villous adenoma with moderate atypical hyperplasia of glandular epithelium	–
PA6	Male	33	Rectum	Tubular adenoma	–
PA7	Male	53	Rectum	N/A	–
LST1	Female	58	Rectum	Tubular villous adenoma with moderate dysplasia of focal glandular epithelium	LST-G-M
LST2	Female	75	Rectum	Tubular villous adenoma, epithelioid high-grade dysplasia with focal canceration / well to moderately differentiated adenocarcinoma	LST-G-M
LST3	Female	38	Rectum	Tubular villous adenoma with high-grade dysplasia of focal glands	LST-NG-F
LST4	Female	74	Rectum	Villous adenoma	LST-G-H
LST5	Male	51	Rectum	Tubular adenoma with high-grade dysplasia of focal gland	LST-NG-F
LST6	Male	46	Rectum	N/A	LST-G-H
LST7	Male	68	Rectum	Low grade intraepithelial neoplasia of local glands	LST-G-H
