# Supplementary material for: A Soft Matrix Microenvironment Promotes Laterally Spreading Tumors via Oxidative Phosphorylation‐Dependent Cell Adhesion
Source: Adv Sci (Weinh). 2026 Mar 15;13(30):e23872. doi: 10.1002/advs.202523872 (PMC13248847; doi:10.1002/advs.202523872)
Supplement: Supplementary file 3 — Supporting File 3: advs74825‐sup‐0003‐TableS1‐S5.zip. [file ADVS-13-e23872-s003.zip › Table S2.xlsx]

## Sheet: （A）DEGs of major cell types
p_val	avg_log2FC	pct.1	pct.2	p_val_adj	cluster	gene
0	3.60298	0.68	0.15	0	T	CCL5
0	3.32355	0.373	0.052	0	T	GZMA
0	2.97705	0.761	0.087	0	T	CD3D
0	2.9072	0.542	0.063	0	T	KLRB1
0	2.81219	0.591	0.097	0	T	IL7R
0	2.75057	0.596	0.07	0	T	CD7
0	2.74681	0.759	0.087	0	T	CD3E
0	2.64677	0.83	0.301	0	T	IL32
0	2.60229	0.425	0.05	0	T	NKG7
0	2.48132	0.618	0.064	0	T	CD2
0	2.37352	0.301	0.106	0	T	CCL4
0	2.2481	0.41	0.044	0	T	TRBC1
0	2.24019	0.575	0.227	0	T	TNFAIP3
0	2.20964	0.467	0.097	0	T	TRAC
0	2.20618	0.588	0.118	0	T	TRBC2
0	2.16017	0.531	0.048	0	T	CD3G
0	2.15327	0.632	0.146	0	T	HCST
0	2.08762	0.573	0.27	0	T	ANXA1
0	2.03009	0.728	0.279	0	T	CD69
0	2.01346	0.515	0.455	0	T	HSPA1A
0	1.96006	0.626	0.48	0	T	DNAJB1
0	1.94403	0.447	0.062	0	T	CST7
0	1.89892	0.602	0.177	0	T	EVL
0	1.84347	0.501	0.078	0	T	LCK
0	1.82599	0.787	0.318	0	T	PTPRC
0	1.79208	0.801	0.39	0	T	SRGN
0	1.775	0.347	0.029	0	T	LINC01871
0	1.77284	0.386	0.145	0	T	CREM
0	1.76897	0.443	0.051	0	T	CD96
0	1.73019	0.525	0.112	0	T	FYB1
0	1.73004	0.827	0.716	0	T	HSPA8
0	1.68575	0.383	0.07	0	T	GIMAP7
0	1.68534	0.474	0.1	0	T	FYN
0	1.66792	0.32	0.052	0	T	HOPX
0	1.65258	0.284	0.03	0	T	CD8A
0	1.62142	0.899	0.656	0	T	BTG1
0	1.60745	0.255	0.022	0	T	KLRD1
0	1.5775	0.351	0.06	0	T	SPOCK2
0	1.57418	0.482	0.213	0	T	LEPROTL1
0	1.56435	0.481	0.246	0	T	RGS1
0	1.56236	0.376	0.203	0	T	RGCC
0	1.55772	0.347	0.034	0	T	CD247
0	1.54778	0.405	0.109	0	T	RORA
0	1.54493	0.39	0.25	0	T	H3-3B
0	1.5423	0.599	0.509	0	T	DNAJA1
0	1.53053	0.403	0.103	0	T	ARL4C
0	1.52909	0.351	0.029	0	T	GZMM
0	1.52268	0.469	0.196	0	T	CLEC2B
0	1.51724	0.765	0.674	0	T	JUND
0	1.50719	0.785	0.416	0	T	ARHGDIB
0	1.50363	0.404	0.232	0	T	ID2
0	1.43255	0.744	0.55	0	T	SARAF
0	1.40736	0.43	0.335	0	T	HSPH1
0	1.38959	0.428	0.21	0	T	DUSP2
0	1.38409	0.459	0.249	0	T	NR4A2
0	1.38046	0.851	0.778	0	T	HSP90AA1
0	1.35309	0.354	0.088	0	T	RUNX3
0	1.34764	0.297	0.045	0	T	SH2D2A
0	1.34545	0.628	0.429	0	T	TSC22D3
0	1.34381	0.433	0.163	0	T	SAMSN1
0	1.33554	0.345	0.08	0	T	SKAP1
0	1.31355	0.378	0.14	0	T	ITM2A
0	1.31078	0.517	0.269	0	T	CYTIP
0	1.30377	0.55	0.291	0	T	STK17B
0	1.29968	0.389	0.179	0	T	TAGAP
0	1.29724	0.428	0.149	0	T	ACAP1
0	1.29376	0.441	0.136	0	T	ALOX5AP
0	1.29296	0.295	0.066	0	T	GIMAP4
0	1.29131	0.371	0.172	0	T	PLAAT4
0	1.29047	0.5	0.322	0	T	CKLF
0	1.28961	0.772	0.383	0	T	S100A4
0	1.28344	0.632	0.347	0	T	RAC2
0	1.27809	0.337	0.079	0	T	LCP2
0	1.26684	0.425	0.338	0	T	CACYBP
0	1.2571	0.37	0.102	0	T	CLEC2D
0	1.25592	0.65	0.275	0	T	CD52
0	1.25329	0.405	0.16	0	T	ETS1
0	1.24992	0.97	0.898	0	T	TMSB4X
0	1.24726	0.428	0.186	0	T	SLC2A3
0	1.24631	0.834	0.653	0	T	RPL30
0	1.2369	0.459	0.345	0	T	YPEL5
0	1.23072	0.375	0.25	0	T	UBE2S
0	1.22913	0.668	0.308	0	T	CORO1A
0	1.22113	0.295	0.05	0	T	PRKCH
0	1.21713	0.401	0.296	0	T	MYADM
0	1.21046	0.535	0.207	0	T	LCP1
0	1.20743	0.303	0.077	0	T	PTPN22
0	1.19757	0.853	0.694	0	T	RPLP1
0	1.18737	0.389	0.229	0	T	CLDND1
0	1.17866	0.376	0.186	0	T	PTPRCAP
0	1.17412	0.253	0.043	0	T	BCL11B
0	1.1733	0.991	0.966	0	T	B2M
0	1.17148	0.291	0.121	0	T	ZNF331
0	1.16672	0.843	0.677	0	T	RPL28
0	1.16068	0.803	0.8	0	T	HSP90AB1
0	1.15941	0.461	0.292	0	T	IL2RG
0	1.15278	0.253	0.044	0	T	CAMK4
0	1.14405	0.818	0.691	0	T	CALM1
0	1.14037	0.266	0.049	0	T	SYTL3
0	1.13855	0.699	0.577	0	T	KLF6
0	1.13275	0.272	0.081	0	T	TTC39C
0	1.13121	0.307	0.104	0	T	GNG2
0	1.12895	0.29	0.118	0	T	PTGER4
0	1.12764	0.281	0.071	0	T	DOK2
0	1.12552	0.761	0.628	0	T	PNRC1
0	1.12462	0.727	0.635	0	T	ZFP36
0	1.1178	0.256	0.047	0	T	STAT4
0	1.1168	0.84	0.694	0	T	SH3BGRL3
0	1.10935	0.394	0.267	0	T	DDIT4
0	1.10644	0.483	0.347	0	T	ELF1
0	1.10459	0.408	0.261	0	T	PPP2R5C
0	1.10395	0.794	0.643	0	T	MYL12A
0	1.09976	0.525	0.303	0	T	GMFG
0	1.09116	0.626	0.394	0	T	IFITM2
0	1.0885	0.367	0.149	0	T	APBB1IP
0	1.08661	0.3	0.14	0	T	SEPTIN1
0	1.07644	0.546	0.342	0	T	IFITM1
0	1.07482	0.884	0.846	0	T	UBC
0	1.07247	0.842	0.673	0	T	RPS12
0	1.07094	0.754	0.672	0	T	JUNB
0	1.06739	0.282	0.085	0	T	GPR65
0	1.06385	0.616	0.506	0	T	SRSF7
0	1.0598	0.835	0.645	0	T	RPS27A
0	1.0491	0.374	0.225	0	T	TGFB1
0	1.04738	0.688	0.588	0	T	DUSP1
0	1.03777	0.318	0.113	0	T	TBC1D10C
0	1.02097	0.856	0.748	0	T	DDX5
0	1.01866	0.953	0.869	0	T	HLA-B
0	1.01847	0.499	0.27	0	T	STK17A
0	1.01366	0.304	0.166	0	T	TSPYL2
0	1.01018	0.414	0.268	0	T	OSTF1
0	1.00277	0.32	0.168	0	T	GPR183
0	0.999775	0.443	0.242	0	T	CD48
0	0.994556	0.368	0.185	0	T	WIPF1
0	0.99406	0.472	0.313	0	T	STK4
0	0.989768	0.838	0.666	0	T	RPS19
0	0.988808	0.546	0.412	0	T	MBNL1
0	0.984957	0.828	0.644	0	T	RPS3
0	0.97866	0.565	0.432	0	T	FXYD5
0	0.978333	0.382	0.249	0	T	IDS
0	0.969801	0.952	0.89	0	T	EIF1
0	0.967748	0.583	0.481	0	T	DDX24
0	0.955697	0.324	0.188	0	T	LINC-PINT
0	0.953933	0.262	0.133	0	T	PBXIP1
0	0.953033	0.303	0.14	0	T	TRAF3IP3
0	0.947536	0.277	0.12	0	T	AAK1
0	0.942269	0.376	0.291	0	T	G3BP2
0	0.940018	0.442	0.274	0	T	TUBA1A
0	0.937903	0.264	0.128	0	T	MGAT4A
0	0.936398	0.701	0.544	0	T	CRIP1
0	0.933006	0.271	0.171	0	T	TALAM1
0	0.929481	0.255	0.094	0	T	PTPN7
0	0.925782	0.443	0.324	0	T	ABRACL
0	0.921701	0.799	0.684	0	T	HLA-E
0	0.91759	0.681	0.601	0	T	ZFP36L2
0	0.917586	0.837	0.654	0	T	RPS15A
0	0.913901	0.344	0.205	0	T	NR3C1
0	0.912716	0.276	0.163	0	T	CSRNP1
0	0.912013	0.382	0.218	0	T	MSN
0	0.910074	0.736	0.581	0	T	RPL17
0	0.908384	0.279	0.156	0	T	SEPTIN6
0	0.905115	0.258	0.085	0	T	ARHGAP9
0	0.903036	0.302	0.211	0	T	CCNH
0	0.90283	0.281	0.2	0	T	CHORDC1
0	0.897996	0.378	0.263	0	T	CDC42SE2
0	0.8967	0.609	0.515	0	T	PPP1R15A
0	0.895256	0.356	0.186	0	T	RHOH
0	0.891635	0.834	0.809	0	T	UBB
0	0.886801	0.34	0.197	0	T	GLIPR1
0	0.884568	0.318	0.163	0	T	IKZF1
0	0.881559	0.841	0.669	0	T	RPL32
0	0.878214	0.747	0.597	0	T	RPS26
0	0.878048	0.819	0.632	0	T	RPS13
0	0.8658	0.822	0.638	0	T	RPS3A
0	0.860441	0.831	0.655	0	T	RPL19
0	0.859842	0.835	0.658	0	T	RPS27
0	0.858175	0.274	0.116	0	T	PIP4K2A
0	0.850883	0.464	0.386	0	T	DDX3X
0	0.849477	0.255	0.156	0	T	RESF1
0	0.848678	0.847	0.685	0	T	RPL10
0	0.848525	0.557	0.484	0	T	MCL1
0	0.845256	0.414	0.316	0	T	EML4
0	0.843084	0.275	0.137	0	T	RAB8B
0	0.838395	0.816	0.628	0	T	RPS7
0	0.838281	0.885	0.816	0	T	HLA-C
0	0.837599	0.795	0.621	0	T	RPS21
0	0.829205	0.331	0.154	0	T	LBH
0	0.828607	0.561	0.263	0	T	LAPTM5
0	0.824392	0.318	0.193	0	T	ARHGEF1
0	0.823397	0.46	0.38	0	T	PDCD4
0	0.822829	0.25	0.144	0	T	LDLRAD4
0	0.820441	0.282	0.177	0	T	ABHD17A
0	0.820025	0.291	0.195	0	T	ADGRE5
0	0.814459	0.396	0.239	0	T	GPSM3
0	0.811902	0.839	0.662	0	T	RPL39
0	0.806295	0.705	0.58	0	T	RPS29
0	0.803705	0.476	0.229	0	T	LTB
0	0.800463	0.285	0.177	0	T	ITGA4
9.05217e-308	0.823543	0.367	0.319	3.14672e-303	T	PPP1R2
6.07642e-303	1.82971	0.471	0.46	2.11229e-298	T	HSPA1B
2.45785e-302	0.957237	0.337	0.269	8.54398e-298	T	CITED2
4.79993e-289	1.00556	0.59	0.592	1.66855e-284	T	HSPE1
1.45982e-252	0.801823	0.72	0.702	5.07464e-248	T	FOS
2.22217e-158	0.945641	0.28	0.247	7.72471e-154	T	NEU1
0	4.77697	0.791	0.097	0	Epi	TFF3
0	4.75521	0.931	0.181	0	Epi	PHGR1
0	4.3138	0.615	0.121	0	Epi	FABP1
0	3.993	0.807	0.121	0	Epi	PIGR
0	3.85383	0.879	0.097	0	Epi	LGALS4
0	3.69172	0.889	0.098	0	Epi	KRT8
0	3.58791	0.886	0.099	0	Epi	KRT18
0	3.56252	0.369	0.042	0	Epi	MUC2
0	3.55894	0.405	0.055	0	Epi	MT1G
0	3.5048	0.78	0.059	0	Epi	TSPAN8
0	3.4097	0.406	0.039	0	Epi	FCGBP
0	3.40646	0.822	0.062	0	Epi	EPCAM
0	3.39689	0.73	0.069	0	Epi	AGR2
0	3.3075	0.749	0.061	0	Epi	FXYD3
0	3.22949	0.754	0.057	0	Epi	KRT19
0	3.20868	0.695	0.082	0	Epi	CKB
0	3.12907	0.629	0.058	0	Epi	SELENBP1
0	3.09006	0.598	0.03	0	Epi	SPINK1
0	3.08762	0.772	0.047	0	Epi	ELF3
0	3.0128	0.971	0.707	0	Epi	S100A6
0	3.00531	0.734	0.048	0	Epi	CLDN4
0	2.96	0.695	0.035	0	Epi	CEACAM5
0	2.94211	0.533	0.045	0	Epi	LCN2
0	2.91053	0.7	0.073	0	Epi	C15orf48
0	2.8999	0.654	0.043	0	Epi	GPX2
0	2.88342	0.716	0.04	0	Epi	CLDN3
0	2.83327	0.884	0.351	0	Epi	LGALS3
0	2.79636	0.699	0.037	0	Epi	C19orf33
0	2.68759	0.334	0.022	0	Epi	TFF1
0	2.66098	0.783	0.116	0	Epi	IFI27
0	2.62392	0.668	0.028	0	Epi	FAM3D
0	2.56491	0.418	0.046	0	Epi	OLFM4
0	2.51751	0.69	0.1	0	Epi	CD24
0	2.51484	0.43	0.027	0	Epi	KRT20
0	2.4852	0.645	0.068	0	Epi	SLC12A2
0	2.47273	0.573	0.027	0	Epi	TSPAN1
0	2.46128	0.715	0.044	0	Epi	CLDN7
0	2.4322	0.7	0.03	0	Epi	SMIM22
0	2.38348	0.582	0.055	0	Epi	MUC12
0	2.26828	0.779	0.123	0	Epi	TPM1
0	2.151	0.902	0.588	0	Epi	S100A10
0	2.13547	0.266	0.019	0	Epi	REG4
0	2.12679	0.624	0.037	0	Epi	TMEM54
0	2.12262	0.685	0.139	0	Epi	CD9
0	2.12039	0.403	0.014	0	Epi	LEFTY1
0	2.10892	0.704	0.153	0	Epi	SPINT2
0	2.09437	0.64	0.036	0	Epi	KLF5
0	2.06899	0.475	0.028	0	Epi	IGFBP2
0	2.0271	0.596	0.066	0	Epi	ATP1B1
0	2.00669	0.52	0.021	0	Epi	MUC13
0	2.00332	0.471	0.109	0	Epi	MT1E
0	1.97839	0.498	0.021	0	Epi	MUC4
0	1.96134	0.626	0.079	0	Epi	ITGA6
0	1.92109	0.602	0.035	0	Epi	CDC42EP5
0	1.87588	0.523	0.033	0	Epi	CYP3A5
0	1.87145	0.548	0.094	0	Epi	ID1
0	1.87094	0.723	0.42	0	Epi	PRDX5
0	1.87038	0.519	0.025	0	Epi	S100A14
0	1.85857	0.323	0.044	0	Epi	CA2
0	1.85774	0.545	0.075	0	Epi	SOX4
0	1.83621	0.587	0.057	0	Epi	STARD10
0	1.83586	0.457	0.02	0	Epi	S100P
0	1.83556	0.332	0.021	0	Epi	LINC00511
0	1.82927	0.284	0.093	0	Epi	MT1F
0	1.80557	0.261	0.01	0	Epi	PRAP1
0	1.75925	0.572	0.027	0	Epi	DSP
0	1.74027	0.578	0.092	0	Epi	GMDS
0	1.7323	0.756	0.421	0	Epi	TXN
0	1.714	0.518	0.02	0	Epi	AGR3
0	1.70836	0.365	0.021	0	Epi	ADH1C
0	1.70215	0.388	0.012	0	Epi	CDHR5
0	1.6904	0.284	0.015	0	Epi	WFDC2
0	1.67185	0.557	0.021	0	Epi	SLC44A4
0	1.66784	0.442	0.062	0	Epi	MDK
0	1.65296	0.5	0.02	0	Epi	PPP1R1B
0	1.65225	0.272	0.018	0	Epi	PLA2G2A
0	1.64804	0.543	0.022	0	Epi	CDH17
0	1.64367	0.597	0.126	0	Epi	TMEM141
0	1.64187	0.575	0.066	0	Epi	LLGL2
0	1.63881	0.48	0.017	0	Epi	ABCC3
0	1.63324	0.296	0.012	0	Epi	CEACAM6
0	1.62396	0.487	0.02	0	Epi	POF1B
0	1.61098	0.274	0.05	0	Epi	SLC26A2
0	1.60899	0.559	0.032	0	Epi	ST14
0	1.60302	0.488	0.033	0	Epi	MGST1
0	1.59658	0.608	0.141	0	Epi	CYSTM1
0	1.59308	0.482	0.017	0	Epi	TMC5
0	1.58864	0.744	0.42	0	Epi	UQCRQ
0	1.57697	0.304	0.013	0	Epi	PRAC1
0	1.57293	0.645	0.112	0	Epi	APP
0	1.56138	0.801	0.514	0	Epi	COX5B
0	1.56077	0.461	0.015	0	Epi	PRSS3
0	1.55457	0.525	0.019	0	Epi	DSG2
0	1.5542	0.53	0.05	0	Epi	CAMK2N1
0	1.54867	0.376	0.021	0	Epi	SFN
0	1.54737	0.518	0.02	0	Epi	SERINC2
0	1.54424	0.411	0.012	0	Epi	C10orf99
0	1.53682	0.474	0.017	0	Epi	MYH14
0	1.52897	0.704	0.294	0	Epi	ANXA2
0	1.51697	0.819	0.535	0	Epi	PPDPF
0	1.51665	0.494	0.041	0	Epi	NPDC1
0	1.51481	0.33	0.014	0	Epi	TRIM31
0	1.51317	0.399	0.013	0	Epi	HMGCS2
0	1.51101	0.416	0.031	0	Epi	ASS1
0	1.5105	0.492	0.032	0	Epi	GOLM1
0	1.50329	0.415	0.021	0	Epi	GPRC5A
0	1.50245	0.451	0.014	0	Epi	VSIG2
0	1.49354	0.405	0.129	0	Epi	TMEM238
0	1.46497	0.65	0.216	0	Epi	ACADVL
0	1.46368	0.26	0.034	0	Epi	SERPINA1
0	1.45464	0.661	0.289	0	Epi	SRI
0	1.45309	0.379	0.013	0	Epi	MUC1
0	1.44748	0.415	0.043	0	Epi	FLNB
0	1.43723	0.392	0.064	0	Epi	MYO1E
0	1.43261	0.52	0.087	0	Epi	ETS2
0	1.43122	0.369	0.014	0	Epi	ST6GALNAC1
0	1.42879	0.589	0.084	0	Epi	LGALS3BP
0	1.41315	0.661	0.29	0	Epi	ITM2C
0	1.40897	0.505	0.064	0	Epi	AFDN
0	1.40842	0.515	0.083	0	Epi	GOLIM4
0	1.40343	0.429	0.023	0	Epi	AMN
0	1.40176	0.506	0.071	0	Epi	MGLL
0	1.39574	0.454	0.082	0	Epi	DST
0	1.39523	0.377	0.013	0	Epi	RNF43
0	1.39374	0.479	0.017	0	Epi	CDH1
0	1.38264	0.648	0.704	0	Epi	MT-CO1
0	1.3817	0.679	0.38	0	Epi	COX5A
0	1.37844	0.46	0.013	0	Epi	CDX2
0	1.37841	0.484	0.026	0	Epi	ATP8B1
0	1.36546	0.542	0.078	0	Epi	LSR
0	1.35688	0.432	0.013	0	Epi	MISP
0	1.3425	0.802	0.54	0	Epi	NEAT1
0	1.34051	0.467	0.014	0	Epi	RAB25
0	1.33311	0.562	0.201	0	Epi	MLEC
0	1.32532	0.432	0.033	0	Epi	NQO1
0	1.31447	0.644	0.673	0	Epi	MT-CO2
0	1.3133	0.382	0.03	0	Epi	NEDD4L
0	1.31297	0.289	0.019	0	Epi	ASCL2
0	1.30883	0.537	0.116	0	Epi	MPST
0	1.30821	0.452	0.014	0	Epi	ERBB3
0	1.30471	0.434	0.015	0	Epi	EHF
0	1.30112	0.463	0.025	0	Epi	SPINT1
0	1.29895	0.453	0.016	0	Epi	PTPRF
0	1.29035	0.375	0.014	0	Epi	TMPRSS2
0	1.28757	0.657	0.367	0	Epi	CHCHD10
0	1.28641	0.398	0.017	0	Epi	GPA33
0	1.28489	0.448	0.03	0	Epi	BACE2
0	1.28408	0.528	0.103	0	Epi	PERP
0	1.28064	0.768	0.518	0	Epi	GSTP1
0	1.28039	0.47	0.128	0	Epi	GSN
0	1.27902	0.506	0.131	0	Epi	ETHE1
0	1.27754	0.251	0.033	0	Epi	MYO15B
0	1.27562	0.527	0.125	0	Epi	TSPAN3
0	1.27544	0.445	0.015	0	Epi	CDX1
0	1.27481	0.444	0.016	0	Epi	KRTCAP3
0	1.27385	0.535	0.129	0	Epi	FRYL
0	1.27178	0.408	0.011	0	Epi	PDZK1IP1
0	1.26997	0.441	0.028	0	Epi	TCEA3
0	1.26858	0.514	0.093	0	Epi	ALDH2
0	1.26765	0.372	0.07	0	Epi	PHLDA2
0	1.26654	0.427	0.014	0	Epi	MUC3A
0	1.26562	0.344	0.01	0	Epi	ERN2
0	1.26483	0.43	0.02	0	Epi	DSC2
0	1.26139	0.41	0.016	0	Epi	PLS1
0	1.26047	0.289	0.016	0	Epi	GDF15
0	1.26032	0.407	0.012	0	Epi	FERMT1
0	1.25844	0.593	0.136	0	Epi	CD151
0	1.25412	0.387	0.04	0	Epi	PTPRK
0	1.25099	0.254	0.011	0	Epi	PCK1
0	1.24986	0.429	0.038	0	Epi	TST
0	1.24835	0.363	0.01	0	Epi	AOC1
0	1.24808	0.378	0.029	0	Epi	LMO7
0	1.24697	0.473	0.096	0	Epi	SPATS2L
0	1.2448	0.661	0.222	0	Epi	ACTN4
0	1.24318	0.408	0.012	0	Epi	EPS8L3
0	1.24303	0.39	0.012	0	Epi	SATB2
0	1.23412	0.51	0.106	0	Epi	QTRT1
0	1.23376	0.376	0.015	0	Epi	SOX9
0	1.23336	0.338	0.013	0	Epi	MLPH
0	1.2277	0.537	0.099	0	Epi	LIMA1
0	1.2182	0.3	0.011	0	Epi	MUC5B
0	1.21763	0.398	0.04	0	Epi	H1F0
0	1.2173	0.441	0.036	0	Epi	JUP
0	1.21695	0.417	0.058	0	Epi	EPS8L2
0	1.2161	0.436	0.015	0	Epi	PLPP2
0	1.21029	0.632	0.61	0	Epi	MT-CO3
0	1.20872	0.385	0.019	0	Epi	TRPM4
0	1.20748	0.345	0.019	0	Epi	PPARG
0	1.20394	0.618	0.271	0	Epi	TSPO
0	1.19807	0.421	0.013	0	Epi	USH1C
0	1.19155	0.636	0.23	0	Epi	RRBP1
0	1.18043	0.475	0.081	0	Epi	TSC22D1
0	1.17624	0.378	0.032	0	Epi	FAT1
0	1.17557	0.381	0.07	0	Epi	SOD3
0	1.17166	0.311	0.01	0	Epi	NXPE4
0	1.17037	0.492	0.085	0	Epi	ANXA4
0	1.16589	0.616	0.196	0	Epi	MARCKSL1
0	1.1625	0.403	0.05	0	Epi	MYO1D
0	1.15975	0.368	0.022	0	Epi	ITGB4
0	1.15393	0.34	0.016	0	Epi	SLPI
0	1.15032	0.314	0.021	0	Epi	CALML4
0	1.14967	0.267	0.023	0	Epi	KLK1
0	1.14907	0.549	0.192	0	Epi	FAM162A
0	1.14754	0.456	0.119	0	Epi	IER3
0	1.14719	0.374	0.014	0	Epi	SHROOM3
0	1.1466	0.398	0.039	0	Epi	FHL2
0	1.14505	0.674	0.44	0	Epi	ATP5MC3
0	1.14416	0.604	0.23	0	Epi	ATP1A1
0	1.13994	0.351	0.029	0	Epi	BAIAP2L1
0	1.13838	0.392	0.02	0	Epi	MAP7
0	1.13729	0.556	0.187	0	Epi	UQCRC1
0	1.13571	0.404	0.012	0	Epi	VIL1
0	1.13541	0.319	0.009	0	Epi	SCNN1A
0	1.13012	0.407	0.012	0	Epi	CXADR
0	1.12533	0.428	0.041	0	Epi	CTNND1
0	1.12397	0.367	0.012	0	Epi	ATP10B
0	1.11827	0.447	0.047	0	Epi	PAWR
0	1.11405	0.252	0.099	0	Epi	ANKRD36C
0	1.10764	0.336	0.01	0	Epi	CFTR
0	1.10578	0.372	0.04	0	Epi	TCF7L2
0	1.10389	0.709	0.452	0	Epi	ATP5ME
0	1.10173	0.317	0.009	0	Epi	ATP2C2
0	1.10133	0.35	0.014	0	Epi	PLCB4
0	1.09904	0.338	0.01	0	Epi	HSD11B2
0	1.09812	0.503	0.107	0	Epi	CTNNA1
0	1.09522	0.419	0.038	0	Epi	NET1
0	1.09478	0.275	0.009	0	Epi	LAMB3
0	1.09444	0.66	0.391	0	Epi	CSTB
0	1.09206	0.411	0.051	0	Epi	MYO6
0	1.08935	0.422	0.034	0	Epi	CTTN
0	1.08532	0.365	0.034	0	Epi	SH3D19
0	1.08279	0.431	0.049	0	Epi	RBM47
0	1.08242	0.457	0.084	0	Epi	RASSF7
0	1.08137	0.286	0.01	0	Epi	BCAS1
0	1.07857	0.337	0.011	0	Epi	CA12
0	1.07078	0.299	0.013	0	Epi	PIGZ
0	1.06963	0.356	0.018	0	Epi	HEPH
0	1.06892	0.396	0.012	0	Epi	MAL2
0	1.06749	0.566	0.174	0	Epi	HEBP2
0	1.06608	0.539	0.136	0	Epi	SPTBN1
0	1.0635	0.331	0.011	0	Epi	SNORC
0	1.06075	0.467	0.127	0	Epi	H2AFJ
0	1.05806	0.434	0.072	0	Epi	EPS8
0	1.05463	0.279	0.011	0	Epi	MYO7B
0	1.05357	0.264	0.007	0	Epi	CAPN8
0	1.05357	0.392	0.015	0	Epi	STAP2
0	1.05346	0.547	0.291	0	Epi	ATP5MC1
0	1.05278	0.538	0.129	0	Epi	PDLIM1
0	1.05056	0.42	0.059	0	Epi	ASL
0	1.04617	0.381	0.052	0	Epi	TMEM63A
0	1.04483	0.444	0.096	0	Epi	ZKSCAN1
0	1.04413	0.308	0.009	0	Epi	TMPRSS4
0	1.04361	0.369	0.062	0	Epi	HES1
0	1.0371	0.359	0.01	0	Epi	TMC4
0	1.03624	0.321	0.031	0	Epi	CLMN
0	1.03023	0.447	0.086	0	Epi	MLXIP
0	1.02985	0.467	0.088	0	Epi	KLF3
0	1.02709	0.375	0.12	0	Epi	PLEC
0	1.02702	0.366	0.097	0	Epi	SYTL2
0	1.02464	0.423	0.074	0	Epi	KLF4
0	1.02437	0.32	0.041	0	Epi	CES2
0	1.02434	0.729	0.557	0	Epi	COX6C
0	1.01758	0.294	0.057	0	Epi	NUPR1
0	1.01348	0.342	0.012	0	Epi	ANXA3
0	1.01285	0.377	0.012	0	Epi	PKP3
0	1.01193	0.389	0.038	0	Epi	S100A16
0	1.01189	0.489	0.16	0	Epi	NANS
0	1.00851	0.435	0.053	0	Epi	MGST2
0	1.00811	0.514	0.14	0	Epi	MVP
0	1.00734	0.257	0.007	0	Epi	MIR194-2HG
0	1.00381	0.751	0.586	0	Epi	COX6A1
0	0.999468	0.525	0.184	0	Epi	TXNDC17
0	0.998338	0.363	0.013	0	Epi	LAD1
0	0.9948	0.321	0.072	0	Epi	ARHGAP26
0	0.994533	0.666	0.364	0	Epi	RAC1
0	0.99432	0.555	0.208	0	Epi	CLTB
0	0.99047	0.258	0.008	0	Epi	NXPE1
0	0.990042	0.592	0.268	0	Epi	DSTN
0	0.98898	0.31	0.013	0	Epi	AXIN2
0	0.986134	0.552	0.265	0	Epi	PPA1
0	0.985887	0.348	0.009	0	Epi	PRSS8
0	0.985161	0.341	0.01	0	Epi	TMEM45B
0	0.984406	0.525	0.338	0	Epi	ATP5MD
0	0.984185	0.264	0.009	0	Epi	RASEF
0	0.983684	0.44	0.071	0	Epi	ACSL5
0	0.976846	0.673	0.52	0	Epi	UQCRH
0	0.97435	0.779	0.574	0	Epi	ELOB
0	0.968982	0.418	0.086	0	Epi	AGPAT2
0	0.963337	0.712	0.559	0	Epi	COX7A2
0	0.962948	0.516	0.197	0	Epi	CYC1
0	0.962912	0.316	0.008	0	Epi	BICDL2
0	0.962558	0.463	0.12	0	Epi	PCBD1
0	0.95896	0.574	0.227	0	Epi	SERPINB1
0	0.957733	0.505	0.144	0	Epi	SERPINB6
0	0.956475	0.668	0.44	0	Epi	COX7B
0	0.956374	0.316	0.009	0	Epi	HNF4A
0	0.955357	0.381	0.043	0	Epi	HDHD3
0	0.952115	0.342	0.025	0	Epi	FNBP1L
0	0.952045	0.364	0.017	0	Epi	TRIM2
0	0.952017	0.323	0.014	0	Epi	MYO5B
0	0.95194	0.562	0.248	0	Epi	NDUFC1
0	0.950694	0.522	0.172	0	Epi	TM9SF3
0	0.9473	0.668	0.43	0	Epi	UQCR10
0	0.947291	0.272	0.049	0	Epi	NRARP
0	0.947041	0.273	0.011	0	Epi	SPIRE2
0	0.943259	0.367	0.032	0	Epi	CTBP2
0	0.942191	0.357	0.033	0	Epi	CERS6
0	0.940097	0.39	0.057	0	Epi	GPR160
0	0.938838	0.285	0.007	0	Epi	LIPH
0	0.937371	0.754	0.583	0	Epi	COX6B1
0	0.937284	0.329	0.009	0	Epi	FUT3
0	0.931116	0.305	0.013	0	Epi	MAOA
0	0.930432	0.27	0.03	0	Epi	PCCA
0	0.928495	0.358	0.076	0	Epi	DIAPH2
0	0.923047	0.436	0.099	0	Epi	GFPT1
0	0.921548	0.712	0.507	0	Epi	NDUFA1
0	0.92139	0.383	0.036	0	Epi	ABHD11
0	0.920857	0.45	0.139	0	Epi	DNM2
0	0.919228	0.49	0.156	0	Epi	COA3
0	0.912354	0.338	0.057	0	Epi	USP53
0	0.912193	0.315	0.016	0	Epi	TINAGL1
0	0.910243	0.488	0.137	0	Epi	CISD3
0	0.907725	0.281	0.035	0	Epi	ANO9
0	0.906053	0.272	0.042	0	Epi	VEGFA
0	0.900463	0.347	0.05	0	Epi	PATJ
0	0.900132	0.3	0.016	0	Epi	MECOM
0	0.896174	0.321	0.008	0	Epi	ZG16B
0	0.894969	0.346	0.068	0	Epi	QSOX1
0	0.894248	0.621	0.351	0	Epi	ROMO1
0	0.892871	0.425	0.101	0	Epi	PDXDC1
0	0.890836	0.251	0.019	0	Epi	KIAA1217
0	0.889881	0.297	0.089	0	Epi	SELENOP
0	0.889425	0.302	0.038	0	Epi	PLXNB2
0	0.887773	0.328	0.032	0	Epi	GALE
0	0.886732	0.647	0.463	0	Epi	SLC25A5
0	0.886669	0.314	0.04	0	Epi	CRACR2B
0	0.886539	0.32	0.054	0	Epi	ABR
0	0.884633	0.68	0.336	0	Epi	CAST
0	0.883889	0.896	0.839	0	Epi	GAPDH
0	0.883566	0.264	0.009	0	Epi	NOX1
0	0.882112	0.356	0.01	0	Epi	AP1M2
0	0.878889	0.321	0.016	0	Epi	MYO10
0	0.877904	0.345	0.024	0	Epi	SNHG18
0	0.877314	0.316	0.012	0	Epi	EPHB2
0	0.876677	0.3	0.009	0	Epi	CBLC
0	0.874721	0.289	0.016	0	Epi	CREB3L1
0	0.873876	0.323	0.015	0	Epi	PKP2
0	0.873018	0.37	0.08	0	Epi	CCDC14
0	0.872188	0.633	0.389	0	Epi	ATP5F1B
0	0.870588	0.27	0.006	0	Epi	CCL15
0	0.870211	0.387	0.083	0	Epi	TDP2
0	0.867024	0.325	0.009	0	Epi	PRR15L
0	0.865099	0.388	0.076	0	Epi	ROCK2
0	0.86499	0.787	0.696	0	Epi	MIF
0	0.863189	0.37	0.047	0	Epi	MGAT4B
0	0.861963	0.462	0.095	0	Epi	GLUL
0	0.860429	0.656	0.347	0	Epi	SELENOW
0	0.860016	0.531	0.17	0	Epi	MARCKS
0	0.858227	0.322	0.016	0	Epi	ERBB2
0	0.857761	0.54	0.184	0	Epi	RAB11FIP1
0	0.855823	0.415	0.091	0	Epi	CD2AP
0	0.855664	0.273	0.007	0	Epi	SLC39A5
0	0.84892	0.293	0.007	0	Epi	RNF186
0	0.848025	0.556	0.254	0	Epi	VDAC1
0	0.846303	0.313	0.032	0	Epi	SDC4
0	0.845093	0.317	0.008	0	Epi	PPP1R14D
0	0.843921	0.259	0.009	0	Epi	TFCP2L1
0	0.839884	0.299	0.007	0	Epi	PRR15
0	0.839679	0.278	0.017	0	Epi	PRELID2
0	0.839585	0.308	0.032	0	Epi	TP53I3
0	0.837655	0.286	0.011	0	Epi	SULT1B1
0	0.83288	0.266	0.045	0	Epi	RASSF6
0	0.832836	0.265	0.011	0	Epi	HOXB6
0	0.83119	0.32	0.019	0	Epi	CMBL
0	0.830799	0.324	0.018	0	Epi	TSPAN6
0	0.829739	0.279	0.034	0	Epi	INF2
0	0.829581	0.38	0.072	0	Epi	ASPH
0	0.829554	0.277	0.02	0	Epi	ARHGEF5
0	0.829329	0.321	0.014	0	Epi	DDR1
0	0.828497	0.298	0.024	0	Epi	TRABD2A
0	0.827443	0.948	0.928	0	Epi	TMSB10
0	0.827063	0.635	0.426	0	Epi	ATP5MF
0	0.826942	0.292	0.127	0	Epi	PLAC8
0	0.826539	0.464	0.154	0	Epi	TIMM13
0	0.825346	0.298	0.016	0	Epi	AKR1C3
0	0.824122	0.276	0.035	0	Epi	SVIL
0	0.823198	0.254	0.011	0	Epi	MET
0	0.819957	0.473	0.094	0	Epi	NBL1
0	0.816025	0.432	0.118	0	Epi	PFKL
0	0.816015	0.428	0.14	0	Epi	PKN2
0	0.815595	0.276	0.046	0	Epi	RALGAPA2
0	0.815218	0.428	0.117	0	Epi	SRPK1
0	0.814984	0.656	0.434	0	Epi	ATP5PF
0	0.814771	0.713	0.457	0	Epi	CD63
0	0.814536	0.392	0.067	0	Epi	TSPAN13
0	0.814272	0.374	0.1	0	Epi	CUX1
0	0.812609	0.296	0.008	0	Epi	HOXB9
0	0.811028	0.383	0.082	0	Epi	RABL6
0	0.809221	0.301	0.008	0	Epi	ESRP1
0	0.808742	0.374	0.059	0	Epi	SLC40A1
0	0.80803	0.588	0.32	0	Epi	NDUFB7
0	0.803761	0.544	0.248	0	Epi	NDUFB3
0	0.803643	0.688	0.497	0	Epi	ATP5F1D
0	0.802804	0.59	0.306	0	Epi	AURKAIP1
0	0.802802	0.35	0.047	0	Epi	PLBD1
0	0.801761	0.335	0.035	0	Epi	GALNT3
1.50049e-303	0.85706	0.309	0.188	5.21601e-299	Epi	XIST
1.13123e-300	1.42955	0.327	0.211	3.93237e-296	Epi	MT-ATP8
5.58466e-271	0.838763	0.626	0.612	1.94134e-266	Epi	MT-ND4
2.15726e-233	1.00081	0.51	0.426	7.49907e-229	Epi	NME2
5.09355e-219	1.28488	0.568	0.434	1.77062e-214	Epi	MT-ND4L
0	3.92692	0.907	0.02	0	B	MS4A1
0	3.28383	0.996	0.6	0	B	CD74
0	3.26802	0.992	0.173	0	B	HLA-DRA
0	3.2203	0.758	0.021	0	B	VPREB3
0	3.16067	0.887	0.137	0	B	CD79A
0	3.00636	0.753	0.07	0	B	CD79B
0	2.70017	0.874	0.109	0	B	HLA-DQB1
0	2.64608	0.684	0.021	0	B	BANK1
0	2.63923	0.953	0.196	0	B	HLA-DRB1
0	2.58298	0.81	0.077	0	B	HLA-DQA1
0	2.51407	0.937	0.177	0	B	HLA-DPB1
0	2.42148	0.93	0.212	0	B	HLA-DPA1
0	2.37871	0.918	0.362	0	B	CD37
0	2.29886	0.339	0.071	0	B	HLA-DRB5
0	2.22905	0.309	0.008	0	B	TCL1A
0	2.16439	0.792	0.273	0	B	CXCR4
0	2.08638	0.896	0.282	0	B	LTB
0	2.07364	0.598	0.154	0	B	SMIM14
0	2.03746	0.681	0.156	0	B	MEF2C
0	1.99223	0.674	0.136	0	B	HLA-DMA
0	1.90463	0.458	0.023	0	B	CD19
0	1.83792	0.438	0.109	0	B	CD83
0	1.8249	0.419	0.021	0	B	FCRLA
0	1.76678	0.506	0.051	0	B	HLA-DMB
0	1.76287	0.477	0.028	0	B	LY86
0	1.72576	0.4	0.008	0	B	CD22
0	1.70176	0.453	0.022	0	B	TNFRSF13C
0	1.67152	0.543	0.159	0	B	NCF1
0	1.65465	0.394	0.024	0	B	SPIB
0	1.64535	0.479	0.129	0	B	RALGPS2
0	1.64178	0.389	0.038	0	B	HVCN1
0	1.60578	0.28	0.008	0	B	FCER2
0	1.59379	0.468	0.078	0	B	POU2F2
0	1.58309	0.401	0.019	0	B	2025-03-01
0	1.56867	0.355	0.03	0	B	LINC00926
0	1.56646	0.447	0.065	0	B	SWAP70
0	1.54737	0.344	0.035	0	B	SELL
0	1.54727	0.7	0.597	0	B	RPL13A
0	1.49336	0.895	0.394	0	B	CD52
0	1.48241	0.263	0.022	0	B	LINC01781
0	1.48082	0.37	0.048	0	B	CD40
0	1.47971	0.42	0.096	0	B	BASP1
0	1.47906	0.275	0.041	0	B	HLA-DQA2
0	1.47667	0.383	0.05	0	B	BCL11A
0	1.45835	0.344	0.01	0	B	GAPT
0	1.45469	0.716	0.654	0	B	RPL21
0	1.44381	0.405	0.054	0	B	IRF8
0	1.41233	0.36	0.03	0	B	LYL1
0	1.35811	0.435	0.077	0	B	RIPOR2
0	1.3575	0.325	0.007	0	B	TLR10
0	1.35728	0.724	0.737	0	B	RPS27
0	1.34271	0.291	0.007	0	B	LINC02397
0	1.33216	0.672	0.289	0	B	LIMD2
0	1.32958	0.676	0.547	0	B	RPL27A
0	1.32176	0.506	0.201	0	B	SYPL1
0	1.30667	0.42	0.109	0	B	FCMR
0	1.30034	0.671	0.303	0	B	CD53
0	1.28997	0.637	0.457	0	B	RPS17
0	1.28655	0.308	0.025	0	B	HLA-DOB
0	1.26643	0.769	0.356	0	B	LAPTM5
0	1.26379	0.399	0.089	0	B	ADAM28
0	1.24636	0.687	0.562	0	B	RPL7
0	1.24245	0.289	0.021	0	B	AFF3
0	1.24124	0.301	0.015	0	B	BLK
0	1.23163	0.273	0.042	0	B	PHACTR1
0	1.21845	0.502	0.318	0	B	SYNGR2
0	1.21525	0.72	0.711	0	B	RPLP2
0	1.21243	0.366	0.074	0	B	PLEKHF2
0	1.2117	0.664	0.485	0	B	RPS10
0	1.18013	0.358	0.091	0	B	ORAI2
0	1.17666	0.324	0.076	0	B	BLNK
0	1.17558	0.655	0.482	0	B	RPS20
0	1.1743	0.403	0.135	0	B	DRAM2
0	1.17299	0.281	0.059	0	B	TNFRSF13B
0	1.17079	0.376	0.115	0	B	STX7
0	1.17001	0.446	0.172	0	B	SNX2
0	1.16968	0.452	0.075	0	B	IGHM
0	1.16125	0.327	0.06	0	B	LAT2
0	1.15917	0.326	0.085	0	B	IFI30
0	1.15875	0.709	0.645	0	B	RPL23A
0	1.14556	0.254	0.027	0	B	FCRL2
0	1.14405	0.437	0.248	0	B	KLF2
0	1.13919	0.39	0.11	0	B	TCF4
0	1.13833	0.286	0.025	0	B	ARHGAP24
0	1.12703	0.704	0.628	0	B	RPS29
0	1.11865	0.43	0.205	0	B	SMARCB1
0	1.10899	0.326	0.088	0	B	POU2AF1
0	1.0967	0.686	0.589	0	B	RPL31
0	1.0882	0.457	0.209	0	B	PTPN6
0	1.0712	0.719	0.698	0	B	RPL41
0	1.07091	0.312	0.059	0	B	TMEM154
0	1.0496	0.691	0.581	0	B	RPS11
0	1.04722	0.444	0.241	0	B	PARP1
0	1.03553	0.257	0.019	0	B	HHEX
0	1.01746	0.724	0.743	0	B	RPL34
0	1.01524	0.425	0.159	0	B	SP110
0	1.01514	0.722	0.699	0	B	RPS2
0	1.00243	0.434	0.196	0	B	TMEM243
0	0.999571	0.503	0.297	0	B	POLD4
0	0.999386	0.629	0.376	0	B	SNX3
0	0.998421	0.285	0.043	0	B	CYBB
0	0.989952	0.803	0.432	0	B	CORO1A
0	0.988181	0.294	0.065	0	B	BCAS4
0	0.981836	0.272	0.089	0	B	LY9
0	0.978832	0.38	0.17	0	B	MBD4
0	0.976206	0.327	0.088	0	B	PRKCB
0	0.975218	0.303	0.079	0	B	LYN
0	0.975106	0.269	0.055	0	B	QRSL1
0	0.974743	0.361	0.119	0	B	RGS19
0	0.969956	0.367	0.16	0	B	CTSH
0	0.967612	0.662	0.341	0	B	STK17A
0	0.966337	0.282	0.056	0	B	RASGRP2
0	0.959283	0.49	0.227	0	B	EVI2B
0	0.957848	0.671	0.537	0	B	RPL36A
0	0.957434	0.72	0.711	0	B	RPS6
0	0.949502	0.711	0.66	0	B	RPL15
0	0.948145	0.709	0.629	0	B	RPL10A
0	0.94633	0.33	0.151	0	B	CCDC50
0	0.944047	0.673	0.442	0	B	EIF3E
0	0.941807	0.298	0.108	0	B	GNG7
0	0.938576	0.874	0.644	0	B	PFDN5
0	0.933526	0.257	0.081	0	B	SYK
0	0.931043	0.649	0.489	0	B	RPL23
0	0.929714	0.25	0.063	0	B	CYB561A3
0	0.927074	0.389	0.156	0	B	RCSD1
0	0.9265	0.333	0.104	0	B	SP140
0	0.923133	0.764	0.485	0	B	SLC25A6
0	0.914309	0.721	0.738	0	B	RPS8
0	0.911192	0.32	0.116	0	B	CD82
0	0.90107	0.987	0.919	0	B	FAU
0	0.88494	0.272	0.076	0	B	PKIG
0	0.876903	0.466	0.261	0	B	EIF2S3
0	0.875267	0.38	0.192	0	B	CNPY3
0	0.87475	0.704	0.637	0	B	RPS16
0	0.873945	0.682	0.586	0	B	RPL38
0	0.871396	0.334	0.124	0	B	PPM1K
0	0.86881	0.273	0.077	0	B	GGA2
0	0.862677	0.715	0.699	0	B	RPS25
0	0.862632	0.334	0.109	0	B	DCK
0	0.855022	0.696	0.488	0	B	NOP53
0	0.852611	0.699	0.595	0	B	RPSA
0	0.842587	0.722	0.741	0	B	RPL39
0	0.836282	0.479	0.28	0	B	SP100
0	0.833893	0.631	0.416	0	B	PNISR
0	0.833154	0.869	0.711	0	B	EEF2
0	0.832961	0.718	0.706	0	B	RPL3
0	0.8328	0.439	0.215	0	B	UCP2
0	0.829629	0.722	0.729	0	B	RPL18A
0	0.823754	0.801	0.622	0	B	ARPC3
0	0.819643	0.681	0.491	0	B	TXNIP
0	0.818177	0.946	0.808	0	B	UBA52
0	0.815872	0.545	0.284	0	B	GPSM3
0	0.810648	0.552	0.294	0	B	REL
0	0.808615	0.499	0.242	0	B	TNFAIP8
0	0.804028	0.646	0.439	0	B	NAP1L1
0	0.801072	0.709	0.665	0	B	RPL9
5.39042e-218	0.970453	0.4	0.261	1.87382e-213	B	MARCKSL1
8.33933e-94	0.897506	0.332	0.263	2.89892e-89	B	PTPRCAP
0	5.19938	0.59	0.258	0	Plasma	IGLC2
0	5.04032	0.417	0.083	0	Plasma	IGLC1
0	5.03501	0.855	0.46	0	Plasma	IGKC
0	4.94046	0.991	0.459	0	Plasma	JCHAIN
0	4.73059	0.402	0.116	0	Plasma	IGLC3
0	4.66272	0.897	0.395	0	Plasma	IGHA1
0	4.6517	0.857	0.323	0	Plasma	IGHA2
0	4.60014	0.31	0.141	0	Plasma	IGKV4-1
0	4.47824	0.298	0.062	0	Plasma	IGLV3-1
0	4.41747	0.27	0.093	0	Plasma	IGHV3-7
0	4.40384	0.468	0.276	0	Plasma	IGKV3-20
0	4.3736	0.292	0.143	0	Plasma	IGKV3-15
0	4.36376	0.32	0.152	0	Plasma	IGKV1-5
0	4.35359	0.272	0.081	0	Plasma	IGHV3-23
0	4.20239	0.37	0.198	0	Plasma	IGKV3-11
0	3.98498	0.265	0.085	0	Plasma	IGHG1
0	3.63169	0.255	0.05	0	Plasma	IGLV6-57
0	3.06958	0.869	0.086	0	Plasma	MZB1
0	2.54173	0.947	0.596	0	Plasma	SSR4
0	2.22209	0.287	0.024	0	Plasma	IGLL5
0	2.21209	0.721	0.049	0	Plasma	DERL3
0	2.20254	0.718	0.067	0	Plasma	TXNDC5
0	1.66581	0.759	0.226	0	Plasma	SEC11C
0	1.57705	0.835	0.382	0	Plasma	HERPUD1
0	1.5497	0.776	0.223	0	Plasma	FKBP11
0	1.5236	0.612	0.025	0	Plasma	TNFRSF17
0	1.45959	0.756	0.286	0	Plasma	XBP1
0	1.34199	0.889	0.539	0	Plasma	HSP90B1
0	1.19155	0.45	0.187	0	Plasma	CYTOR
0	1.16057	0.343	0.046	0	Plasma	SPINK2
0	1.15313	0.616	0.169	0	Plasma	PRDX4
0	1.11845	0.522	0.175	0	Plasma	ANKRD28
0	1.01968	0.4	0.011	0	Plasma	LINC02362
0	0.986574	0.719	0.29	0	Plasma	SSR3
0	0.904217	0.622	0.188	0	Plasma	UBE2J1
0	0.90292	0.319	0.016	0	Plasma	JSRP1
0	0.868553	0.589	0.271	0	Plasma	FKBP2
0	0.830907	0.484	0.062	0	Plasma	GNG7
0	0.830005	0.523	0.176	0	Plasma	PABPC4
0	0.806882	0.641	0.17	0	Plasma	TENT5C
0	0.80257	0.41	0.021	0	Plasma	FCRL5
1.58662e-306	4.16572	0.305	0.161	5.51541e-302	Plasma	IGLV2-8
3.9887e-287	4.29571	0.358	0.206	1.38655e-282	Plasma	IGLV2-14
0	6.56543	0.803	0.049	0	Stromal	CXCL14
0	5.70526	0.61	0.037	0	Stromal	ADAMDEC1
0	5.3839	0.74	0.075	0	Stromal	CFD
0	4.98582	0.776	0.018	0	Stromal	DCN
0	4.53677	0.927	0.045	0	Stromal	IGFBP7
0	4.48607	0.695	0.009	0	Stromal	LUM
0	4.47047	0.879	0.016	0	Stromal	COL3A1
0	4.15078	0.858	0.011	0	Stromal	COL1A2
0	4.07986	0.756	0.005	0	Stromal	MFAP4
0	3.96061	0.875	0.017	0	Stromal	CALD1
0	3.82689	0.82	0.011	0	Stromal	C1S
0	3.73848	0.64	0.021	0	Stromal	FN1
0	3.65653	0.533	0.017	0	Stromal	MGP
0	3.64382	0.786	0.011	0	Stromal	COL1A1
0	3.63908	0.797	0.032	0	Stromal	A2M
0	3.5943	0.818	0.012	0	Stromal	COL6A2
0	3.57195	0.529	0.022	0	Stromal	APOE
0	3.43299	0.555	0.004	0	Stromal	ADH1B
0	3.42163	0.891	0.207	0	Stromal	IFITM3
0	3.32059	0.575	0.005	0	Stromal	EFEMP1
0	3.30996	0.38	0.024	0	Stromal	ACTA2
0	3.28214	0.6	0.015	0	Stromal	IGFBP6
0	3.28011	0.399	0.014	0	Stromal	TAGLN
0	3.27572	0.777	0.036	0	Stromal	RARRES2
0	3.24876	0.783	0.015	0	Stromal	SERPING1
0	3.21713	0.456	0.012	0	Stromal	CCL2
0	3.21582	0.67	0.007	0	Stromal	PLAC9
0	3.19058	0.775	0.017	0	Stromal	SPARC
0	3.16201	0.632	0.007	0	Stromal	FBLN1
0	3.15152	0.638	0.003	0	Stromal	TCF21
0	3.0831	0.556	0.003	0	Stromal	ABCA8
0	3.07741	0.624	0.012	0	Stromal	CFH
0	3.04951	0.697	0.293	0	Stromal	CTSC
0	3.02659	0.757	0.011	0	Stromal	COL6A1
0	3.02067	0.531	0.026	0	Stromal	IGFBP3
0	3.00478	0.364	0.005	0	Stromal	POSTN
0	3.00126	0.642	0.021	0	Stromal	MYL9
0	2.98275	0.593	0.004	0	Stromal	ABI3BP
0	2.96511	0.788	0.085	0	Stromal	LTBP4
0	2.96026	0.793	0.131	0	Stromal	TMEM176B
0	2.95395	0.613	0.003	0	Stromal	PTN
0	2.92504	0.737	0.11	0	Stromal	TMEM176A
0	2.91354	0.727	0.016	0	Stromal	SPARCL1
0	2.91344	0.622	0.003	0	Stromal	COL14A1
0	2.8974	0.615	0.012	0	Stromal	CXCL12
0	2.8571	0.802	0.156	0	Stromal	GSN
0	2.85693	0.695	0.008	0	Stromal	C1R
0	2.83482	0.647	0.018	0	Stromal	TPM2
0	2.74592	0.75	0.091	0	Stromal	SOD3
0	2.72873	0.615	0.013	0	Stromal	EDIL3
0	2.71575	0.596	0.013	0	Stromal	SERPINF1
0	2.70189	0.556	0.004	0	Stromal	CCDC80
0	2.6624	0.463	0.003	0	Stromal	MEG3
0	2.61758	0.561	0.003	0	Stromal	PDGFRA
0	2.61194	0.449	0.015	0	Stromal	PLAT
0	2.59553	0.898	0.357	0	Stromal	LGALS1
0	2.55062	0.83	0.283	0	Stromal	TIMP1
0	2.50967	0.572	0.005	0	Stromal	THY1
0	2.50457	0.584	0.016	0	Stromal	TIMP3
0	2.48716	0.657	0.01	0	Stromal	LAMA4
0	2.47073	0.419	0.01	0	Stromal	C11orf96
0	2.46759	0.678	0.025	0	Stromal	PMP22
0	2.46428	0.628	0.004	0	Stromal	MMP2
0	2.4552	0.607	0.006	0	Stromal	CTSK
0	2.44539	0.424	0.01	0	Stromal	CLEC3B
0	2.434	0.625	0.07	0	Stromal	ADIRF
0	2.39955	0.618	0.01	0	Stromal	PCOLCE
0	2.39847	0.573	0.011	0	Stromal	PROCR
0	2.34327	0.647	0.01	0	Stromal	TFPI
0	2.32082	0.314	0.022	0	Stromal	CCN2
0	2.31456	0.335	0.002	0	Stromal	CRYAB
0	2.24173	0.567	0.012	0	Stromal	FSTL1
0	2.23092	0.563	0.015	0	Stromal	VCAN
0	2.1957	0.546	0.014	0	Stromal	PPP1R14A
0	2.18428	0.781	0.219	0	Stromal	SELENOM
0	2.16429	0.264	0.002	0	Stromal	IGFBP5
0	2.15489	0.59	0.009	0	Stromal	AEBP1
0	2.15347	0.557	0.022	0	Stromal	FILIP1L
0	2.12201	0.506	0.002	0	Stromal	LINC01082
0	2.1099	0.772	0.346	0	Stromal	CD81
0	2.10848	0.666	0.11	0	Stromal	S100A13
0	2.10337	0.325	0.002	0	Stromal	STMN2
0	2.10199	0.481	0.004	0	Stromal	COL6A3
0	2.0961	0.578	0.02	0	Stromal	FHL1
0	2.07909	0.531	0.025	0	Stromal	BMP4
0	2.06961	0.351	0.011	0	Stromal	CCN1
0	2.05323	0.624	0.07	0	Stromal	CNN3
0	2.05184	0.529	0.014	0	Stromal	FXYD1
0	2.05075	0.448	0.005	0	Stromal	PDLIM3
0	2.01191	0.772	0.214	0	Stromal	ITGB1
0	2.00265	0.624	0.062	0	Stromal	TIMP2
0	1.98773	0.766	0.304	0	Stromal	LAPTM4A
0	1.97255	0.648	0.121	0	Stromal	IL6ST
0	1.95685	0.559	0.015	0	Stromal	CAVIN3
0	1.95679	0.335	0.006	0	Stromal	TNXB
0	1.94662	0.78	0.279	0	Stromal	ANXA5
0	1.94538	0.519	0.044	0	Stromal	CD302
0	1.94383	0.61	0.061	0	Stromal	LRP1
0	1.93927	0.461	0.024	0	Stromal	MATN2
0	1.93203	0.477	0.017	0	Stromal	COL4A2
0	1.91939	0.557	0.181	0	Stromal	CEBPD
0	1.9119	0.518	0.05	0	Stromal	EPHX1
0	1.91031	0.57	0.084	0	Stromal	PLPP1
0	1.89963	0.457	0.005	0	Stromal	ITIH5
0	1.88392	0.466	0.023	0	Stromal	PTCH1
0	1.87583	0.306	0.001	0	Stromal	SFRP1
0	1.87446	0.395	0.004	0	Stromal	FBN1
0	1.87241	0.467	0.008	0	Stromal	NNMT
0	1.8267	0.452	0.023	0	Stromal	PLPP3
0	1.82514	0.542	0.002	0	Stromal	MXRA8
0	1.8187	0.285	0.008	0	Stromal	FRZB
0	1.81867	0.959	0.635	0	Stromal	VIM
0	1.81805	0.381	0.002	0	Stromal	HAPLN1
0	1.81768	0.461	0.002	0	Stromal	SCARA5
0	1.79594	0.268	0.025	0	Stromal	F3
0	1.79277	0.476	0.006	0	Stromal	COL5A1
0	1.79051	0.689	0.095	0	Stromal	SELENOP
0	1.78421	0.747	0.215	0	Stromal	TPM1
0	1.7715	0.511	0.003	0	Stromal	COL5A2
0	1.76676	0.457	0.007	0	Stromal	GPX3
0	1.72735	0.452	0.003	0	Stromal	EMILIN1
0	1.71554	0.868	0.483	0	Stromal	CD63
0	1.70532	0.34	0.006	0	Stromal	FBLN2
0	1.6819	0.471	0.001	0	Stromal	ISLR
0	1.66711	0.348	0.12	0	Stromal	SOCS3
0	1.66377	0.488	0.044	0	Stromal	LAMB1
0	1.64735	0.363	0.055	0	Stromal	THBS1
0	1.6469	0.354	0.005	0	Stromal	VCAM1
0	1.64654	0.47	0.005	0	Stromal	OLFML3
0	1.64213	0.589	0.072	0	Stromal	NUPR1
0	1.63337	0.349	0.027	0	Stromal	CAV1
0	1.63128	0.444	0.007	0	Stromal	RBP1
0	1.62268	0.539	0.015	0	Stromal	GNG11
0	1.62064	0.533	0.142	0	Stromal	NBL1
0	1.61707	0.376	0.01	0	Stromal	COL4A1
0	1.61095	0.578	0.108	0	Stromal	EPB41L2
0	1.59979	0.447	0.025	0	Stromal	PLTP
0	1.59599	0.425	0.004	0	Stromal	MXRA5
0	1.59067	0.44	0.016	0	Stromal	MFGE8
0	1.58726	0.36	0.002	0	Stromal	EDNRB
0	1.58527	0.393	0.066	0	Stromal	WARS
0	1.58478	0.62	0.124	0	Stromal	DST
0	1.58272	0.515	0.098	0	Stromal	MAP1LC3A
0	1.57614	0.583	0.109	0	Stromal	TCF4
0	1.57493	0.634	0.151	0	Stromal	LGALS3BP
0	1.57479	0.468	0.009	0	Stromal	COX7A1
0	1.559	0.399	0.003	0	Stromal	CYGB
0	1.54044	0.374	0.001	0	Stromal	FGF7
0	1.53999	0.386	0.101	0	Stromal	ADAM28
0	1.53895	0.349	0.015	0	Stromal	MYLK
0	1.53318	0.482	0.082	0	Stromal	PPIC
0	1.52082	0.387	0.032	0	Stromal	PITX1
0	1.51825	0.439	0.02	0	Stromal	ECM1
0	1.50918	0.431	0.055	0	Stromal	PALLD
0	1.50815	0.459	0.041	0	Stromal	SPON2
0	1.50753	0.456	0.017	0	Stromal	CLEC11A
0	1.5036	0.313	0.003	0	Stromal	SULF1
0	1.49541	0.529	0.074	0	Stromal	BEX3
0	1.48838	0.87	0.27	0	Stromal	CST3
0	1.48198	0.44	0.006	0	Stromal	EFEMP2
0	1.48101	0.446	0.013	0	Stromal	TGFB1I1
0	1.48098	0.513	0.061	0	Stromal	SERPINH1
0	1.47584	0.41	0.007	0	Stromal	CRISPLD2
0	1.47182	0.537	0.304	0	Stromal	EGR1
0	1.47037	0.558	0.095	0	Stromal	NFIC
0	1.46031	0.43	0.007	0	Stromal	SGCE
0	1.45317	0.417	0.003	0	Stromal	SDC2
0	1.44878	0.504	0.088	0	Stromal	NFIA
0	1.44727	0.311	0.003	0	Stromal	CP
0	1.44571	0.591	0.268	0	Stromal	ID3
0	1.44489	0.307	0.005	0	Stromal	ADAMTS1
0	1.43515	0.403	0.008	0	Stromal	DKK3
0	1.43214	0.586	0.271	0	Stromal	BST2
0	1.41924	0.379	0.029	0	Stromal	SERPINE2
0	1.41593	0.388	0.012	0	Stromal	LHFPL6
0	1.40018	0.583	0.183	0	Stromal	APLP2
0	1.39809	0.566	0.12	0	Stromal	ZEB2
0	1.3969	0.429	0.053	0	Stromal	CRYBG3
0	1.38802	0.296	0.002	0	Stromal	BGN
0	1.37756	0.284	0.002	0	Stromal	COL12A1
0	1.37047	0.563	0.184	0	Stromal	PTMS
0	1.35533	0.32	0.036	0	Stromal	COL18A1
0	1.35346	0.271	0.001	0	Stromal	OSR1
0	1.34619	0.408	0.076	0	Stromal	PRSS23
0	1.34517	0.551	0.144	0	Stromal	LEPROT
0	1.33169	0.398	0.015	0	Stromal	PROS1
0	1.32599	0.345	0.018	0	Stromal	LINC02802
0	1.32348	0.309	0.003	0	Stromal	ACKR3
0	1.31976	0.333	0.001	0	Stromal	TMEM119
0	1.3041	0.343	0.105	0	Stromal	HES1
0	1.30022	0.504	0.117	0	Stromal	TCEAL4
0	1.30019	0.467	0.065	0	Stromal	RTL8C
0	1.29628	0.565	0.154	0	Stromal	CYB5R3
0	1.29413	0.507	0.093	0	Stromal	EMP2
0	1.28911	0.261	0.001	0	Stromal	BMP5
0	1.28682	0.375	0.049	0	Stromal	NR2F2
0	1.2846	0.385	0.028	0	Stromal	LAMC1
0	1.28427	0.314	0.009	0	Stromal	CD248
0	1.28377	0.685	0.307	0	Stromal	DSTN
0	1.28307	0.491	0.112	0	Stromal	CALU
0	1.2775	0.44	0.034	0	Stromal	TSPAN4
0	1.27488	0.388	0.028	0	Stromal	RBPMS
0	1.27162	0.391	0.01	0	Stromal	CYBRD1
0	1.27071	0.356	0.004	0	Stromal	NID1
0	1.26887	0.363	0.002	0	Stromal	ANTXR1
0	1.26746	0.435	0.046	0	Stromal	GSTM3
0	1.26671	0.328	0.013	0	Stromal	HTRA1
0	1.26322	0.287	0.003	0	Stromal	CHL1
0	1.25987	0.545	0.184	0	Stromal	PDLIM1
0	1.2572	0.395	0.015	0	Stromal	CAVIN1
0	1.25666	0.43	0.072	0	Stromal	VCL
0	1.25346	0.507	0.123	0	Stromal	SPRY1
0	1.25195	0.342	0.002	0	Stromal	FENDRR
0	1.24519	0.378	0.024	0	Stromal	IL1R1
0	1.24491	0.391	0.043	0	Stromal	WLS
0	1.24442	0.33	0.002	0	Stromal	GGT5
0	1.24119	0.276	0.002	0	Stromal	MFAP2
0	1.23741	0.37	0.04	0	Stromal	PBX1
0	1.23694	0.291	0.044	0	Stromal	ID4
0	1.23305	0.618	0.187	0	Stromal	APP
0	1.23259	0.406	0.116	0	Stromal	CSRP1
0	1.23173	0.345	0.003	0	Stromal	CDH11
0	1.22935	0.381	0.01	0	Stromal	FERMT2
0	1.22914	0.346	0.001	0	Stromal	PCDH18
0	1.22363	0.348	0.001	0	Stromal	GPC6
0	1.2229	0.407	0.067	0	Stromal	TM4SF1
0	1.22253	0.85	0.537	0	Stromal	S100A4
0	1.21959	0.493	0.129	0	Stromal	CRTAP
0	1.21624	0.491	0.126	0	Stromal	PGRMC1
0	1.21449	0.415	0.037	0	Stromal	PAM
0	1.20858	0.342	0.003	0	Stromal	FOXF1
0	1.20723	0.388	0.054	0	Stromal	RND3
0	1.2036	0.369	0.024	0	Stromal	CRIP2
0	1.20165	0.317	0.064	0	Stromal	TCIM
0	1.19368	0.404	0.027	0	Stromal	RAB34
0	1.19172	0.714	0.356	0	Stromal	EID1
0	1.18792	0.5	0.176	0	Stromal	YBX3
0	1.17806	0.308	0.008	0	Stromal	COL15A1
0	1.17648	0.319	0.008	0	Stromal	RCAN2
0	1.17241	0.327	0.018	0	Stromal	PRKG1
0	1.17187	0.339	0.005	0	Stromal	AKAP12
0	1.16928	0.292	0.002	0	Stromal	PCDH7
0	1.16573	0.325	0.003	0	Stromal	NOVA1
0	1.16559	0.351	0.006	0	Stromal	FXYD6
0	1.16164	0.741	0.384	0	Stromal	SELENOW
0	1.15757	0.306	0.004	0	Stromal	ELN
0	1.15727	0.349	0.084	0	Stromal	IGFBP4
0	1.15015	0.274	0.008	0	Stromal	CCDC102B
0	1.14736	0.311	0.005	0	Stromal	PDGFRB
0	1.14363	0.495	0.222	0	Stromal	MARCKS
0	1.14165	0.331	0.127	0	Stromal	KLF4
0	1.13385	0.339	0.019	0	Stromal	C2
0	1.1318	0.309	0.003	0	Stromal	PLEKHH2
0	1.12952	0.754	0.36	0	Stromal	AHNAK
0	1.12444	0.518	0.185	0	Stromal	LPP
0	1.12361	0.483	0.158	0	Stromal	FLNA
0	1.12309	0.354	0.011	0	Stromal	KANK2
0	1.12279	0.376	0.041	0	Stromal	SSPN
0	1.12117	0.401	0.047	0	Stromal	CPQ
0	1.11631	0.298	0.001	0	Stromal	EPHA3
0	1.11607	0.788	0.492	0	Stromal	TXNIP
0	1.11469	0.306	0.008	0	Stromal	WNT2B
0	1.11189	0.893	0.681	0	Stromal	ITM2B
0	1.10292	0.33	0.008	0	Stromal	FGFR1
0	1.10066	0.283	0.006	0	Stromal	NEXN
0	1.09967	0.481	0.133	0	Stromal	PRNP
0	1.09454	0.75	0.369	0	Stromal	HSPB1
0	1.09328	0.369	0.078	0	Stromal	PKIG
0	1.09179	0.45	0.124	0	Stromal	HCFC1R1
0	1.08922	0.309	0.006	0	Stromal	TMEM47
0	1.08831	0.557	0.19	0	Stromal	SPTBN1
0	1.08588	0.468	0.133	0	Stromal	SCARB2
0	1.08243	0.467	0.11	0	Stromal	GINM1
0	1.08228	0.325	0.005	0	Stromal	DDR2
0	1.08168	0.26	0.001	0	Stromal	LMOD1
0	1.08041	0.736	0.417	0	Stromal	EMP3
0	1.08016	0.299	0.004	0	Stromal	MRC2
0	1.07934	0.556	0.201	0	Stromal	CD151
0	1.07925	0.722	0.326	0	Stromal	TUBA1A
0	1.07397	0.644	0.356	0	Stromal	CD99
0	1.07333	0.41	0.098	0	Stromal	RAB13
0	1.06371	0.673	0.328	0	Stromal	SEPTIN7
0	1.05642	0.558	0.25	0	Stromal	LY6E
0	1.05444	0.315	0.005	0	Stromal	GLT8D2
0	1.04726	0.269	0.001	0	Stromal	ADGRL3
0	1.04106	0.38	0.063	0	Stromal	FAM114A1
0	1.04066	0.383	0.072	0	Stromal	DAB2
0	1.03856	0.362	0.085	0	Stromal	RRAS
0	1.03197	0.374	0.065	0	Stromal	TCEAL9
0	1.02958	0.439	0.147	0	Stromal	VKORC1
0	1.02826	0.329	0.016	0	Stromal	TUBB6
0	1.0278	0.288	0.017	0	Stromal	PRKAR2B
0	1.02574	0.333	0.029	0	Stromal	MMP14
0	1.01985	0.4	0.081	0	Stromal	SCPEP1
0	1.01961	0.343	0.039	0	Stromal	SGCB
0	1.01725	0.267	0.009	0	Stromal	PLAU
0	1.01584	0.751	0.41	0	Stromal	PSAP
0	1.01046	0.3	0.006	0	Stromal	NDN
0	1.00996	0.352	0.045	0	Stromal	PARVA
0	1.00536	0.515	0.202	0	Stromal	ADH5
0	1.00374	0.255	0.004	0	Stromal	ABCA6
0	1.00342	0.384	0.079	0	Stromal	SEPTIN11
0	1.00282	0.309	0.005	0	Stromal	EHD2
0	0.999302	0.809	0.478	0	Stromal	IFITM2
0	0.997583	0.597	0.218	0	Stromal	IFI27
0	0.996024	0.322	0.052	0	Stromal	SMPDL3A
0	0.988183	0.299	0.005	0	Stromal	MAPK10
0	0.986665	0.265	0.001	0	Stromal	FOXF2
0	0.980232	0.277	0.042	0	Stromal	F2R
0	0.979693	0.454	0.148	0	Stromal	PLD3
0	0.969598	0.374	0.068	0	Stromal	C1orf21
0	0.969587	0.386	0.051	0	Stromal	CTSL
0	0.968061	0.518	0.18	0	Stromal	FCGRT
0	0.965792	0.346	0.053	0	Stromal	PPFIBP1
0	0.964848	0.25	0.002	0	Stromal	NR2F1
0	0.957653	0.364	0.07	0	Stromal	TMEM98
0	0.953878	0.829	0.605	0	Stromal	PPIB
0	0.953018	0.302	0.053	0	Stromal	OAF
0	0.952885	0.29	0.037	0	Stromal	PSD3
0	0.951792	0.286	0.005	0	Stromal	MAGI2-AS3
0	0.951792	0.283	0.014	0	Stromal	DLC1
0	0.950629	0.483	0.143	0	Stromal	SOX4
0	0.947732	0.251	0.044	0	Stromal	GEM
0	0.947691	0.612	0.288	0	Stromal	RRBP1
0	0.940011	0.326	0.062	0	Stromal	EMP1
0	0.939559	0.659	0.363	0	Stromal	TPM4
0	0.938259	0.384	0.11	0	Stromal	RCN1
0	0.936544	0.62	0.307	0	Stromal	MGST3
0	0.934172	0.265	0.002	0	Stromal	NEGR1
0	0.933541	0.29	0.001	0	Stromal	OLFML1
0	0.932702	0.448	0.163	0	Stromal	UBE2E3
0	0.932486	0.349	0.093	0	Stromal	CLIC4
0	0.928383	0.481	0.205	0	Stromal	CD59
0	0.924039	0.429	0.144	0	Stromal	DDAH2
0	0.919724	0.255	0.003	0	Stromal	LAMA2
0	0.916775	0.334	0.092	0	Stromal	FHL2
0	0.910553	0.275	0.003	0	Stromal	FKBP10
0	0.906376	0.635	0.324	0	Stromal	NUCKS1
0	0.906348	0.351	0.06	0	Stromal	BDH2
0	0.906268	0.309	0.037	0	Stromal	P4HA2
0	0.902928	0.262	0.004	0	Stromal	CLMP
0	0.901571	0.284	0.047	0	Stromal	FARP1
0	0.89164	0.293	0.016	0	Stromal	FBLN5
0	0.890585	0.338	0.096	0	Stromal	ACTN1
0	0.886282	0.334	0.036	0	Stromal	CSF1
0	0.88464	0.271	0.011	0	Stromal	TNS2
0	0.882747	0.273	0.045	0	Stromal	CCDC68
0	0.881241	0.262	0.019	0	Stromal	LAMB2
0	0.877098	0.295	0.048	0	Stromal	MXRA7
0	0.873532	0.262	0.031	0	Stromal	TNFAIP2
0	0.872124	0.266	0.003	0	Stromal	RBMS3
0	0.870856	0.261	0.008	0	Stromal	PDLIM4
0	0.86307	0.261	0.022	0	Stromal	PDE5A
0	0.860883	0.275	0.024	0	Stromal	CTSF
0	0.859242	0.433	0.18	0	Stromal	ADD3
0	0.855593	0.296	0.031	0	Stromal	SPON1
0	0.854451	0.295	0.065	0	Stromal	KLF9
0	0.852972	0.341	0.123	0	Stromal	IFI6
0	0.849504	0.399	0.113	0	Stromal	TMEM35B
0	0.849059	0.65	0.324	0	Stromal	LMNA
0	0.848248	0.377	0.121	0	Stromal	KLF10
0	0.84727	0.424	0.119	0	Stromal	TNFRSF1A
0	0.844696	0.323	0.031	0	Stromal	ENG
0	0.844202	0.694	0.427	0	Stromal	PEBP1
0	0.842493	0.258	0.02	0	Stromal	KITLG
0	0.830547	0.447	0.186	0	Stromal	REXO2
0	0.82831	0.433	0.164	0	Stromal	ILK
0	0.82543	0.308	0.053	0	Stromal	DPYSL2
0	0.823269	0.392	0.126	0	Stromal	EEA1
0	0.823186	0.479	0.175	0	Stromal	SEPTIN2
0	0.821106	0.339	0.075	0	Stromal	PLEKHA5
0	0.820066	0.267	0.019	0	Stromal	FKBP7
0	0.818581	0.383	0.14	0	Stromal	TMEM30A
0	0.814782	0.37	0.132	0	Stromal	CBR1
0	0.814173	0.519	0.238	0	Stromal	ATP6AP2
0	0.813845	0.415	0.139	0	Stromal	TSC22D1
0	0.808278	0.282	0.096	0	Stromal	H1F0
0	0.806225	0.323	0.06	0	Stromal	AOPEP
0	0.806013	0.624	0.361	0	Stromal	BSG
0	0.801552	0.406	0.135	0	Stromal	NPTN
0	0.800686	0.252	0.029	0	Stromal	ST5
1.16748e-305	1.28443	0.607	0.422	4.05838e-301	Stromal	IFITM1
5.63775e-277	0.806925	0.678	0.486	1.9598e-272	Stromal	RHOA
4.83192e-109	0.855932	0.29	0.174	1.67967e-104	Stromal	IER3
1.72894e-10	0.820171	0.514	0.534	6.01013e-06	Stromal	FOSB
0	4.94929	0.872	0.102	0	Myeloid	LYZ
0	4.80042	0.308	0.01	0	Myeloid	S100A8
0	4.76124	0.394	0.014	0	Myeloid	S100A9
0	4.36346	0.42	0.014	0	Myeloid	C1QC
0	4.21436	0.945	0.273	0	Myeloid	CST3
0	4.18929	0.902	0.056	0	Myeloid	TYROBP
0	4.1254	0.876	0.024	0	Myeloid	AIF1
0	4.0415	0.411	0.012	0	Myeloid	C1QB
0	3.90039	0.424	0.011	0	Myeloid	C1QA
0	3.85499	0.664	0.081	0	Myeloid	IFI30
0	3.70808	0.907	0.235	0	Myeloid	HLA-DRB1
0	3.58174	0.877	0.249	0	Myeloid	HLA-DPA1
0	3.58026	0.826	0.053	0	Myeloid	FCER1G
0	3.57006	0.952	0.214	0	Myeloid	HLA-DRA
0	3.51445	0.874	0.217	0	Myeloid	HLA-DPB1
0	3.50284	0.331	0.016	0	Myeloid	CXCL8
0	3.38005	0.48	0.077	0	Myeloid	HLA-DRB5
0	3.27056	0.712	0.005	0	Myeloid	MS4A6A
0	3.10871	0.392	0.007	0	Myeloid	IL1B
0	3.10711	0.96	0.621	0	Myeloid	CD74
0	2.99127	0.563	0.01	0	Myeloid	MNDA
0	2.95401	0.763	0.151	0	Myeloid	HLA-DQB1
0	2.94897	0.678	0.118	0	Myeloid	HLA-DQA1
0	2.94578	0.762	0.04	0	Myeloid	LST1
0	2.9202	0.341	0.003	0	Myeloid	FCN1
0	2.89921	0.99	0.898	0	Myeloid	FTL
0	2.83441	0.529	0.016	0	Myeloid	CD14
0	2.70485	0.836	0.409	0	Myeloid	PSAP
0	2.69959	0.773	0.312	0	Myeloid	CTSS
0	2.5397	0.316	0.006	0	Myeloid	DNASE1L3
0	2.52977	0.586	0.042	0	Myeloid	CD68
0	2.523	0.793	0.289	0	Myeloid	NPC2
0	2.47988	0.585	0.01	0	Myeloid	CPVL
0	2.46024	0.653	0.057	0	Myeloid	FGL2
0	2.42102	0.694	0.038	0	Myeloid	SPI1
0	2.38237	0.559	0.005	0	Myeloid	IGSF6
0	2.26877	0.727	0.159	0	Myeloid	HLA-DMA
0	2.2479	0.718	0.181	0	Myeloid	TYMP
0	2.23186	0.666	0.215	0	Myeloid	CTSB
0	2.17327	0.739	0.22	0	Myeloid	GRN
0	2.12464	0.519	0.009	0	Myeloid	MS4A7
0	2.11838	0.479	0.003	0	Myeloid	CSTA
0	2.09777	0.565	0.041	0	Myeloid	CYBB
0	2.08789	0.672	0.198	0	Myeloid	CTSZ
0	2.04505	0.67	0.296	0	Myeloid	TIMP1
0	2.02933	0.672	0.177	0	Myeloid	FCGRT
0	2.02136	0.553	0.259	0	Myeloid	CTSD
0	1.97157	0.564	0.219	0	Myeloid	SOD2
0	1.97033	0.395	0.001	0	Myeloid	CLEC10A
0	1.95388	0.481	0.048	0	Myeloid	LGALS2
0	1.90788	0.349	0.049	0	Myeloid	HLA-DQA2
0	1.86376	0.69	0.126	0	Myeloid	ITGB2
0	1.85805	0.79	0.35	0	Myeloid	COTL1
0	1.84019	0.91	0.525	0	Myeloid	S100A11
0	1.80834	0.459	0.111	0	Myeloid	BCL2A1
0	1.78386	0.517	0.077	0	Myeloid	PLEK
0	1.77531	0.438	0.073	0	Myeloid	PLAUR
0	1.76813	0.821	0.367	0	Myeloid	LGALS1
0	1.76681	0.994	0.932	0	Myeloid	FTH1
0	1.75269	0.472	0.094	0	Myeloid	AP1S2
0	1.7471	0.91	0.586	0	Myeloid	SAT1
0	1.728	0.426	0.004	0	Myeloid	CFP
0	1.71544	0.696	0.224	0	Myeloid	PYCARD
0	1.71241	0.663	0.145	0	Myeloid	SAMHD1
0	1.70809	0.251	0.035	0	Myeloid	VCAN
0	1.70809	0.299	0.1	0	Myeloid	LGMN
0	1.68912	0.563	0.199	0	Myeloid	NAMPT
0	1.68465	0.588	0.101	0	Myeloid	RNF130
0	1.64403	0.262	0.005	0	Myeloid	STAB1
0	1.61743	0.46	0.01	0	Myeloid	MPEG1
0	1.58697	0.353	0.108	0	Myeloid	ACP5
0	1.58458	0.466	0.033	0	Myeloid	C1orf162
0	1.57734	0.268	0.069	0	Myeloid	CCL3
0	1.55141	0.479	0.037	0	Myeloid	RNASE6
0	1.5407	0.55	0.221	0	Myeloid	RGS2
0	1.53618	0.546	0.071	0	Myeloid	HLA-DMB
0	1.52392	0.574	0.16	0	Myeloid	CTSH
0	1.52085	0.6	0.183	0	Myeloid	CEBPD
0	1.48359	0.566	0.208	0	Myeloid	ASAH1
0	1.47653	0.689	0.255	0	Myeloid	AP2S1
0	1.46699	0.455	0.008	0	Myeloid	HCK
0	1.46004	0.761	0.378	0	Myeloid	VAMP8
0	1.45779	0.384	0.002	0	Myeloid	CSF1R
0	1.4185	0.706	0.288	0	Myeloid	ANXA5
0	1.40158	0.411	0.009	0	Myeloid	CLEC7A
0	1.3996	0.753	0.544	0	Myeloid	S100A4
0	1.3918	0.437	0.034	0	Myeloid	CALHM6
0	1.37551	0.3	0.002	0	Myeloid	MS4A4A
0	1.37027	0.352	0.024	0	Myeloid	MAFB
0	1.36267	0.984	0.929	0	Myeloid	TMSB10
0	1.35176	0.282	0.059	0	Myeloid	CTSL
0	1.34381	0.481	0.148	0	Myeloid	GLUL
0	1.3379	0.361	0.007	0	Myeloid	FCGR2A
0	1.32758	0.372	0.009	0	Myeloid	CD36
0	1.32695	0.436	0.031	0	Myeloid	RAB31
0	1.32519	0.498	0.092	0	Myeloid	PTPRE
0	1.31289	0.682	0.312	0	Myeloid	ATP6V0B
0	1.31239	0.809	0.525	0	Myeloid	GABARAP
0	1.3085	0.811	0.476	0	Myeloid	ARPC1B
0	1.30046	0.406	0.02	0	Myeloid	CD86
0	1.28183	0.433	0.059	0	Myeloid	SERPINA1
0	1.27347	0.513	0.218	0	Myeloid	CEBPB
0	1.26825	0.991	0.934	0	Myeloid	ACTB
0	1.26761	0.366	0.076	0	Myeloid	LIPA
0	1.26072	0.271	0.08	0	Myeloid	DAB2
0	1.25879	0.533	0.119	0	Myeloid	JAML
0	1.2576	0.455	0.054	0	Myeloid	TNFSF13B
0	1.25689	0.419	0.156	0	Myeloid	TMEM176B
0	1.25249	0.478	0.162	0	Myeloid	BLVRB
0	1.24178	0.528	0.237	0	Myeloid	LITAF
0	1.23164	0.514	0.24	0	Myeloid	ATOX1
0	1.2254	0.56	0.218	0	Myeloid	BRI3
0	1.2201	0.353	0.004	0	Myeloid	NCF2
0	1.21156	0.872	0.684	0	Myeloid	ITM2B
0	1.2102	0.353	0.003	0	Myeloid	CLEC4A
0	1.20617	0.871	0.556	0	Myeloid	SRGN
0	1.20382	0.618	0.26	0	Myeloid	RGS10
0	1.19984	0.281	0.004	0	Myeloid	C5AR1
0	1.18859	0.26	0.004	0	Myeloid	CLEC12A
0	1.17898	0.413	0.126	0	Myeloid	CD83
0	1.17816	0.406	0.103	0	Myeloid	NINJ1
0	1.17726	0.687	0.373	0	Myeloid	RNASET2
0	1.1743	0.742	0.391	0	Myeloid	ARPC5
0	1.17419	0.438	0.07	0	Myeloid	TGFBI
0	1.17035	0.481	0.121	0	Myeloid	PPT1
0	1.16928	0.429	0.169	0	Myeloid	IER3
0	1.16523	0.393	0.074	0	Myeloid	LY96
0	1.14674	0.627	0.309	0	Myeloid	ATP6V1F
0	1.14277	0.323	0.031	0	Myeloid	TNFAIP2
0	1.13658	0.418	0.054	0	Myeloid	CD302
0	1.13152	0.4	0.087	0	Myeloid	GCA
0	1.12937	0.322	0.087	0	Myeloid	SGK1
0	1.12808	0.363	0.037	0	Myeloid	KCTD12
0	1.12668	0.517	0.127	0	Myeloid	ZEB2
0	1.12316	0.292	0.022	0	Myeloid	HMOX1
0	1.11453	0.258	0.001	0	Myeloid	FPR1
0	1.10771	0.482	0.226	0	Myeloid	MARCKS
0	1.10378	0.922	0.756	0	Myeloid	OAZ1
0	1.10059	0.894	0.738	0	Myeloid	CYBA
0	1.09925	0.855	0.628	0	Myeloid	ARPC3
0	1.09358	0.831	0.552	0	Myeloid	GSTP1
0	1.08492	0.573	0.242	0	Myeloid	EFHD2
0	1.07577	0.259	0.015	0	Myeloid	C1orf54
0	1.06819	0.345	0.05	0	Myeloid	PHACTR1
0	1.06431	0.313	0.015	0	Myeloid	SLC8A1
0	1.05551	0.32	0.05	0	Myeloid	LPAR6
0	1.05209	0.374	0.075	0	Myeloid	RAB32
0	1.04957	0.423	0.101	0	Myeloid	MFSD1
0	1.03986	0.489	0.197	0	Myeloid	H2AFY
0	1.03941	0.608	0.287	0	Myeloid	TALDO1
0	1.03772	0.286	0.009	0	Myeloid	ADAP2
0	1.0363	0.433	0.052	0	Myeloid	LY86
0	1.03566	0.591	0.277	0	Myeloid	SERPINB1
0	1.03562	0.6	0.323	0	Myeloid	TSPO
0	1.02253	0.546	0.241	0	Myeloid	TKT
0	1.01596	0.368	0.048	0	Myeloid	TBXAS1
0	1.01464	0.453	0.119	0	Myeloid	LGALS9
0	1.01433	0.295	0.003	0	Myeloid	PILRA
0	1.01	0.379	0.055	0	Myeloid	CCDC88A
0	1.00562	0.404	0.109	0	Myeloid	BID
0	1.00383	0.35	0.057	0	Myeloid	CXCL16
0	1.00368	0.254	0.021	0	Myeloid	DAPK1
0	1.00103	0.289	0.001	0	Myeloid	LILRB2
0	1.00074	0.484	0.109	0	Myeloid	ARRB2
0	1.00044	0.277	0.014	0	Myeloid	RASSF4
0	0.999706	0.252	0.001	0	Myeloid	CSF3R
0	0.982383	0.592	0.234	0	Myeloid	RHOG
0	0.978816	0.406	0.085	0	Myeloid	LYN
0	0.977366	0.444	0.157	0	Myeloid	PLSCR1
0	0.976072	0.711	0.428	0	Myeloid	CSTB
0	0.974787	0.724	0.406	0	Myeloid	RAC1
0	0.970717	0.405	0.151	0	Myeloid	LAP3
0	0.970471	0.661	0.336	0	Myeloid	FKBP1A
0	0.968583	0.262	0.044	0	Myeloid	FCGR2B
0	0.966235	0.564	0.24	0	Myeloid	PGLS
0	0.965622	0.475	0.159	0	Myeloid	VSIR
0	0.963807	0.37	0.052	0	Myeloid	CD4
0	0.962562	0.387	0.091	0	Myeloid	QKI
0	0.954065	0.268	0.026	0	Myeloid	NAIP
0	0.947599	0.526	0.215	0	Myeloid	GSTO1
0	0.947489	0.629	0.383	0	Myeloid	PRELID1
0	0.941278	0.533	0.213	0	Myeloid	CARD16
0	0.927869	0.329	0.09	0	Myeloid	CREG1
0	0.927423	0.33	0.039	0	Myeloid	CPPED1
0	0.921493	0.742	0.492	0	Myeloid	GPX4
0	0.921284	0.362	0.078	0	Myeloid	ATP6V1B2
0	0.917263	0.472	0.158	0	Myeloid	IFNGR1
0	0.916723	0.412	0.112	0	Myeloid	PLEKHO1
0	0.907579	0.552	0.264	0	Myeloid	LAMTOR1
0	0.900841	0.941	0.811	0	Myeloid	PFN1
0	0.893658	0.364	0.103	0	Myeloid	PAK1
0	0.892128	0.657	0.387	0	Myeloid	SNX3
0	0.891599	0.272	0.013	0	Myeloid	FGR
0	0.889791	0.991	0.927	0	Myeloid	TMSB4X
0	0.88586	0.293	0.053	0	Myeloid	BLVRA
0	0.885806	0.726	0.486	0	Myeloid	RHOA
0	0.879055	0.403	0.101	0	Myeloid	TPP1
0	0.878563	0.56	0.282	0	Myeloid	RNH1
0	0.875307	0.277	0.018	0	Myeloid	SLC7A7
0	0.873734	0.287	0.029	0	Myeloid	PLXDC2
0	0.873548	0.462	0.192	0	Myeloid	APLP2
0	0.871918	0.394	0.123	0	Myeloid	NAGK
0	0.870245	0.46	0.162	0	Myeloid	CASP1
0	0.869478	0.334	0.072	0	Myeloid	ADA2
0	0.850061	0.297	0.085	0	Myeloid	DUSP6
0	0.848159	0.827	0.607	0	Myeloid	ARPC2
0	0.84776	0.573	0.229	0	Myeloid	IFITM3
0	0.846051	0.346	0.099	0	Myeloid	NCF4
0	0.844978	0.441	0.182	0	Myeloid	NCF1
0	0.842052	0.347	0.081	0	Myeloid	TIMP2
0	0.83943	0.667	0.372	0	Myeloid	PKM
0	0.83779	0.867	0.684	0	Myeloid	YBX1
0	0.833578	0.608	0.282	0	Myeloid	GNAI2
0	0.830462	0.435	0.186	0	Myeloid	GLRX
0	0.830237	0.259	0.017	0	Myeloid	KYNU
0	0.828926	0.261	0.004	0	Myeloid	LRRC25
0	0.826098	0.312	0.035	0	Myeloid	THEMIS2
0	0.823689	0.3	0.058	0	Myeloid	STX11
0	0.823025	0.288	0.074	0	Myeloid	ICAM1
0	0.821662	0.524	0.221	0	Myeloid	UCP2
0	0.820957	0.417	0.18	0	Myeloid	STXBP2
0	0.81027	0.691	0.42	0	Myeloid	LAMTOR4
0	0.810222	0.314	0.085	0	Myeloid	HNMT
0	0.809547	0.303	0.056	0	Myeloid	DPYSL2
0	0.80504	0.324	0.111	0	Myeloid	GRINA
1.10147e-305	1.00992	0.675	0.423	3.82894e-301	Myeloid	EMP3
6.70309e-305	0.926424	0.706	0.482	2.33013e-300	Myeloid	TUBA1B
1.33115e-296	1.18252	0.353	0.156	4.62735e-292	Myeloid	PLD3
3.92629e-291	1.80268	0.284	0.109	1.36486e-286	Myeloid	SLC40A1
5.68827e-286	0.890468	0.416	0.193	1.97736e-281	Myeloid	CHMP1B
1.40622e-281	2.35781	0.292	0.12	4.88831e-277	Myeloid	SELENOP
6.36157e-273	0.915321	0.472	0.244	2.21141e-268	Myeloid	YWHAH
4.45443e-261	1.07191	0.331	0.141	1.54845e-256	Myeloid	INSIG1
1.58137e-258	1.02056	0.674	0.442	5.49717e-254	Myeloid	LSP1
2.12382e-253	0.822744	0.473	0.257	7.38282e-249	Myeloid	AKR1A1
1.76214e-252	1.03229	0.318	0.136	6.12555e-248	Myeloid	TMEM176A
1.11747e-247	0.81896	0.292	0.118	3.88455e-243	Myeloid	BASP1
1.61653e-241	0.857485	0.507	0.276	5.61939e-237	Myeloid	CAPG
1.41272e-211	0.863126	0.535	0.331	4.9109e-207	Myeloid	ATP5MPL
4.01215e-210	0.956092	0.737	0.581	1.3947e-205	Myeloid	NEAT1
3.56689e-187	0.815503	0.647	0.456	1.23992e-182	Myeloid	PRDX1
5.31532e-95	0.863866	0.511	0.414	1.84771e-90	Myeloid	RNASEK
7.67327e-91	0.893521	0.436	0.337	2.66738e-86	Myeloid	ATP6V0C
0	3.45767	0.887	0.136	0	Pro	STMN1
0	3.17429	0.905	0.256	0	Pro	HMGB2
0	2.80926	0.757	0.358	0	Pro	H2AFZ
0	2.69505	0.944	0.484	0	Pro	TUBA1B
0	2.69292	0.911	0.493	0	Pro	HMGN2
0	2.54329	0.89	0.393	0	Pro	TUBB
0	2.41793	0.605	0.012	0	Pro	UBE2C
0	2.32805	0.683	0.019	0	Pro	MKI67
0	2.28085	0.625	0.016	0	Pro	RRM2
0	2.23303	0.308	0.013	0	Pro	HIST1H1B
0	2.22022	0.965	0.733	0	Pro	HMGB1
0	2.21447	0.59	0.023	0	Pro	CENPF
0	2.19958	0.622	0.013	0	Pro	TOP2A
0	2.16237	0.714	0.096	0	Pro	PTTG1
0	2.12171	0.585	0.016	0	Pro	NUSAP1
0	2.10678	0.641	0.027	0	Pro	TYMS
0	2.06429	0.542	0.021	0	Pro	PCLAF
0	2.05426	0.521	0.013	0	Pro	CDC20
0	1.97111	0.676	0.236	0	Pro	H2AFV
0	1.88774	0.521	0.021	0	Pro	CCNB1
0	1.84902	0.529	0.011	0	Pro	CDK1
0	1.78669	0.977	0.847	0	Pro	GAPDH
0	1.78535	0.558	0.013	0	Pro	TPX2
0	1.77797	0.604	0.019	0	Pro	CDKN3
0	1.71127	0.715	0.275	0	Pro	DUT
0	1.70649	0.702	0.167	0	Pro	CKS2
0	1.69844	0.665	0.109	0	Pro	SMC4
0	1.69722	0.583	0.011	0	Pro	BIRC5
0	1.68957	0.487	0.011	0	Pro	CCNB2
0	1.6674	0.462	0.008	0	Pro	ASPM
0	1.63586	0.873	0.49	0	Pro	SLC25A5
0	1.61879	0.275	0.031	0	Pro	TCL1A
0	1.59935	0.839	0.402	0	Pro	TUBB4B
0	1.57722	0.844	0.509	0	Pro	HMGN1
0	1.57454	0.745	0.267	0	Pro	RANBP1
0	1.5554	0.817	0.397	0	Pro	ANP32B
0	1.54032	0.268	0.018	0	Pro	RGS13
0	1.5205	0.52	0.02	0	Pro	TK1
0	1.50076	0.558	0.036	0	Pro	CENPW
0	1.49064	0.659	0.198	0	Pro	HMGA1
0	1.47977	0.599	0.082	0	Pro	CKS1B
0	1.47099	0.497	0.005	0	Pro	AURKB
0	1.46805	0.557	0.04	0	Pro	CENPM
0	1.43577	0.875	0.516	0	Pro	RAN
0	1.43318	0.508	0.008	0	Pro	CCNA2
0	1.42608	0.476	0.006	0	Pro	CDCA3
0	1.41643	0.531	0.092	0	Pro	KPNA2
0	1.41492	0.642	0.238	0	Pro	TUBA1C
0	1.40634	0.58	0.063	0	Pro	LMNB1
0	1.39172	0.514	0.109	0	Pro	PCNA
0	1.39101	0.751	0.345	0	Pro	DEK
0	1.39033	0.765	0.302	0	Pro	JPT1
0	1.36977	0.529	0.075	0	Pro	MCM7
0	1.36505	0.684	0.183	0	Pro	TMPO
0	1.32719	0.653	0.167	0	Pro	RPA3
0	1.32428	0.716	0.211	0	Pro	FABP5
0	1.3216	0.425	0.013	0	Pro	MYBL2
0	1.32018	0.518	0.02	0	Pro	ZWINT
0	1.31944	0.564	0.033	0	Pro	MAD2L1
0	1.30684	0.519	0.055	0	Pro	HMGB3
0	1.28916	0.652	0.252	0	Pro	PARP1
0	1.28763	0.748	0.274	0	Pro	SNRPD1
0	1.28264	0.529	0.05	0	Pro	DHFR
0	1.27787	0.847	0.477	0	Pro	ATP5MC3
0	1.27199	0.823	0.428	0	Pro	COX5A
0	1.26368	0.593	0.203	0	Pro	H2AFY
0	1.26353	0.29	0.061	0	Pro	LRMP
0	1.26169	0.416	0.008	0	Pro	HMMR
0	1.26109	0.815	0.413	0	Pro	DBI
0	1.26038	0.441	0.005	0	Pro	GTSE1
0	1.2548	0.35	0.006	0	Pro	PLK1
0	1.2483	0.451	0.066	0	Pro	CDCA7
0	1.23572	0.732	0.294	0	Pro	MRPL51
0	1.23069	0.994	0.96	0	Pro	PTMA
0	1.21655	0.935	0.726	0	Pro	PPIA
0	1.21633	0.769	0.345	0	Pro	CBX3
0	1.20778	0.918	0.688	0	Pro	YBX1
0	1.19502	0.683	0.235	0	Pro	PRDX3
0	1.19203	0.744	0.334	0	Pro	NUCKS1
0	1.1897	0.375	0.01	0	Pro	CENPE
0	1.18608	0.634	0.174	0	Pro	C12orf75
0	1.18046	0.404	0.009	0	Pro	CDCA8
0	1.17451	0.528	0.056	0	Pro	SMC2
0	1.17198	0.666	0.221	0	Pro	LSM4
0	1.16248	0.422	0.015	0	Pro	PRC1
0	1.15873	0.694	0.271	0	Pro	LSM5
0	1.15126	0.404	0.004	0	Pro	DLGAP5
0	1.15092	0.537	0.07	0	Pro	DTYMK
0	1.15038	0.527	0.168	0	Pro	ALYREF
0	1.14681	0.858	0.516	0	Pro	COX8A
0	1.14476	0.604	0.168	0	Pro	CARHSP1
0	1.13982	0.635	0.195	0	Pro	ANP32E
0	1.13462	0.8	0.418	0	Pro	SNRPG
0	1.12652	0.683	0.249	0	Pro	RAD21
0	1.12093	0.547	0.149	0	Pro	DNMT1
0	1.1159	0.396	0.007	0	Pro	KIFC1
0	1.10926	0.364	0.021	0	Pro	GINS2
0	1.09627	0.482	0.028	0	Pro	UBE2T
0	1.0859	0.588	0.196	0	Pro	CENPX
0	1.08444	0.419	0.047	0	Pro	ATAD2
0	1.08402	0.604	0.197	0	Pro	RBBP7
0	1.07884	0.636	0.179	0	Pro	DDX39A
0	1.07794	0.529	0.127	0	Pro	TMEM106C
0	1.05556	0.385	0.04	0	Pro	HELLS
0	1.05385	0.383	0.01	0	Pro	KNL1
0	1.04909	0.524	0.103	0	Pro	KIF22
0	1.04716	0.47	0.072	0	Pro	CKAP2
0	1.04602	0.525	0.167	0	Pro	NME1
0	1.04335	0.438	0.044	0	Pro	TACC3
0	1.04095	0.684	0.277	0	Pro	LSM3
0	1.03932	0.42	0.094	0	Pro	BIK
0	1.03455	0.477	0.068	0	Pro	GMNN
0	1.03057	0.325	0.003	0	Pro	CENPA
0	1.02519	0.444	0.089	0	Pro	H2AFX
0	1.01886	0.465	0.054	0	Pro	KIF20B
0	1.01684	0.557	0.173	0	Pro	LBR
0	1.01239	0.368	0.007	0	Pro	NUF2
0	0.990832	0.408	0.033	0	Pro	FEN1
0	0.973065	0.387	0.005	0	Pro	PBK
0	0.956027	0.376	0.012	0	Pro	ASF1B
0	0.949557	0.36	0.007	0	Pro	CEP55
0	0.94261	0.619	0.229	0	Pro	IDH2
0	0.937113	0.337	0.012	0	Pro	CLSPN
0	0.936555	0.408	0.075	0	Pro	MCM3
0	0.935822	0.399	0.047	0	Pro	EZH2
0	0.921986	0.34	0.004	0	Pro	SPC25
0	0.918802	0.521	0.103	0	Pro	NUDT1
0	0.916858	0.429	0.059	0	Pro	RRM1
0	0.915543	0.347	0.005	0	Pro	NCAPG
0	0.912052	0.376	0.015	0	Pro	CENPU
0	0.904562	0.327	0.011	0	Pro	CDT1
0	0.899457	0.524	0.133	0	Pro	CBX5
0	0.899123	0.453	0.085	0	Pro	SNRNP25
0	0.896504	0.561	0.165	0	Pro	SMS
0	0.884759	0.421	0.087	0	Pro	GGH
0	0.875976	0.665	0.247	0	Pro	YWHAH
0	0.875139	0.409	0.079	0	Pro	CKAP5
0	0.874319	0.363	0.073	0	Pro	MCM5
0	0.869783	0.464	0.092	0	Pro	TFDP1
0	0.869211	0.445	0.08	0	Pro	BRI3BP
0	0.868959	0.327	0.007	0	Pro	KIF11
0	0.866929	0.484	0.117	0	Pro	HADH
0	0.860798	0.497	0.091	0	Pro	SKA2
0	0.860019	0.305	0.014	0	Pro	AURKA
0	0.849243	0.331	0.01	0	Pro	NDC80
0	0.848455	0.328	0.007	0	Pro	TROAP
0	0.847982	0.31	0.004	0	Pro	CDCA2
0	0.845445	0.385	0.023	0	Pro	CENPN
0	0.834284	0.427	0.072	0	Pro	NSD2
0	0.827773	0.42	0.105	0	Pro	GCHFR
0	0.824876	0.321	0.006	0	Pro	MND1
0	0.824513	0.434	0.096	0	Pro	PAICS
0	0.824188	0.254	0.013	0	Pro	C21orf58
0	0.823192	0.353	0.048	0	Pro	WDR34
0	0.819677	0.337	0.009	0	Pro	SGO1
0	0.817841	0.302	0.008	0	Pro	KIF23
0	0.810641	0.329	0.019	0	Pro	SGO2
0	0.810385	0.334	0.019	0	Pro	BRCA1
0	0.810006	0.35	0.013	0	Pro	RAD51AP1
0	0.802055	0.437	0.114	0	Pro	GGCT
0	0.801838	0.504	0.148	0	Pro	SMC1A
1.30362e-304	3.44804	0.671	0.339	4.53163e-300	Pro	HIST1H4C
4.90726e-302	1.18668	0.781	0.378	1.70586e-297	Pro	PKM
9.71783e-301	0.824882	0.523	0.165	3.37811e-296	Pro	MIS18BP1
1.21938e-298	0.873294	0.593	0.214	4.23881e-294	Pro	FDPS
3.07344e-297	0.975096	0.68	0.285	1.06839e-292	Pro	NAA38
9.08353e-291	0.973167	0.714	0.302	3.15762e-286	Pro	BANF1
1.1586e-289	1.37536	0.647	0.267	4.02752e-285	Pro	MARCKSL1
3.38914e-289	1.06012	0.511	0.168	1.17813e-284	Pro	SLBP
7.74629e-288	0.990497	0.675	0.287	2.69277e-283	Pro	SIVA1
6.35915e-287	0.909306	0.642	0.247	2.21057e-282	Pro	TKT
6.9532e-284	1.06733	0.825	0.458	2.41707e-279	Pro	ATP5MF
1.10185e-281	0.995805	0.629	0.249	3.83027e-277	Pro	CYC1
4.02585e-281	0.996378	0.759	0.377	1.39947e-276	Pro	SNRPB
4.92021e-277	1.04551	0.768	0.392	1.71036e-272	Pro	ERH
7.94797e-277	1.31647	0.867	0.561	2.76287e-272	Pro	TPI1
1.8797e-275	0.977285	0.704	0.306	6.5342e-271	Pro	CALM3
4.69201e-275	0.907225	0.449	0.138	1.63104e-270	Pro	MRPL12
2.21354e-274	0.945809	0.965	0.874	7.69471e-270	Pro	SERF2
5.21278e-274	0.940438	0.65	0.27	1.81207e-269	Pro	PSMA4
1.3518e-272	0.921554	0.645	0.263	4.69912e-268	Pro	SNRPE
4.46441e-271	0.950024	0.722	0.333	1.55192e-266	Pro	ANAPC11
2.41864e-270	0.99118	0.739	0.348	8.40768e-266	Pro	SRP9
9.30153e-269	0.953376	0.685	0.299	3.2334e-264	Pro	HNRNPAB
5.75081e-268	0.910081	0.704	0.303	1.9991e-263	Pro	VDAC1
6.66344e-266	0.811231	0.587	0.222	2.31635e-261	Pro	SNRPC
1.11429e-264	0.831046	0.52	0.181	3.87351e-260	Pro	NDUFA7
5.76879e-263	0.970846	0.936	0.765	2.00535e-258	Pro	HNRNPA2B1
3.22835e-262	1.03705	0.415	0.124	1.12224e-257	Pro	DCK
5.4259e-262	0.820412	0.498	0.166	1.88615e-257	Pro	IMPDH2
1.58519e-261	0.871076	0.644	0.265	5.51044e-257	Pro	ILF2
4.01008e-260	0.929585	0.679	0.297	1.39399e-255	Pro	SNRPF
1.61054e-258	0.817623	0.619	0.248	5.59855e-254	Pro	PSMB2
7.74508e-257	1.13296	0.795	0.431	2.69234e-252	Pro	ENO1
1.10332e-256	0.99908	0.827	0.485	3.83535e-252	Pro	MZT2B
4.07173e-256	1.05295	0.919	0.723	1.41542e-251	Pro	HNRNPA1
7.70733e-256	0.852738	0.63	0.257	2.67922e-251	Pro	MPC2
3.58585e-255	1.0884	0.676	0.306	1.24651e-250	Pro	NDUFAB1
8.32454e-255	0.90368	0.567	0.21	2.89378e-250	Pro	PSIP1
3.26804e-254	0.899116	0.677	0.296	1.13604e-249	Pro	NDUFB3
7.20781e-254	0.967619	0.747	0.37	2.50558e-249	Pro	YWHAE
5.66665e-252	1.06242	0.951	0.835	1.96984e-247	Pro	ACTG1
4.69281e-251	1.30051	0.274	0.063	1.63131e-246	Pro	HIST1H1D
6.62698e-251	1.09912	0.569	0.222	2.30367e-246	Pro	METAP2
1.48407e-250	0.98694	0.833	0.494	5.15893e-246	Pro	HNRNPA3
6.02478e-250	1.00268	0.835	0.467	2.09433e-245	Pro	UQCR10
1.22904e-249	1.40623	0.773	0.567	4.27238e-245	Pro	H3F3A
3.11624e-249	1.17897	0.825	0.474	1.08327e-244	Pro	UQCRQ
1.48222e-245	0.926883	0.724	0.352	5.15248e-241	Pro	AURKAIP1
2.60178e-242	0.922029	0.717	0.335	9.0443e-238	Pro	HNRNPD
3.91063e-241	1.18425	0.711	0.356	1.35941e-236	Pro	PRDX2
3.34276e-238	0.880571	0.655	0.283	1.16201e-233	Pro	UQCRFS1
6.29916e-238	0.835399	0.696	0.312	2.18971e-233	Pro	CLTA
3.16405e-237	0.883645	0.666	0.295	1.09989e-232	Pro	TALDO1
6.20266e-237	0.932463	0.874	0.638	2.15617e-232	Pro	CHCHD2
1.74451e-234	1.10126	0.374	0.112	6.06428e-230	Pro	HIST1H1C
1.89124e-234	0.914223	0.81	0.469	6.57432e-230	Pro	ATP5PF
3.10133e-234	1.28431	0.856	0.559	1.07808e-229	Pro	GSTP1
2.8094e-232	0.847132	0.553	0.219	9.76603e-228	Pro	SMARCB1
6.28782e-232	0.854686	0.534	0.199	2.18577e-227	Pro	FDFT1
2.24286e-231	0.826578	0.636	0.267	7.79662e-227	Pro	BUB3
4.14031e-231	0.813858	0.608	0.249	1.43925e-226	Pro	UQCRC1
2.66541e-228	0.946082	0.893	0.698	9.2655e-224	Pro	ATP5MG
3.99482e-228	0.888168	0.589	0.241	1.38868e-223	Pro	TXNDC17
5.14162e-227	0.856486	0.406	0.132	1.78733e-222	Pro	HMCES
1.08727e-226	0.85991	0.606	0.256	3.77957e-222	Pro	RBBP4
1.26875e-224	0.827021	0.627	0.268	4.41044e-220	Pro	MDH1
2.55078e-224	0.851999	0.64	0.271	8.86702e-220	Pro	CCT6A
5.54024e-224	0.990681	0.8	0.471	1.9259e-219	Pro	SET
6.91236e-222	1.13973	0.666	0.332	2.40287e-217	Pro	ATP5MC1
1.41755e-221	0.915355	0.88	0.612	4.92768e-217	Pro	COX6A1
1.00367e-219	0.856503	0.71	0.338	3.48894e-215	Pro	PA2G4
1.12096e-219	0.917456	0.675	0.298	3.89668e-215	Pro	UBE2S
2.27412e-218	0.810113	0.577	0.24	7.90529e-214	Pro	SLIRP
3.62803e-218	0.875052	0.724	0.363	1.26118e-213	Pro	ATP5F1C
5.72839e-218	1.03862	0.944	0.815	1.9913e-213	Pro	PFN1
2.0659e-217	0.97984	0.636	0.291	7.18147e-213	Pro	C1QBP
5.56284e-217	0.938055	0.919	0.778	1.93376e-212	Pro	CFL1
7.49514e-216	1.06737	0.725	0.377	2.60546e-211	Pro	EIF5A
1.92019e-215	0.901326	0.682	0.327	6.67496e-211	Pro	DDT
1.18784e-213	0.921377	0.608	0.278	4.12919e-209	Pro	PSMA2
8.15693e-213	0.884295	0.737	0.388	2.83551e-208	Pro	PPP1CA
2.55272e-212	0.814716	0.709	0.345	8.87377e-208	Pro	MZT2A
1.04836e-210	0.899283	0.836	0.543	3.64431e-206	Pro	UQCRH
2.08517e-209	0.906649	0.808	0.452	7.24848e-205	Pro	GNG5
2.93119e-208	0.859003	0.694	0.352	1.01894e-203	Pro	SRSF9
6.37688e-208	0.852183	0.761	0.414	2.21673e-203	Pro	POMP
7.04736e-207	0.817325	0.698	0.34	2.4498e-202	Pro	ATP5PB
1.47526e-206	0.803142	0.593	0.254	5.12832e-202	Pro	NHP2
2.58018e-205	1.64518	0.348	0.11	8.96922e-201	Pro	HIST1H1E
2.70335e-204	0.91978	0.769	0.428	9.39739e-200	Pro	ATP5F1B
3.86119e-204	1.38103	0.693	0.369	1.34223e-199	Pro	ARL6IP1
2.00557e-202	0.836498	0.758	0.407	6.97175e-198	Pro	LSM7
5.70653e-201	0.853581	0.859	0.584	1.98371e-196	Pro	COX6C
4.37147e-200	0.848118	0.819	0.508	1.51961e-195	Pro	SLC25A3
5.33107e-200	1.05592	0.727	0.394	1.85319e-195	Pro	TCEA1
2.23073e-199	0.823059	0.511	0.206	7.75447e-195	Pro	TIMM13
1.48631e-198	0.842101	0.696	0.354	5.1667e-194	Pro	ATP5F1A
1.56018e-198	0.825566	0.717	0.377	5.42349e-194	Pro	PSMB3
5.27446e-196	0.864558	0.666	0.322	1.83351e-191	Pro	PGAM1
1.61859e-195	0.850763	0.768	0.436	5.62654e-191	Pro	ATP5IF1
9.2347e-194	0.907952	0.744	0.401	3.21017e-189	Pro	ARPC5
2.8746e-191	0.893931	0.762	0.43	9.99269e-187	Pro	LDHB
1.62363e-189	0.805922	0.613	0.275	5.64405e-185	Pro	TOMM5
5.76163e-189	0.867876	0.68	0.349	2.00286e-184	Pro	ATP5PO
1.80333e-188	0.957197	0.635	0.335	6.26873e-184	Pro	ATP5MPL
4.59767e-179	0.882519	0.857	0.562	1.59824e-174	Pro	COX5B
1.38916e-178	1.03878	0.278	0.081	4.82899e-174	Pro	ADH1C
4.65353e-178	0.865301	0.768	0.459	1.61766e-173	Pro	PRDX1
1.40778e-177	0.81816	0.794	0.476	4.89373e-173	Pro	COX7B
1.16919e-176	0.840775	0.846	0.583	4.06435e-172	Pro	COX7A2
1.24814e-175	0.882198	0.318	0.106	4.33877e-171	Pro	POU2AF1
2.57743e-175	1.14442	0.407	0.151	8.95966e-171	Pro	GPX2
6.75301e-174	0.855174	0.841	0.596	2.34748e-169	Pro	SUMO2
7.36001e-169	0.856866	0.797	0.494	2.55849e-164	Pro	ATP5ME
4.29321e-164	1.01354	0.45	0.187	1.4924e-159	Pro	AGR2
1.08081e-161	0.944212	0.338	0.122	3.7571e-157	Pro	BASP1
4.41565e-159	0.961901	0.324	0.113	1.53497e-154	Pro	MGST1
8.65182e-159	0.840102	0.769	0.466	3.00755e-154	Pro	LDHA
1.03536e-155	1.04409	0.514	0.248	3.59911e-151	Pro	UBE2J1
1.02545e-154	1.12716	0.888	0.709	3.56468e-150	Pro	MIF
1.59794e-152	1.22556	0.727	0.479	5.55475e-148	Pro	TXN
4.95337e-152	0.901442	0.65	0.368	1.72189e-147	Pro	ATP5MD
1.43649e-148	0.922645	0.867	0.659	4.99354e-144	Pro	CALM2
3.45255e-142	1.04986	0.288	0.097	1.20017e-137	Pro	MS4A1
3.71745e-128	0.859356	0.694	0.415	1.29226e-123	Pro	CHCHD10
1.06965e-125	0.980143	0.336	0.132	3.71831e-121	Pro	LCN2
4.97783e-120	0.957049	0.409	0.185	1.73039e-115	Pro	C15orf48
9.8927e-118	1.64125	0.291	0.111	3.4389e-113	Pro	OLFM4
3.01567e-116	1.04183	0.486	0.24	1.04831e-111	Pro	KRT18
4.45619e-112	0.961163	0.978	0.936	1.54906e-107	Pro	ACTB
1.5738e-104	0.948204	0.306	0.129	5.47083e-100	Pro	CD79B
7.89518e-103	1.27161	0.461	0.244	2.74452e-98	Pro	PIGR
2.27336e-99	0.916652	0.792	0.614	7.90266e-95	Pro	ARPC2
8.18276e-77	1.05182	0.615	0.439	2.84449e-72	Pro	NME2
1.62616e-66	0.967416	0.823	0.642	5.65284e-62	Pro	S100A10
0	4.83457	0.81	0.003	0	Endo	PLVAP
0	4.49684	0.847	0.045	0	Endo	SPARCL1
0	4.2945	0.791	0.214	0	Endo	FABP5
0	4.0653	0.804	0.144	0	Endo	CD320
0	3.99705	0.847	0.014	0	Endo	RAMP2
0	3.86253	0.907	0.083	0	Endo	IGFBP7
0	3.68146	0.699	0.002	0	Endo	CLDN5
0	3.66847	0.877	0.034	0	Endo	GNG11
0	3.43099	0.836	0.056	0	Endo	PECAM1
0	3.41881	0.762	0.036	0	Endo	CAV1
0	3.32695	0.753	0.001	0	Endo	VWF
0	3.25144	0.659	0.071	0	Endo	SLC9A3R2
0	3.16749	0.818	0.005	0	Endo	EGFL7
0	3.16033	0.811	0.09	0	Endo	IGFBP4
0	3.15001	0.827	0.034	0	Endo	CRIP2
0	3.12282	0.313	0.002	0	Endo	ACKR1
0	3.07128	0.707	0.001	0	Endo	RAMP3
0	3.01411	0.713	0.001	0	Endo	SOX18
0	2.979	0.722	0.037	0	Endo	MGP
0	2.96783	0.639	0.004	0	Endo	FLT1
0	2.96328	0.919	0.237	0	Endo	IFITM3
0	2.95413	0.785	0.077	0	Endo	TM4SF1
0	2.886	0.806	0.066	0	Endo	A2M
0	2.82182	0.727	0.039	0	Endo	ENG
0	2.80901	0.421	0.02	0	Endo	CD36
0	2.80867	0.777	0.073	0	Endo	RNASE1
0	2.80723	0.621	0.023	0	Endo	COL4A1
0	2.76723	0.691	0.008	0	Endo	CALCRL
0	2.72372	0.691	0.045	0	Endo	HSPG2
0	2.71971	0.727	0.051	0	Endo	SPARC
0	2.69981	0.633	0.007	0	Endo	CAVIN2
0	2.67659	0.886	0.231	0	Endo	IFI27
0	2.65595	0.8	0.174	0	Endo	TGFBR2
0	2.5126	0.686	0.003	0	Endo	CLEC14A
0	2.44722	0.615	0.035	0	Endo	COL4A2
0	2.44494	0.502	0.027	0	Endo	CLEC3B
0	2.44289	0.656	0.001	0	Endo	ADGRL4
0	2.41595	0.601	0.088	0	Endo	PRSS23
0	2.39967	0.706	0.052	0	Endo	EPAS1
0	2.37038	0.293	0.002	0	Endo	CCL14
0	2.36576	0.71	0.028	0	Endo	CAVIN1
0	2.3554	0.641	0.007	0	Endo	JAM2
0	2.3222	0.513	0.03	0	Endo	VWA1
0	2.30749	0.348	0.044	0	Endo	CLU
0	2.29681	0.763	0.213	0	Endo	CD59
0	2.29326	0.601	0.041	0	Endo	TIMP3
0	2.28902	0.451	0.005	0	Endo	RBP7
0	2.28426	0.648	0.001	0	Endo	ECSCR
0	2.24009	0.61	0.094	0	Endo	ADIRF
0	2.23853	0.622	0.001	0	Endo	CYYR1
0	2.23239	0.714	0.172	0	Endo	ID1
0	2.19859	0.728	0.118	0	Endo	NPDC1
0	2.18009	0.723	0.185	0	Endo	GSN
0	2.1543	0.287	0.004	0	Endo	MADCAM1
0	2.14982	0.446	0.009	0	Endo	ENPP2
0	2.14113	0.761	0.203	0	Endo	SPTBN1
0	2.12089	0.5	0.009	0	Endo	LIFR
0	2.11584	0.626	0.015	0	Endo	ARHGAP29
0	2.11469	0.598	0.004	0	Endo	CD34
0	2.10066	0.539	0.041	0	Endo	PLPP3
0	2.09247	0.541	0.127	0	Endo	SOCS3
0	2.08923	0.781	0.28	0	Endo	ID3
0	2.0866	0.599	0.006	0	Endo	ESAM
0	2.08373	0.573	0.113	0	Endo	HES1
0	2.07209	0.59	0.011	0	Endo	SLCO2A1
0	2.05076	0.636	0.064	0	Endo	NFIB
0	2.04378	0.566	0.01	0	Endo	PODXL
0	2.03943	0.565	0.007	0	Endo	EMCN
0	2.03798	0.602	0.105	0	Endo	PLPP1
0	2.03454	0.517	0.004	0	Endo	FAM167B
0	2.03431	0.582	0.02	0	Endo	PTPRB
0	2.03151	0.59	0.038	0	Endo	HYAL2
0	2.02878	0.492	0	0	Endo	KDR
0	2.02397	0.343	0.023	0	Endo	CPE
0	2.02326	0.511	0	0	Endo	TM4SF18
0	2.01224	0.611	0.015	0	Endo	BCAM
0	1.97497	0.723	0.128	0	Endo	TCF4
0	1.97169	0.549	0.065	0	Endo	PALM2-AKAP2
0	1.95634	0.602	0.074	0	Endo	EHD4
0	1.95586	0.515	0.018	0	Endo	COL15A1
0	1.93782	0.919	0.69	0	Endo	ITM2B
0	1.9345	0.644	0.151	0	Endo	TNFSF10
0	1.91586	0.583	0.01	0	Endo	CD93
0	1.89547	0.573	0.032	0	Endo	HEG1
0	1.87719	0.464	0.001	0	Endo	APLNR
0	1.86422	0.58	0.001	0	Endo	CDH5
0	1.86378	0.754	0.204	0	Endo	APP
0	1.82319	0.372	0.041	0	Endo	CXCL12
0	1.82111	0.606	0.149	0	Endo	NCOA7
0	1.81443	0.511	0.072	0	Endo	TCIM
0	1.80565	0.796	0.345	0	Endo	FKBP1A
0	1.80327	0.543	0.016	0	Endo	NRP1
0	1.80219	0.574	0.149	0	Endo	VAMP5
0	1.78601	0.573	0.019	0	Endo	LMO2
0	1.75529	0.553	0.021	0	Endo	CAV2
0	1.75197	0.505	0.018	0	Endo	TSPAN7
0	1.74612	0.779	0.302	0	Endo	CCDC85B
0	1.73772	0.482	0.002	0	Endo	ADGRF5
0	1.73512	0.488	0.008	0	Endo	RBP5
0	1.73001	0.478	0.001	0	Endo	PCAT19
0	1.71513	0.677	0.139	0	Endo	STOM
0	1.70307	0.667	0.135	0	Endo	S100A13
0	1.69701	0.454	0.08	0	Endo	ICAM1
0	1.69441	0.526	0.037	0	Endo	NOSTRIN
0	1.68971	0.444	0.047	0	Endo	KCTD12
0	1.68847	0.825	0.399	0	Endo	SELENOW
0	1.68238	0.417	0.034	0	Endo	PLAT
0	1.68223	0.728	0.239	0	Endo	ITGB1
0	1.67562	0.642	0.057	0	Endo	CALD1
0	1.6751	0.609	0.109	0	Endo	RAB13
0	1.65801	0.555	0.028	0	Endo	WWTR1
0	1.64851	0.49	0.031	0	Endo	PIK3R3
0	1.63152	0.652	0.188	0	Endo	YBX3
0	1.61856	0.516	0.009	0	Endo	LDB2
0	1.60504	0.453	0.025	0	Endo	HTRA1
0	1.59766	0.498	0.001	0	Endo	MMRN2
0	1.59521	0.538	0.048	0	Endo	ACVRL1
0	1.58656	0.75	0.26	0	Endo	KLF2
0	1.55338	0.309	0.008	0	Endo	AQP1
0	1.54927	0.589	0.149	0	Endo	TSC22D1
0	1.54782	0.587	0.102	0	Endo	CLIC4
0	1.54459	0.605	0.094	0	Endo	CNN3
0	1.54459	0.479	0.002	0	Endo	SNCG
0	1.5434	0.661	0.204	0	Endo	TACC1
0	1.53823	0.547	0.028	0	Endo	COX7A1
0	1.53567	0.455	0.009	0	Endo	MCAM
0	1.53275	0.496	0.071	0	Endo	ADAM15
0	1.52922	0.68	0.199	0	Endo	PTMS
0	1.52727	0.417	0.007	0	Endo	THBD
0	1.51912	0.629	0.162	0	Endo	ICAM2
0	1.5028	0.549	0.068	0	Endo	TJP1
0	1.5018	0.399	0.005	0	Endo	TMEM88
0	1.50001	0.591	0.11	0	Endo	EMP2
0	1.49789	0.546	0.076	0	Endo	BMPR2
0	1.48948	0.572	0.138	0	Endo	SEC14L1
0	1.48472	0.545	0.084	0	Endo	RDX
0	1.48402	0.518	0.071	0	Endo	EMP1
0	1.48373	0.436	0.038	0	Endo	CTNNAL1
0	1.47905	0.482	0.005	0	Endo	KANK3
0	1.46061	0.446	0	0	Endo	FAM110D
0	1.45747	0.489	0.018	0	Endo	LIMS2
0	1.45651	0.417	0.009	0	Endo	NES
0	1.44248	0.491	0.039	0	Endo	CAVIN3
0	1.44238	0.408	0.034	0	Endo	CCN2
0	1.43653	0.4	0.062	0	Endo	NR2F2
0	1.43558	0.647	0.175	0	Endo	ITGA6
0	1.43369	0.429	0.002	0	Endo	PALMD
0	1.42335	0.482	0.029	0	Endo	LIMCH1
0	1.41269	0.488	0.035	0	Endo	MRTFB
0	1.41001	0.4	0.002	0	Endo	PCDH17
0	1.40927	0.488	0.056	0	Endo	PLCB1
0	1.40402	0.509	0.07	0	Endo	PLK2
0	1.39665	0.534	0.061	0	Endo	DPYSL2
0	1.39435	0.578	0.089	0	Endo	ELK3
0	1.3926	0.434	0.007	0	Endo	ADCY4
0	1.38291	0.429	0.02	0	Endo	SYNPO
0	1.37596	0.397	0.029	0	Endo	NNMT
0	1.35823	0.467	0.065	0	Endo	PPFIBP1
0	1.35388	0.439	0.001	0	Endo	TEK
0	1.34914	0.503	0.067	0	Endo	MTUS1
0	1.34867	0.475	0.062	0	Endo	UACA
0	1.34795	0.464	0.033	0	Endo	TMEM204
0	1.33747	0.4	0	0	Endo	DIPK2B
0	1.33253	0.41	0.009	0	Endo	IL3RA
0	1.3309	0.443	0	0	Endo	MYCT1
0	1.32991	0.37	0.007	0	Endo	FAM107A
0	1.32807	0.485	0.017	0	Endo	S1PR1
0	1.32571	0.419	0.002	0	Endo	SHANK3
0	1.32496	0.523	0.08	0	Endo	SH3BP5
0	1.32419	0.376	0.008	0	Endo	NOTCH4
0	1.32171	0.446	0.08	0	Endo	WARS
0	1.3122	0.694	0.202	0	Endo	GIMAP7
0	1.30107	0.439	0.001	0	Endo	ROBO4
0	1.29674	0.544	0.146	0	Endo	MGLL
0	1.29519	0.631	0.161	0	Endo	ETS2
0	1.29064	0.54	0.095	0	Endo	SWAP70
0	1.29006	0.562	0.119	0	Endo	MGST2
0	1.28687	0.634	0.186	0	Endo	PTTG1IP
0	1.28561	0.566	0.097	0	Endo	S100A16
0	1.2833	0.441	0.002	0	Endo	ERG
0	1.27828	0.424	0.014	0	Endo	NKX2-3
0	1.27402	0.414	0.024	0	Endo	LMCD1
0	1.26692	0.529	0.075	0	Endo	ECE1
0	1.26603	0.379	0.006	0	Endo	NUAK1
0	1.24347	0.402	0.001	0	Endo	TIE1
0	1.24016	0.648	0.161	0	Endo	GIMAP4
0	1.23543	0.525	0.106	0	Endo	IGFBP2
0	1.23186	0.413	0.014	0	Endo	GASK1B
0	1.21692	0.437	0.021	0	Endo	CLIC2
0	1.20915	0.425	0.024	0	Endo	DLC1
0	1.20607	0.418	0.034	0	Endo	PLS3
0	1.20318	0.583	0.145	0	Endo	IL6ST
0	1.20118	0.434	0.023	0	Endo	SASH1
0	1.20053	0.423	0.056	0	Endo	EFNA1
0	1.19699	0.443	0.051	0	Endo	PKP4
0	1.18966	0.409	0.023	0	Endo	PLXND1
0	1.18505	0.396	0.02	0	Endo	RAI14
0	1.18087	0.472	0.109	0	Endo	GAS6
0	1.18031	0.312	0.022	0	Endo	ACE
0	1.17883	0.291	0.013	0	Endo	SLC14A1
0	1.17876	0.453	0.088	0	Endo	XAF1
0	1.1751	0.516	0.103	0	Endo	NDRG1
0	1.15712	0.439	0.021	0	Endo	TNS2
0	1.15633	0.442	0.069	0	Endo	CRYBG3
0	1.15565	0.266	0.019	0	Endo	ADAMTS1
0	1.1437	0.332	0.001	0	Endo	EXOC3L2
0	1.14282	0.363	0.022	0	Endo	C1orf54
0	1.13983	0.47	0.102	0	Endo	NQO1
0	1.13118	0.47	0.076	0	Endo	CRIM1
0	1.12375	0.392	0.037	0	Endo	SORBS2
0	1.11931	0.395	0.036	0	Endo	SMAD1
0	1.11587	0.399	0.034	0	Endo	PRXL2A
0	1.1113	0.43	0.047	0	Endo	COL18A1
0	1.11052	0.403	0.042	0	Endo	EVA1B
0	1.11028	0.465	0.096	0	Endo	RRAS
0	1.10641	0.37	0.007	0	Endo	CFI
0	1.10538	0.289	0.023	0	Endo	IL33
0	1.1032	0.441	0.052	0	Endo	TSPAN4
0	1.102	0.337	0.016	0	Endo	CSRP2
0	1.09939	0.386	0.064	0	Endo	EFNB2
0	1.09876	0.349	0.004	0	Endo	TMEM255B
0	1.09659	0.413	0.036	0	Endo	HHEX
0	1.09502	0.37	0.026	0	Endo	MCF2L
0	1.08951	0.367	0.021	0	Endo	MCTP1
0	1.08931	0.333	0.013	0	Endo	NRP2
0	1.07753	0.412	0.043	0	Endo	RAPGEF5
0	1.07752	0.5	0.106	0	Endo	NFIA
0	1.07534	0.392	0.002	0	Endo	RASIP1
0	1.07194	0.353	0.002	0	Endo	NRN1
0	1.07154	0.379	0.016	0	Endo	PTPRM
0	1.06637	0.439	0.093	0	Endo	PEA15
0	1.04953	0.34	0.04	0	Endo	OSBPL1A
0	1.04254	0.391	0.044	0	Endo	RBPMS
0	1.03918	0.464	0.081	0	Endo	SERPINH1
0	1.0368	0.341	0.04	0	Endo	IL1R1
0	1.01729	0.43	0.073	0	Endo	KLF9
0	1.01364	0.377	0.032	0	Endo	MALL
0	1.01183	0.417	0.072	0	Endo	EPHX1
0	1.00911	0.339	0.022	0	Endo	FSCN1
0	0.990925	0.401	0.057	0	Endo	VAT1
0	0.990595	0.513	0.102	0	Endo	GIMAP1
0	0.98984	0.429	0.067	0	Endo	GBP4
0	0.988838	0.254	0.027	0	Endo	ITIH5
0	0.986881	0.438	0.079	0	Endo	ZEB1
0	0.985128	0.318	0.045	0	Endo	MPZL2
0	0.983579	0.27	0.025	0	Endo	IFIT3
0	0.982491	0.304	0.001	0	Endo	SOX7
0	0.979637	0.453	0.097	0	Endo	MYO1C
0	0.97864	0.347	0.008	0	Endo	FZD4
0	0.97783	0.434	0.075	0	Endo	PTPN12
0	0.972856	0.379	0.048	0	Endo	KIAA0355
0	0.971929	0.421	0.068	0	Endo	ASAP1
0	0.970754	0.303	0.005	0	Endo	PDGFB
0	0.963699	0.279	0.027	0	Endo	IFI44L
0	0.955134	0.409	0.067	0	Endo	TINAGL1
0	0.949505	0.326	0.015	0	Endo	GRASP
0	0.946935	0.356	0.029	0	Endo	TUBB6
0	0.942932	0.366	0.038	0	Endo	DOCK9
0	0.941665	0.451	0.085	0	Endo	DAB2
[truncated: 309 more rows]

## Sheet: （B）DEGs of epithelial subtypes
p_val	avg_log2FC	pct.1	pct.2	p_val_adj	cluster	gene
2.13004e-69	1.23909	0.676	0.633	7.40443e-65	ASC1	SELENBP1
9.34238e-60	1.11536	0.346	0.196	3.2476e-55	ASC1	AC103702.2
2.25809e-47	0.689215	0.832	0.803	7.84958e-43	ASC1	PIGR
2.88899e-41	0.52205	0.959	0.984	1.00427e-36	ASC1	MALAT1
1.58659e-40	0.75035	0.534	0.388	5.5153e-36	ASC1	SNHG29
2.67791e-15	0.792726	0.59	0.728	9.30897e-11	ASC1	SRRM2
4.03428e-14	0.52051	0.154	0.286	1.4024e-09	ASC1	NDRG2
2.42505e-13	0.536626	0.527	0.497	8.42995e-09	ASC1	NME2
2.71947e-13	0.919655	0.345	0.305	9.45344e-09	ASC1	XIST
2.23834e-12	1.129	0.376	0.392	7.78093e-08	ASC1	RNF43
1.02847e-11	0.546413	0.236	0.406	3.57517e-07	ASC1	RABL6
6.36337e-11	0.721705	0.515	0.557	2.21204e-06	ASC1	EEF1G
7.48229e-11	0.515515	0.285	0.486	2.60099e-06	ASC1	NSA2
9.47742e-11	0.501345	0.209	0.35	3.29454e-06	ASC1	NPEPPS
9.9618e-11	0.526704	0.28	0.481	3.46292e-06	ASC1	EIF5B
2.26035e-10	0.548106	0.272	0.456	7.85742e-06	ASC1	SF3B1
5.36049e-10	0.568331	0.213	0.359	1.86341e-05	ASC1	MRPS5
4.1952e-09	0.503352	0.182	0.299	0.000145834	ASC1	PYGB
1.29259e-08	0.504327	0.216	0.347	0.000449332	ASC1	CDK5RAP3
1.74317e-08	0.529467	0.183	0.3	0.000605961	ASC1	MYB
1.83285e-08	0.554624	0.237	0.384	0.000637136	ASC1	NKTR
2.92096e-08	0.588049	0.195	0.316	0.00101539	ASC1	TRABD2A
3.06903e-08	0.600632	0.257	0.415	0.00106686	ASC1	SATB2
5.2821e-08	0.505811	0.166	0.266	0.00183616	ASC1	JPX
6.14134e-08	0.527826	0.167	0.269	0.00213485	ASC1	MBTPS1
1.20445e-07	0.526199	0.208	0.329	0.00418692	ASC1	THUMPD3-AS1
1.23676e-07	0.583631	0.256	0.409	0.00429923	ASC1	TRPM4
2.30842e-07	0.523635	0.211	0.335	0.00802454	ASC1	TNFRSF14
2.31877e-07	0.539802	0.183	0.293	0.00806049	ASC1	BDH1
2.42576e-07	0.529991	0.224	0.353	0.00843243	ASC1	ZNF638
2.8542e-07	0.894642	0.393	0.447	0.00992177	ASC1	ZRANB2
3.87661e-07	0.526796	0.252	0.4	0.0134759	ASC1	PCM1
5.24295e-07	0.537506	0.286	0.455	0.0182256	ASC1	NME3
5.37598e-07	0.568528	0.316	0.513	0.018688	ASC1	RBM25
5.43602e-07	0.636572	0.272	0.397	0.0188967	ASC1	IGKC
5.67164e-07	0.572579	0.242	0.388	0.0197158	ASC1	MRPS25
6.82248e-07	0.527551	0.274	0.433	0.0237163	ASC1	ILF3
7.90204e-07	0.506993	0.197	0.306	0.0274691	ASC1	BDP1
9.38511e-07	0.517596	0.184	0.286	0.0326245	ASC1	ENTPD6
9.90312e-07	0.545343	0.296	0.476	0.0344252	ASC1	MLXIP
1.31728e-06	0.621072	0.183	0.288	0.0457912	ASC1	KNOP1
2.41991e-06	0.782582	0.505	0.653	0.0841208	ASC1	ARGLU1
3.9956e-06	0.565876	0.286	0.45	0.138895	ASC1	PNN
6.67343e-06	0.51269	0.187	0.285	0.231982	ASC1	BOD1L1
1.5224e-05	0.507126	0.237	0.356	0.529216	ASC1	ACIN1
2.19146e-05	0.5454	0.196	0.294	0.761794	ASC1	NADSYN1
2.37591e-05	0.547928	0.313	0.486	0.825913	ASC1	SF1
3.7679e-05	0.534631	0.183	0.272	1	ASC1	PIK3R1
7.40493e-05	0.52665	0.357	0.564	1	ASC1	FUS
9.72538e-05	0.655507	0.229	0.346	1	ASC1	SRSF1
0.000100143	0.567454	0.306	0.473	1	ASC1	ZKSCAN1
0.000125602	0.585952	0.227	0.335	1	ASC1	SMG1
0.00019905	0.51622	0.216	0.313	1	ASC1	PIGZ
0.000252165	0.584988	0.262	0.391	1	ASC1	PHF3
0.000285827	0.545159	0.173	0.251	1	ASC1	MLLT6
0.000498059	0.689301	0.254	0.256	1	ASC1	DDX39B
0.000560876	0.612089	0.231	0.339	1	ASC1	CEBPZ
0.000687825	0.591269	0.333	0.504	1	ASC1	LUC7L3
0.000736386	0.559113	0.302	0.448	1	ASC1	EML4
0.00078098	0.587477	0.259	0.257	1	ASC1	DANCR
0.000981713	0.717096	0.265	0.394	1	ASC1	ZBTB38
0.00103037	0.567168	0.213	0.304	1	ASC1	ENOSF1
0.00111995	0.575221	0.207	0.293	1	ASC1	ZNF91
0.00186036	0.622652	0.241	0.346	1	ASC1	SPG7
0.00201362	0.658283	0.32	0.481	1	ASC1	MPHOSPH8
0.00212792	0.537598	0.329	0.49	1	ASC1	SRSF10
0.00226809	0.595848	0.306	0.313	1	ASC1	PRAC1
0.00228341	0.570824	0.203	0.286	1	ASC1	TTC17
0.00303191	0.580934	0.295	0.431	1	ASC1	NSD3
0.00464634	0.514903	0.36	0.518	1	ASC1	MUC4
0.00511104	0.644466	0.186	0.259	1	ASC1	DAB2
0.00717514	0.566133	0.204	0.282	1	ASC1	HOXB6
0.00795092	0.553831	0.402	0.626	1	ASC1	RBM39
0	3.14442	0.77	0.243	0	ASC2	MT1F
0	2.93929	0.87	0.367	0	ASC2	MT1G
0	2.40912	0.733	0.184	0	ASC2	MT1M
0	2.32444	0.979	0.347	0	ASC2	SNHG29
0	2.20526	0.802	0.374	0	ASC2	MT1X
0	2.07758	0.986	0.454	0	ASC2	NME2
0	2.04094	0.86	0.44	0	ASC2	MT2A
0	1.99191	0.909	0.434	0	ASC2	MT1E
0	1.9866	0.834	0.376	0	ASC2	LEFTY1
0	1.98114	0.576	0.136	0	ASC2	MT1H
0	1.87088	0.975	0.513	0	ASC2	EEF1G
0	1.71999	0.983	0.648	0	ASC2	ATP5MC2
0	1.70961	0.979	0.702	0	ASC2	PRDX5
0	1.65006	0.971	0.718	0	ASC2	HSP90AB1
0	1.63876	0.679	0.17	0	ASC2	LGALS2
0	1.63243	0.995	0.759	0	ASC2	NACA
0	1.58834	0.775	0.1	0	ASC2	TOMM6
0	1.57214	0.933	0.61	0	ASC2	SELENBP1
0	1.53756	0.996	0.798	0	ASC2	FAU
0	1.53698	0.934	0.639	0	ASC2	GPX2
0	1.47897	0.822	0.297	0	ASC2	LDHB
0	1.46747	0.984	0.684	0	ASC2	EEF1B2
0	1.44612	0.906	0.524	0	ASC2	GABARAP
0	1.44458	0.824	0.256	0	ASC2	RNASEK
0	1.42807	0.853	0.353	0	ASC2	TMEM238
0	1.41256	0.425	0.029	0	ASC2	LY6G6D
0	1.39887	0.925	0.57	0	ASC2	HSPD1
0	1.39479	0.761	0.27	0	ASC2	PRAC1
0	1.3762	0.905	0.519	0	ASC2	IFITM3
0	1.36768	0.452	0.048	0	ASC2	MT1A
0	1.36719	0.796	0.188	0	ASC2	RBIS
0	1.36352	0.821	0.389	0	ASC2	IFITM1
0	1.34699	0.725	0.172	0	ASC2	GAS5
0	1.33296	0.922	0.562	0	ASC2	COMMD6
0	1.31261	0.996	0.762	0	ASC2	RACK1
0	1.29709	0.94	0.617	0	ASC2	HSPE1
0	1.2894	0.762	0.219	0	ASC2	UBE2V1
0	1.26957	0.935	0.631	0	ASC2	CHCHD10
0	1.25229	0.803	0.417	0	ASC2	WDR83OS
0	1.25011	0.714	0.159	0	ASC2	MRPS24
0	1.24678	0.965	0.654	0	ASC2	BTF3
0	1.23601	0.917	0.607	0	ASC2	GNG5
0	1.23099	0.995	0.882	0	ASC2	GAPDH
0	1.21056	0.983	0.761	0	ASC2	MIF
0	1.20794	0.979	0.688	0	ASC2	HINT1
0	1.19674	0.962	0.657	0	ASC2	COX5A
0	1.19491	0.936	0.581	0	ASC2	SNRPD2
0	1.14937	0.668	0.153	0	ASC2	MTLN
0	1.13893	0.787	0.226	0	ASC2	MICOS13
0	1.12624	0.985	0.783	0	ASC2	ATP5F1E
0	1.0684	0.698	0.177	0	ASC2	CIAO2B
0	1.0609	0.473	0.087	0	ASC2	DMKN
0	1.02989	0.999	0.914	0	ASC2	FTH1
0	1.02968	0.59	0.128	0	ASC2	CIAO2A
0	1.01402	0.988	0.789	0	ASC2	COX4I1
0	1.00984	0.578	0.12	0	ASC2	DBNDD2
0	0.95539	0.998	0.885	0	ASC2	SERF2
0	0.946105	0.713	0.214	0	ASC2	DANCR
0	0.870015	0.354	0.046	0	ASC2	LINC02802
0	0.827905	0.501	0.107	0	ASC2	SNHG16
0	0.814612	0.543	0.129	0	ASC2	NCBP2AS2
0	0.812254	0.351	0.035	0	ASC2	AC008397.1
0	0.784675	0.52	0.103	0	ASC2	LINC01578
0	0.777475	0.68	0.166	0	ASC2	AC103702.2
0	0.76284	0.325	0.018	0	ASC2	AP003774.2
0	0.761289	0.394	0.07	0	ASC2	TMEM35B
0	0.718772	0.342	0.035	0	ASC2	MATR3.1
0	0.593621	0.265	0.019	0	ASC2	AC106876.1
1.09624e-306	1.29057	0.89	0.569	3.81074e-302	ASC2	NDUFA3
1.4745e-300	1.16743	0.889	0.541	5.12565e-296	ASC2	NDUFC1
2.3031e-299	0.984094	0.83	0.28	8.00605e-295	ASC2	MICOS10
3.99018e-298	1.28726	0.851	0.482	1.38707e-293	ASC2	PPP1R1B
1.04033e-291	1.27449	0.868	0.454	3.6164e-287	ASC2	ALDOA
6.32497e-290	1.0994	0.925	0.579	2.19869e-285	ASC2	EIF3K
6.37684e-288	1.00021	0.968	0.739	2.21672e-283	ASC2	TMA7
7.08884e-287	1.5674	0.766	0.335	2.46422e-282	ASC2	ADH1C
1.46311e-286	1.00903	0.946	0.709	5.08607e-282	ASC2	SRP14
6.85754e-286	1.01502	0.993	0.827	2.38382e-281	ASC2	FTL
3.30021e-285	1.21696	0.817	0.449	1.14722e-280	ASC2	NDUFC2
9.26711e-285	1.05735	0.953	0.727	3.22143e-280	ASC2	COX6A1
3.92874e-279	1.14274	0.762	0.339	1.36571e-274	ASC2	MRPS21
5.6688e-279	1.01324	0.702	0.264	1.97059e-274	ASC2	PSMA6
2.52285e-278	0.856578	0.643	0.191	8.76994e-274	ASC2	ATP6V0C
4.28835e-278	1.07753	0.523	0.161	1.49072e-273	ASC2	ARSE
4.88332e-277	0.530755	0.305	0.044	1.69754e-272	ASC2	AC079781.5
1.33871e-276	1.0364	0.94	0.611	4.65364e-272	ASC2	ATP5MF
2.54195e-276	0.976584	0.731	0.277	8.83632e-272	ASC2	CALML4
3.2166e-276	1.10058	0.889	0.563	1.11816e-271	ASC2	LSM7
1.22285e-275	1.08238	0.974	0.747	4.25089e-271	ASC2	GSTP1
5.28124e-272	0.624663	0.396	0.079	1.83587e-267	ASC2	COA8
6.79578e-272	1.10244	0.995	0.877	2.36235e-267	ASC2	LGALS3
7.78559e-272	0.997237	0.935	0.625	2.70643e-267	ASC2	NDUFS5
1.003e-271	1.12716	0.913	0.594	3.48663e-267	ASC2	NCL
7.27082e-270	0.882749	0.981	0.784	2.52748e-265	ASC2	COX5B
4.44491e-269	1.00678	0.999	0.922	1.54514e-264	ASC2	EEF1A1
1.02773e-268	0.974135	0.965	0.645	3.57258e-264	ASC2	UQCRH
8.92353e-268	0.780806	0.587	0.167	3.102e-263	ASC2	SEPTIN7
2.50099e-263	0.714594	0.398	0.087	8.69395e-259	ASC2	C17orf49
1.12419e-262	0.735247	0.456	0.109	3.90792e-258	ASC2	FAM174C
1.75105e-262	1.05352	0.747	0.333	6.08699e-258	ASC2	TOMM5
1.80658e-262	1.09297	0.813	0.448	6.28005e-258	ASC2	NDUFB8
4.26937e-261	0.90644	0.971	0.707	1.48412e-256	ASC2	COX6C
5.46836e-260	1.11986	0.805	0.44	1.90091e-255	ASC2	PDCD5
2.0648e-258	0.871099	0.968	0.759	7.17767e-254	ASC2	ELOB
3.17584e-258	1.08972	0.861	0.544	1.10399e-253	ASC2	HIGD2A
1.2135e-257	0.646878	0.389	0.081	4.21838e-253	ASC2	ZNRD2
1.3809e-255	1.08502	0.9	0.605	4.8003e-251	ASC2	SKP1
2.15836e-254	1.05973	0.553	0.179	7.50288e-250	ASC2	FXYD5
3.16263e-254	1.13738	0.761	0.397	1.09939e-249	ASC2	RSL1D1
9.7636e-254	1.10689	0.888	0.601	3.39402e-249	ASC2	ROMO1
4.90094e-253	0.783508	0.467	0.121	1.70367e-248	ASC2	PAM16
2.65799e-250	0.542813	0.305	0.049	9.23971e-246	ASC2	AC092902.4
2.22569e-248	1.13732	0.794	0.472	7.73693e-244	ASC2	ALKBH7
2.358e-248	1.0003	0.912	0.504	8.19689e-244	ASC2	ATP5MD
2.16905e-247	1.31205	0.868	0.589	7.54004e-243	ASC2	SPINK1
3.16293e-247	0.936467	0.981	0.738	1.0995e-242	ASC2	TXN
5.89628e-247	1.08247	0.874	0.566	2.04966e-242	ASC2	PSME1
5.80079e-246	0.843115	0.673	0.243	2.01647e-241	ASC2	TRAPPC5
1.386e-245	1.08578	0.697	0.337	4.81802e-241	ASC2	NDUFA7
4.99844e-243	1.12028	0.826	0.499	1.73756e-238	ASC2	ECH1
1.7484e-241	1.0813	0.9	0.635	6.07779e-237	ASC2	SELENOW
2.32291e-241	0.612421	0.422	0.099	8.07491e-237	ASC2	SCO2
3.23667e-239	1.01175	0.916	0.573	1.12513e-234	ASC2	PFDN5
7.46582e-239	0.910609	0.973	0.706	2.59527e-234	ASC2	PPIA
1.70946e-236	1.07071	0.785	0.463	5.94243e-232	ASC2	CSNK2B
1.14106e-235	0.992011	0.563	0.211	3.96654e-231	ASC2	RNASE4
4.2788e-235	1.03996	0.846	0.532	1.4874e-230	ASC2	NDUFA11
1.03245e-234	0.870919	0.974	0.804	3.589e-230	ASC2	PPDPF
4.81267e-234	0.739122	0.466	0.127	1.67298e-229	ASC2	C11orf98
4.43389e-233	1.02279	0.779	0.432	1.54131e-228	ASC2	DNPH1
8.67035e-233	0.97021	0.858	0.543	3.01399e-228	ASC2	NDUFB11
5.82387e-231	0.557385	0.33	0.064	2.02449e-226	ASC2	TNFSF13
1.53314e-230	0.894469	0.912	0.67	5.32951e-226	ASC2	NDUFA13
8.03576e-230	0.891297	0.947	0.693	2.79339e-225	ASC2	NDUFA1
2.31344e-229	1.04601	0.811	0.474	8.04197e-225	ASC2	NDUFAB1
6.99515e-229	0.892377	0.935	0.643	2.43166e-224	ASC2	UQCR10
1.33696e-227	1.02575	0.872	0.522	4.64755e-223	ASC2	ATP5MC1
1.36194e-226	0.957107	0.94	0.699	4.73437e-222	ASC2	CLIC1
1.20244e-224	1.07267	0.667	0.317	4.17993e-220	ASC2	SLC39A4
5.28709e-224	0.913455	0.936	0.674	1.8379e-219	ASC2	CALM1
8.95721e-224	1.00652	0.85	0.529	3.1137e-219	ASC2	FAM162A
4.93695e-223	0.954354	0.86	0.544	1.71618e-218	ASC2	SEC61B
6.03701e-221	1.13314	0.643	0.309	2.09859e-216	ASC2	TSPAN6
8.08203e-221	1.03366	0.796	0.445	2.80948e-216	ASC2	C1QBP
9.18053e-220	1.00172	0.768	0.44	3.19133e-215	ASC2	TCEA1
2.38233e-218	1.02658	0.789	0.469	8.28144e-214	ASC2	NDUFA12
1.55529e-217	0.997415	0.781	0.441	5.40651e-213	ASC2	EIF4A1
6.0983e-217	0.986497	0.823	0.5	2.11989e-212	ASC2	ST13
9.66051e-217	0.906661	0.919	0.622	3.35819e-212	ASC2	OST4
1.60811e-216	1.00733	0.82	0.513	5.5901e-212	ASC2	FAM177A1
1.28024e-215	0.885953	0.945	0.649	4.45037e-211	ASC2	ATP5MC3
1.84181e-215	0.805615	0.972	0.764	6.4025e-211	ASC2	PFN1
2.69236e-215	0.91825	0.962	0.679	9.35918e-211	ASC2	YBX1
3.59992e-212	0.876097	0.969	0.61	1.2514e-207	ASC2	H3F3A
4.68218e-212	0.824038	0.99	0.876	1.62762e-207	ASC2	LGALS4
7.81866e-212	0.788886	0.972	0.726	2.71792e-207	ASC2	COX7C
1.58864e-210	0.910816	0.971	0.771	5.52242e-206	ASC2	TSPAN8
2.77112e-209	0.983268	0.839	0.478	9.63298e-205	ASC2	ATP5PO
1.40885e-207	1.02784	0.818	0.507	4.89744e-203	ASC2	PRDX2
2.44057e-207	0.90231	0.895	0.609	8.48391e-203	ASC2	ARPC3
7.06862e-207	1.0237	0.725	0.388	2.45719e-202	ASC2	PDZK1IP1
3.40886e-206	1.01537	0.44	0.141	1.18499e-201	ASC2	HOXB8
5.48999e-205	1.09207	0.726	0.392	1.90843e-200	ASC2	TMEM176A
1.79732e-203	1.00132	0.923	0.527	6.24785e-199	ASC2	SLC25A6
5.40663e-202	0.966383	0.86	0.525	1.87945e-197	ASC2	PEBP1
6.53845e-202	0.801555	0.612	0.253	2.27289e-197	ASC2	RPP21
1.72468e-201	0.660142	0.999	0.928	5.99533e-197	ASC2	PTMA
1.1685e-200	0.97715	0.799	0.497	4.06193e-196	ASC2	SPCS1
2.71308e-200	0.748848	0.762	0.404	9.43122e-196	ASC2	HIST1H4C
3.80542e-200	0.942068	0.811	0.528	1.32284e-195	ASC2	KRTCAP2
4.62141e-200	0.855344	0.943	0.695	1.60649e-195	ASC2	S100A11
3.37449e-199	0.693304	0.627	0.236	1.17304e-194	ASC2	NRARP
5.52185e-198	0.790608	0.965	0.727	1.9195e-193	ASC2	UQCRQ
1.28498e-197	0.935777	0.836	0.537	4.46686e-193	ASC2	NDUFB9
2.7024e-196	0.94561	0.87	0.601	9.39409e-192	ASC2	MARCKSL1
2.92244e-196	0.977949	0.733	0.422	1.0159e-191	ASC2	PDCD6
2.10431e-195	0.906841	0.833	0.556	7.315e-191	ASC2	PRR13
1.14229e-194	0.796784	0.621	0.277	3.97082e-190	ASC2	COX16
2.27656e-194	1.16646	0.571	0.238	7.91379e-190	ASC2	ADIRF
6.18004e-194	0.580753	0.527	0.168	2.1483e-189	ASC2	SEPTIN2
8.62111e-194	0.840249	0.555	0.217	2.99687e-189	ASC2	BEX3
4.11793e-193	0.833886	0.541	0.21	1.43148e-188	ASC2	ALYREF
8.95796e-193	0.680322	0.342	0.087	3.11397e-188	ASC2	EIF4EBP3
5.96008e-192	0.949372	0.74	0.424	2.07184e-187	ASC2	SUCLG1
6.31046e-192	0.930569	0.767	0.447	2.19364e-187	ASC2	PA2G4
5.7678e-191	0.57636	0.425	0.117	2.005e-186	ASC2	SNHG6
2.51476e-190	0.85946	0.648	0.288	8.74181e-186	ASC2	NXPE4
3.01202e-190	0.881582	0.786	0.473	1.04704e-185	ASC2	MRPL52
5.37624e-190	0.855396	0.858	0.565	1.86889e-185	ASC2	TMEM258
3.54695e-188	0.853589	0.74	0.422	1.23299e-183	ASC2	NOL7
4.91684e-187	0.802656	0.91	0.637	1.70919e-182	ASC2	ATP5PF
4.04847e-186	0.983134	0.661	0.358	1.40733e-181	ASC2	COMT
4.18199e-186	0.926866	0.799	0.487	1.45374e-181	ASC2	ATP5PB
1.6228e-184	0.902913	0.744	0.444	5.64118e-180	ASC2	TMEM14C
9.13116e-184	0.90798	0.77	0.477	3.17417e-179	ASC2	EIF2S2
2.23888e-183	0.531497	0.449	0.134	7.78278e-179	ASC2	CLN3
5.67452e-183	0.850777	0.872	0.554	1.97258e-178	ASC2	TOMM7
6.2923e-183	0.849618	0.791	0.497	2.18733e-178	ASC2	MRPL57
8.90787e-183	0.656109	0.325	0.081	3.09655e-178	ASC2	CLU
4.93966e-182	0.866406	0.8	0.501	1.71713e-177	ASC2	TBCA
2.75519e-181	0.902024	0.749	0.447	9.57757e-177	ASC2	PCBD1
3.36742e-181	0.897959	0.803	0.487	1.17058e-176	ASC2	MDH2
4.20884e-181	1.05693	0.707	0.386	1.46308e-176	ASC2	H1F0
8.68484e-181	0.972147	0.581	0.255	3.01902e-176	ASC2	CDCA7
3.43299e-180	0.851076	0.825	0.548	1.19338e-175	ASC2	SERP1
5.25928e-180	0.619669	0.278	0.06	1.82823e-175	ASC2	CD302
6.33927e-180	0.945396	0.681	0.377	2.20366e-175	ASC2	GPR160
1.13203e-179	0.665781	0.442	0.146	3.93515e-175	ASC2	NGRN
1.94334e-179	0.781311	0.897	0.686	6.75545e-175	ASC2	GNAS
5.65623e-179	0.896665	0.765	0.456	1.96622e-174	ASC2	SELENOH
1.43537e-178	0.779562	0.928	0.676	4.98963e-174	ASC2	UQCR11
2.48802e-178	0.861082	0.71	0.403	8.64887e-174	ASC2	NDUFB6
1.34694e-177	0.799936	0.86	0.559	4.68224e-173	ASC2	ATP5PD
8.41875e-176	0.926304	0.714	0.41	2.92653e-171	ASC2	NHP2
9.71806e-176	0.882082	0.725	0.397	3.37819e-171	ASC2	PHB
2.6966e-175	0.68136	0.994	0.892	9.3739e-171	ASC2	S100A10
1.02896e-174	0.945575	0.722	0.432	3.57685e-170	ASC2	KRTCAP3
3.3838e-174	0.628606	0.436	0.145	1.17628e-169	ASC2	MRPL38
4.80771e-174	0.591111	0.364	0.105	1.67126e-169	ASC2	GNG10
7.8578e-173	0.737577	0.998	0.896	2.73153e-168	ASC2	TPT1
1.60613e-172	0.833071	0.857	0.594	5.58324e-168	ASC2	MZT2B
4.834e-172	0.971975	0.683	0.394	1.68039e-167	ASC2	PRDX3
3.78393e-171	0.981329	0.695	0.37	1.31537e-166	ASC2	TIMP1
7.97697e-171	0.793751	0.949	0.69	2.77295e-166	ASC2	COX7A2
1.04295e-170	0.893073	0.688	0.389	3.62551e-166	ASC2	DMAC1
4.30398e-170	0.855214	0.533	0.225	1.49615e-165	ASC2	DAB2
4.967e-170	0.746305	0.917	0.624	1.72663e-165	ASC2	NDUFB2
5.23884e-170	0.793964	0.831	0.537	1.82112e-165	ASC2	VDAC1
6.11257e-170	0.811471	0.878	0.618	2.12485e-165	ASC2	PPIB
1.55253e-168	0.749118	0.946	0.653	5.3969e-164	ASC2	ATP5MG
4.85217e-168	0.776486	0.845	0.572	1.68671e-163	ASC2	AURKAIP1
6.45166e-168	0.829753	0.768	0.482	2.24272e-163	ASC2	DAD1
1.42972e-167	0.883509	0.799	0.53	4.96998e-163	ASC2	SEC62
2.60063e-167	0.80781	0.753	0.463	9.04032e-163	ASC2	HADHA
5.69516e-167	0.937931	0.898	0.669	1.97975e-162	ASC2	TPI1
1.77341e-166	0.713468	0.753	0.405	6.16472e-162	ASC2	H2AFZ
1.99047e-166	0.777818	0.93	0.694	6.91927e-162	ASC2	ATP5ME
2.07569e-165	0.702127	0.427	0.144	7.21551e-161	ASC2	HOXB13
1.62434e-164	0.850457	0.772	0.457	5.64653e-160	ASC2	H2AFJ
7.59638e-164	0.636773	0.98	0.861	2.64065e-159	ASC2	MYL6
2.75659e-163	0.793879	0.841	0.578	9.58245e-159	ASC2	YWHAB
3.72077e-163	0.805099	0.787	0.509	1.29341e-158	ASC2	NDUFA6
1.413e-162	0.773103	0.897	0.665	4.91187e-158	ASC2	ATP5F1D
2.11227e-162	0.794481	0.835	0.554	7.34267e-158	ASC2	PSMA7
4.93898e-162	0.874068	0.764	0.468	1.71689e-157	ASC2	TMEM176B
1.43461e-161	0.673839	0.95	0.733	4.987e-157	ASC2	COX6B1
1.79874e-161	0.903809	0.618	0.317	6.25279e-157	ASC2	CD81
8.34386e-161	0.820047	0.523	0.235	2.90049e-156	ASC2	EPRS
1.41668e-160	0.807231	0.86	0.532	4.92467e-156	ASC2	PPA1
1.70248e-160	0.841262	0.667	0.371	5.91818e-156	ASC2	APEX1
2.65193e-160	0.781927	0.962	0.791	9.21865e-156	ASC2	PIGR
3.92192e-160	0.878736	0.819	0.545	1.36334e-155	ASC2	PSME2
3.19974e-159	0.540931	0.575	0.226	1.11229e-154	ASC2	DDX39B
1.69832e-158	0.841289	0.723	0.442	5.90371e-154	ASC2	NSA2
2.44531e-158	0.785419	0.826	0.525	8.50038e-154	ASC2	SERBP1
4.58331e-158	0.823327	0.834	0.544	1.59325e-153	ASC2	MLEC
1.27689e-157	0.737415	0.925	0.681	4.43872e-153	ASC2	EEF1D
1.61778e-157	0.632974	0.594	0.252	5.62372e-153	ASC2	SLC26A2
2.10164e-157	0.836555	0.677	0.386	7.30572e-153	ASC2	CCT2
1.16189e-156	0.509976	0.317	0.082	4.03897e-152	ASC2	DIO3OS
2.00632e-156	0.772793	0.789	0.496	6.97436e-152	ASC2	QTRT1
2.328e-156	0.794532	0.555	0.253	8.09259e-152	ASC2	SLC39A5
2.36035e-156	0.803943	0.664	0.36	8.20504e-152	ASC2	MRPL12
3.47973e-156	0.50878	0.652	0.256	1.20963e-151	ASC2	TLE5
6.54815e-156	0.724494	0.83	0.548	2.27627e-151	ASC2	NDUFB10
8.87022e-156	0.771015	0.663	0.343	3.08346e-151	ASC2	TAF10
2.55718e-155	0.842631	0.708	0.42	8.88926e-151	ASC2	BANF1
4.72924e-155	0.844143	0.643	0.36	1.64398e-150	ASC2	MRPS35
7.19622e-155	0.795035	0.876	0.598	2.50155e-150	ASC2	TSPO
2.78017e-154	0.551899	0.404	0.132	9.66442e-150	ASC2	ACY1
5.5485e-154	0.76883	0.676	0.376	1.92877e-149	ASC2	PSMB10
3.01167e-153	0.800336	0.598	0.31	1.04692e-148	ASC2	MRPL16
7.85983e-152	0.625595	0.38	0.122	2.73223e-147	ASC2	TLE2
9.93067e-152	0.815045	0.804	0.52	3.4521e-147	ASC2	RAN
4.51849e-148	0.846581	0.686	0.395	1.57072e-143	ASC2	CAPG
1.91451e-147	0.696775	0.846	0.566	6.65522e-143	ASC2	NDUFB4
2.34702e-147	0.830277	0.717	0.432	8.15873e-143	ASC2	PPP1R14B
3.25594e-147	0.804005	0.842	0.583	1.13183e-142	ASC2	TMEM141
9.79937e-147	0.666273	0.469	0.192	3.40646e-142	ASC2	IVD
1.37118e-146	0.786913	0.913	0.599	4.76649e-142	ASC2	NPM1
2.33083e-146	0.777741	0.572	0.285	8.10245e-142	ASC2	PRPF6
2.53827e-146	0.77328	0.835	0.54	8.82355e-142	ASC2	SUMO2
3.09639e-146	0.900394	0.623	0.36	1.07637e-141	ASC2	NDUFAF3
3.43295e-146	0.73556	0.762	0.486	1.19336e-141	ASC2	C19orf53
4.58173e-146	0.759389	0.667	0.391	1.5927e-141	ASC2	METTL26
8.57428e-146	0.827423	0.692	0.424	2.98059e-141	ASC2	TRMT112
1.24666e-145	0.774482	0.681	0.364	4.33364e-141	ASC2	RNF43
2.15602e-145	0.782138	0.797	0.493	7.49474e-141	ASC2	EIF3H
9.91362e-145	0.728507	0.839	0.575	3.44617e-140	ASC2	STARD10
1.38512e-144	0.832678	0.667	0.394	4.81495e-140	ASC2	DCXR
1.41345e-144	0.796996	0.639	0.36	4.91343e-140	ASC2	REXO2
2.31981e-143	0.837758	0.618	0.34	8.06413e-139	ASC2	DUT
6.93061e-143	0.842263	0.903	0.618	2.40922e-138	ASC2	SLC25A5
1.79944e-142	0.765953	0.416	0.159	6.2552e-138	ASC2	POFUT1
2.89079e-142	0.749155	0.703	0.425	1.0049e-137	ASC2	CCT6A
3.31086e-142	0.832533	0.713	0.46	1.15092e-137	ASC2	SF3B6
9.91805e-142	0.789505	0.745	0.476	3.44771e-137	ASC2	COA3
1.81714e-141	0.832747	0.65	0.388	6.31676e-137	ASC2	PHB2
2.69811e-140	0.762128	0.742	0.47	9.37916e-136	ASC2	CISD3
3.38155e-140	0.756028	0.768	0.517	1.17549e-135	ASC2	ATP6V1G1
3.54025e-140	0.780546	0.734	0.474	1.23066e-135	ASC2	FIS1
3.70985e-140	0.830443	0.49	0.234	1.28962e-135	ASC2	GCSH
6.93102e-140	0.775342	0.749	0.473	2.40936e-135	ASC2	CUTA
9.40951e-140	0.66601	0.928	0.666	3.27093e-135	ASC2	CHCHD2
1.82622e-139	0.714277	0.857	0.57	6.34832e-135	ASC2	SOD1
1.6857e-138	0.754274	0.804	0.525	5.85982e-134	ASC2	ATP5F1C
2.08678e-138	0.751429	0.704	0.432	7.25407e-134	ASC2	TOMM20
2.9501e-138	0.789447	0.505	0.245	1.02551e-133	ASC2	NME4
3.77206e-138	0.804648	0.706	0.433	1.31124e-133	ASC2	PLP2
1.31896e-137	0.728777	0.796	0.526	4.58497e-133	ASC2	MPST
2.70013e-137	0.766208	0.667	0.397	9.38621e-133	ASC2	CCT3
2.97557e-137	0.607547	0.484	0.207	1.03437e-132	ASC2	SMARCE1
8.72375e-137	0.77331	0.653	0.392	3.03255e-132	ASC2	TMEM14B
5.90925e-136	0.712611	0.79	0.512	2.05417e-131	ASC2	TXNDC17
1.31348e-135	0.800772	0.619	0.35	4.56592e-131	ASC2	MRPS36
1.48617e-135	0.772131	0.605	0.348	5.16622e-131	ASC2	SNRPC
1.59339e-135	0.730103	0.655	0.384	5.53893e-131	ASC2	SNX6
1.60171e-135	0.747481	0.754	0.489	5.56786e-131	ASC2	ATP6V0E1
1.80683e-135	0.740122	0.744	0.49	6.28091e-131	ASC2	KDELR1
3.13564e-135	0.790582	0.587	0.317	1.09001e-130	ASC2	PYURF
4.46654e-135	0.785612	0.689	0.437	1.55266e-130	ASC2	EIF6
1.263e-134	0.692744	0.809	0.562	4.39045e-130	ASC2	GPX4
1.45776e-134	0.685578	0.813	0.545	5.06748e-130	ASC2	SUB1
3.81306e-134	0.775375	0.72	0.479	1.32549e-129	ASC2	TMEM219
1.25397e-133	0.816341	0.734	0.476	4.35906e-129	ASC2	C12orf57
2.37093e-133	0.721625	0.737	0.475	8.24181e-129	ASC2	RABAC1
2.63279e-133	0.615152	0.615	0.271	9.1521e-129	ASC2	ASCL2
2.80326e-133	0.723432	0.454	0.205	9.7447e-129	ASC2	ZNRD1
3.99657e-133	0.774848	0.603	0.336	1.38929e-128	ASC2	PLBD1
6.43355e-133	0.740029	0.766	0.503	2.23643e-128	ASC2	PSMB1
1.5601e-132	0.779267	0.712	0.456	5.42323e-128	ASC2	RAB25
1.01954e-131	0.752029	0.664	0.402	3.54413e-127	ASC2	SDHD
1.089e-131	0.802475	0.615	0.362	3.78557e-127	ASC2	TMEM256
6.47663e-131	0.766444	0.716	0.401	2.25141e-126	ASC2	C10orf99
2.99752e-130	0.696306	0.665	0.398	1.042e-125	ASC2	DDX18
1.61136e-129	0.69473	0.867	0.647	5.60142e-125	ASC2	HSP90B1
2.90544e-129	0.653683	0.528	0.247	1.00999e-124	ASC2	NOX1
7.5763e-129	0.740734	0.677	0.424	2.63367e-124	ASC2	RBM8A
1.07634e-128	0.697818	0.744	0.479	3.74158e-124	ASC2	NEDD8
2.7836e-128	0.751234	0.703	0.454	9.67635e-124	ASC2	TM9SF2
3.0518e-128	0.72658	0.641	0.385	1.06087e-123	ASC2	DRAP1
3.57471e-128	0.694518	0.793	0.52	1.24264e-123	ASC2	SET
5.20008e-128	0.811379	0.694	0.444	1.80765e-123	ASC2	LAPTM4A
1.04842e-127	0.761256	0.768	0.537	3.64452e-123	ASC2	CD46
7.04038e-127	0.569096	0.529	0.245	2.44738e-122	ASC2	PUM3
1.19866e-126	0.756997	0.689	0.381	4.16678e-122	ASC2	HMGCS2
2.41513e-126	0.726791	0.776	0.503	8.39549e-122	ASC2	APRT
5.13003e-126	0.765426	0.567	0.318	1.7833e-121	ASC2	MRPS18C
1.88092e-125	0.761579	0.63	0.38	6.53844e-121	ASC2	RWDD1
6.61606e-125	0.707158	0.419	0.182	2.29987e-120	ASC2	EXOSC5
8.08375e-125	0.579112	0.681	0.357	2.81007e-120	ASC2	SOD3
1.25165e-124	0.728412	0.697	0.434	4.35099e-120	ASC2	PNRC1
2.32079e-124	0.621989	0.859	0.605	8.06754e-120	ASC2	SEM1
3.57741e-124	0.751601	0.564	0.315	1.24358e-119	ASC2	MRPL43
4.20545e-124	0.518759	0.287	0.087	1.4619e-119	ASC2	RGS10
4.60392e-124	0.71932	0.739	0.486	1.60041e-119	ASC2	PRELID1
1.38368e-123	0.642946	0.867	0.576	4.80996e-119	ASC2	DBI
1.34143e-122	0.639796	0.801	0.543	4.66308e-118	ASC2	PTGES3
2.25238e-122	0.661801	0.757	0.506	7.82971e-118	ASC2	HSBP1
2.66046e-122	0.778785	0.573	0.329	9.24829e-118	ASC2	MRPL11
2.682e-121	0.604218	0.836	0.465	9.32318e-117	ASC2	ATP5MPL
6.47308e-121	0.699139	0.71	0.469	2.25017e-116	ASC2	SRSF9
8.9221e-121	0.685082	0.692	0.427	3.1015e-116	ASC2	NAA38
1.49634e-120	0.715901	0.697	0.45	5.20158e-116	ASC2	SNU13
3.33178e-120	0.677308	0.593	0.337	1.15819e-115	ASC2	PDHA1
4.37315e-120	0.693107	0.645	0.392	1.5202e-115	ASC2	CNPY2
5.84077e-120	0.728997	0.75	0.493	2.03037e-115	ASC2	TUFM
6.41068e-120	0.739302	0.679	0.427	2.22848e-115	ASC2	MRPL51
7.14503e-120	0.717009	0.624	0.385	2.48376e-115	ASC2	MLF2
8.02282e-120	0.715782	0.686	0.445	2.78889e-115	ASC2	BCAP31
3.79417e-119	0.693111	0.735	0.471	1.31893e-114	ASC2	UXT
4.18012e-119	0.749207	0.68	0.437	1.45309e-114	ASC2	NENF
6.54362e-119	0.712035	0.613	0.373	2.27469e-114	ASC2	ATOX1
7.28689e-119	0.715521	0.519	0.271	2.53307e-114	ASC2	BCL7C
1.38073e-118	0.634837	0.861	0.672	4.7997e-114	ASC2	TMBIM6
1.78402e-118	0.762487	0.57	0.335	6.20163e-114	ASC2	NAXE
6.87437e-118	0.707516	0.626	0.366	2.38967e-113	ASC2	H2AFV
7.25543e-118	0.75612	0.625	0.384	2.52213e-113	ASC2	PSMB5
1.23321e-117	0.692671	0.687	0.44	4.28687e-113	ASC2	MRPS34
9.0013e-117	0.732572	0.489	0.25	3.12903e-112	ASC2	CDK4
9.99353e-117	0.643418	0.878	0.652	3.47395e-112	ASC2	HSPA8
1.50796e-116	0.638864	0.572	0.306	5.24199e-112	ASC2	CEBPZ
1.66396e-116	0.697686	0.725	0.465	5.78426e-112	ASC2	ERH
2.37884e-116	0.727796	0.669	0.426	8.26934e-112	ASC2	CYB5A
3.99062e-116	0.718669	0.652	0.377	1.38722e-111	ASC2	C9orf16
4.2804e-116	0.673695	0.704	0.46	1.48795e-111	ASC2	RNF7
1.66692e-115	0.644884	0.607	0.352	5.79454e-111	ASC2	CCDC47
5.16158e-115	0.551912	0.943	0.729	1.79427e-110	ASC2	HMGB1
5.3206e-115	0.684565	0.388	0.155	1.84955e-110	ASC2	LGR5
7.75716e-115	0.718787	0.688	0.441	2.69655e-110	ASC2	PSMB6
8.16136e-115	0.677157	0.753	0.511	2.83705e-110	ASC2	TM9SF3
9.49341e-115	0.724344	0.603	0.364	3.3001e-110	ASC2	TOMM22
2.95085e-114	0.758509	0.922	0.663	1.02577e-109	ASC2	PABPC1
4.10008e-114	0.691097	0.626	0.38	1.42527e-109	ASC2	ADH5
4.53847e-114	0.657099	0.456	0.205	1.57766e-109	ASC2	TM4SF5
1.05209e-113	0.650015	0.688	0.435	3.65727e-109	ASC2	MRPL20
2.7504e-113	0.702989	0.521	0.286	9.56093e-109	ASC2	MRPL24
3.10086e-113	0.688004	0.713	0.472	1.07792e-108	ASC2	SPCS2
3.78285e-113	0.573042	0.913	0.647	1.31499e-108	ASC2	COX7B
5.93425e-113	0.627881	0.894	0.595	2.06287e-108	ASC2	NDUFA4
6.1874e-113	0.77304	0.567	0.334	2.15086e-108	ASC2	ACOT13
1.054e-112	0.641069	0.773	0.553	3.66392e-108	ASC2	HEBP2
2.79194e-112	0.687736	0.673	0.44	9.70536e-108	ASC2	ARF5
6.09678e-112	0.615097	0.816	0.563	2.11936e-107	ASC2	SEC61G
8.83105e-112	0.648563	0.707	0.477	3.06985e-107	ASC2	ETFB
1.32766e-111	0.630108	0.569	0.314	4.61521e-107	ASC2	CALCOCO2
2.5865e-111	0.637904	0.592	0.338	8.99119e-107	ASC2	SDHA
2.685e-111	0.667355	0.734	0.487	9.33361e-107	ASC2	MZT2A
3.89789e-111	0.636197	0.609	0.364	1.35498e-106	ASC2	ECI1
1.34095e-110	0.701027	0.65	0.401	4.6614e-106	ASC2	OSTC
1.58313e-110	0.682709	0.526	0.29	5.50329e-106	ASC2	MRPL36
2.75376e-110	0.656141	0.762	0.5	9.57263e-106	ASC2	CYC1
3.95494e-110	0.649837	0.59	0.343	1.37482e-105	ASC2	BOLA3
9.57373e-110	0.527043	0.673	0.417	3.32802e-105	ASC2	NME3
1.20834e-109	0.660258	0.723	0.473	4.20043e-105	ASC2	RTRAF
1.22834e-109	0.789173	0.667	0.421	4.26994e-105	ASC2	NQO1
1.63796e-109	0.627938	0.538	0.293	5.69389e-105	ASC2	LRPPRC
1.86406e-109	0.543128	0.979	0.882	6.47986e-105	ASC2	KRT18
6.48439e-109	0.671615	0.471	0.239	2.2541e-104	ASC2	CFAP298
1.1692e-108	0.640022	0.747	0.481	4.06438e-104	ASC2	MGST3
2.86544e-108	0.684196	0.748	0.521	9.96084e-104	ASC2	RHOA
3.99488e-108	0.629343	0.664	0.422	1.3887e-103	ASC2	SF3B2
4.77161e-108	0.669124	0.665	0.432	1.65871e-103	ASC2	ZC3H15
4.87646e-108	0.581244	0.704	0.459	1.69515e-103	ASC2	NDUFV1
6.38571e-108	0.684569	0.733	0.511	2.2198e-103	ASC2	ERGIC3
7.31754e-108	0.718404	0.695	0.464	2.54372e-103	ASC2	TALDO1
5.78419e-107	0.620134	0.735	0.503	2.0107e-102	ASC2	CANX
1.60045e-106	0.661473	0.716	0.48	5.56348e-102	ASC2	NANS
2.22911e-106	0.637803	0.461	0.227	7.74885e-102	ASC2	C11orf54
2.49412e-106	0.677736	0.517	0.285	8.67006e-102	ASC2	MEA1
3.02794e-106	0.606325	0.732	0.492	1.05257e-101	ASC2	NDUFA2
3.53496e-106	0.580526	0.462	0.224	1.22882e-101	ASC2	PCK2
5.92021e-106	0.692869	0.605	0.357	2.05798e-101	ASC2	CCND2
7.05039e-106	0.697989	0.633	0.356	2.45086e-101	ASC2	IMPDH2
1.04849e-105	0.613553	0.769	0.544	3.64475e-101	ASC2	CLTA
1.46783e-105	0.596035	0.77	0.532	5.10247e-101	ASC2	NDUFB3
2.84853e-105	0.663378	0.738	0.514	9.90208e-101	ASC2	SYNGR2
2.85729e-105	0.699736	0.632	0.394	9.93251e-101	ASC2	NDUFB5
7.91311e-105	0.559466	0.561	0.298	2.75075e-100	ASC2	HNRNPL
1.17955e-104	0.62905	0.63	0.392	4.10035e-100	ASC2	MDH1
1.39081e-104	0.580098	0.725	0.426	4.83474e-100	ASC2	FABP5
3.01034e-104	0.68279	0.59	0.358	1.04645e-99	ASC2	CLNS1A
4.56574e-104	0.620924	0.64	0.399	1.58714e-99	ASC2	GPI
6.26358e-104	0.551536	0.666	0.419	2.17735e-99	ASC2	PTTG1IP
1.36746e-103	0.614397	0.869	0.612	4.75355e-99	ASC2	ATP5F1B
1.94518e-103	0.641196	0.628	0.405	6.76185e-99	ASC2	PPCS
2.55945e-103	0.652161	0.67	0.421	8.89717e-99	ASC2	COX20
8.14086e-103	0.617019	0.656	0.396	2.82992e-98	ASC2	FERMT1
2.89775e-102	0.63798	0.567	0.317	1.00732e-97	ASC2	SNORC
3.62536e-102	0.585847	0.704	0.458	1.26025e-97	ASC2	CBX3
4.28478e-102	0.62067	0.758	0.476	1.48948e-97	ASC2	MGST1
5.00182e-102	0.517593	0.395	0.173	1.73873e-97	ASC2	CTDSPL
6.46341e-102	0.63142	0.611	0.379	2.24681e-97	ASC2	SSB
1.22218e-101	0.555808	0.633	0.384	4.24853e-97	ASC2	CLINT1
1.48987e-101	0.671642	0.615	0.387	5.1791e-97	ASC2	THOC7
4.61969e-101	0.669174	0.544	0.319	1.6059e-96	ASC2	MRPL3
8.84372e-101	0.530982	0.898	0.576	3.07425e-96	ASC2	H3F3B
1.35842e-100	0.662591	0.541	0.314	4.72214e-96	ASC2	CBR1
1.48021e-100	0.617874	0.399	0.184	5.1455e-96	ASC2	EXOSC4
1.49736e-100	0.59223	0.526	0.284	5.20513e-96	ASC2	TRABD2A
2.29831e-100	0.505701	0.853	0.608	7.98937e-96	ASC2	POLR2L
3.12746e-100	0.680664	0.932	0.672	1.08717e-95	ASC2	EEF2
3.24139e-100	0.599442	0.768	0.545	1.12677e-95	ASC2	UQCRC1
2.23659e-99	0.640569	0.503	0.282	7.77482e-95	ASC2	COA6
1.95715e-98	0.566684	0.799	0.565	6.80345e-94	ASC2	SAP18
2.79632e-98	0.584909	0.573	0.335	9.72055e-94	ASC2	CLCN3
2.85749e-98	0.623738	0.728	0.484	9.93321e-94	ASC2	UQCRFS1
4.19122e-98	0.686821	0.612	0.376	1.45695e-93	ASC2	C4orf48
4.96162e-98	0.590055	0.525	0.291	1.72476e-93	ASC2	PRKDC
5.83956e-98	0.522976	0.722	0.493	2.02995e-93	ASC2	ARL6IP1
6.81419e-98	0.664251	0.581	0.365	2.36875e-93	ASC2	TMEM179B
2.74379e-97	0.628295	0.685	0.463	9.53797e-93	ASC2	NOP10
3.10468e-97	0.552622	0.931	0.64	1.07925e-92	ASC2	UQCRB
3.65656e-97	0.670061	0.598	0.385	1.27109e-92	ASC2	DECR1
7.69624e-97	0.5519	0.811	0.621	2.67537e-92	ASC2	KTN1
1.14994e-96	0.647235	0.619	0.379	3.99741e-92	ASC2	ESD
1.18719e-96	0.594832	0.518	0.29	4.12691e-92	ASC2	IARS2
1.46753e-96	0.537913	0.479	0.243	5.10144e-92	ASC2	ANXA5
4.10164e-96	0.684708	0.446	0.238	1.42581e-91	ASC2	LAGE3
1.14703e-95	0.598275	0.683	0.449	3.98732e-91	ASC2	EIF1AX
1.31625e-95	0.604077	0.509	0.29	4.57553e-91	ASC2	GLOD4
1.68653e-95	0.6028	0.554	0.336	5.86272e-91	ASC2	MAGOH
3.09149e-95	0.679274	0.581	0.369	1.07466e-90	ASC2	ISCU
5.35351e-95	0.559213	0.471	0.244	1.86099e-90	ASC2	DDX27
7.0455e-95	0.624267	0.406	0.178	2.44916e-90	ASC2	EDN1
7.59718e-95	0.601008	0.593	0.367	2.64093e-90	ASC2	MMP24OS
1.21878e-94	0.626112	0.613	0.393	4.23672e-90	ASC2	SQOR
1.74185e-94	0.645985	0.522	0.313	6.05503e-90	ASC2	EMC4
1.77601e-94	0.521518	0.486	0.247	6.17377e-90	ASC2	CCL28
2.08267e-94	0.623344	0.738	0.497	7.23977e-90	ASC2	DDT
2.1445e-94	0.596298	0.667	0.43	7.45472e-90	ASC2	GHITM
2.37446e-94	0.704902	0.569	0.362	8.25411e-90	ASC2	YIF1A
2.67257e-94	0.583945	0.718	0.497	9.29039e-90	ASC2	MORF4L1
6.68494e-94	0.520261	0.391	0.179	2.32382e-89	ASC2	THOC3
1.40891e-93	0.589099	0.598	0.374	4.89764e-89	ASC2	AK2
1.4197e-93	0.650843	0.623	0.411	4.93516e-89	ASC2	SNX3
1.72693e-93	0.655614	0.474	0.259	6.00315e-89	ASC2	NIFK
3.87411e-93	0.608998	0.764	0.511	1.34672e-88	ASC2	POMP
7.08463e-93	0.602972	0.733	0.517	2.46276e-88	ASC2	DNAJC15
7.38225e-93	0.563799	0.784	0.595	2.56622e-88	ASC2	CDC42EP5
8.65299e-93	0.531772	0.453	0.23	3.00795e-88	ASC2	GIPC2
1.36739e-92	0.599309	0.572	0.353	4.75334e-88	ASC2	MRPL34
1.96246e-92	0.541475	0.421	0.198	6.82192e-88	ASC2	RRAS
2.05737e-92	0.545408	0.658	0.418	7.15184e-88	ASC2	TST
2.10977e-92	0.691449	0.566	0.346	7.334e-88	ASC2	EBPL
2.5909e-92	0.598483	0.578	0.355	9.00648e-88	ASC2	CCT4
4.52816e-92	0.592099	0.511	0.289	1.57408e-87	ASC2	MGMT
9.24985e-92	0.615202	0.565	0.349	3.21543e-87	ASC2	STAU1
1.04955e-91	0.623212	0.679	0.459	3.64845e-87	ASC2	PSMB3
1.24993e-91	0.613743	0.361	0.165	4.34502e-87	ASC2	C11orf1
3.6436e-91	0.509063	0.374	0.172	1.26659e-86	ASC2	MTHFS
6.98484e-91	0.634298	0.553	0.343	2.42807e-86	ASC2	CNIH1
8.55876e-91	0.612878	0.618	0.362	2.9752e-86	ASC2	PSMA2
8.90828e-91	0.574844	0.643	0.43	3.0967e-86	ASC2	VPS29
1.00299e-90	0.595271	0.531	0.322	3.48659e-86	ASC2	DNAJC19
2.04098e-90	0.646329	0.58	0.364	7.09486e-86	ASC2	TMEM147
2.34502e-90	0.626778	0.645	0.433	8.15176e-86	ASC2	ACSL5
2.34731e-90	0.586931	0.737	0.503	8.15972e-86	ASC2	TSTD1
2.82918e-90	0.615836	0.673	0.43	9.83479e-86	ASC2	JTB
3.0695e-90	0.613686	0.624	0.392	1.06702e-85	ASC2	MRPS33
3.71685e-90	0.60514	0.61	0.403	1.29205e-85	ASC2	REEP5
6.36883e-90	0.593753	0.671	0.45	2.21393e-85	ASC2	BRI3
7.3205e-90	0.580544	0.495	0.268	2.54475e-85	ASC2	H1FX
1.09903e-89	0.523483	0.756	0.546	3.82044e-85	ASC2	ARL6IP4
1.50564e-89	0.60755	0.541	0.331	5.23392e-85	ASC2	IMP3
1.73248e-89	0.68851	0.517	0.314	6.02244e-85	ASC2	TMEM205
3.48284e-89	0.598661	0.677	0.467	1.2107e-84	ASC2	RNASET2
4.19542e-89	0.591453	0.512	0.294	1.45841e-84	ASC2	SEC13
4.34406e-89	0.609528	0.539	0.328	1.51008e-84	ASC2	MRPL21
7.74127e-89	0.63936	0.54	0.335	2.69102e-84	ASC2	METTL5
8.78026e-89	0.633875	0.557	0.352	3.05219e-84	ASC2	DPY30
1.26435e-88	0.58362	0.547	0.33	4.39512e-84	ASC2	ERLEC1
1.81569e-88	0.609031	0.627	0.422	6.31171e-84	ASC2	PSMD8
5.77408e-88	0.624489	0.557	0.352	2.00719e-83	ASC2	PTRHD1
7.44119e-88	0.62531	0.483	0.274	2.58671e-83	ASC2	MRPL37
2.58803e-87	0.566928	0.454	0.25	8.9965e-83	ASC2	RNF167
2.65293e-87	0.630152	0.564	0.356	9.22212e-83	ASC2	CCT7
2.95551e-87	0.574242	0.608	0.394	1.02739e-82	ASC2	DHRS7
3.46989e-87	0.596224	0.637	0.431	1.2062e-82	ASC2	PNKD
5.04341e-87	0.573626	0.682	0.467	1.75319e-82	ASC2	NDUFS8
5.39363e-87	0.500294	0.658	0.435	1.87494e-82	ASC2	PABPN1
6.31003e-87	0.623087	0.556	0.345	2.19349e-82	ASC2	ILF2
1.85058e-86	0.600112	0.63	0.431	6.43298e-82	ASC2	OCIAD1
2.95511e-86	0.524165	0.638	0.424	1.02725e-81	ASC2	XRCC6
3.12582e-86	0.663694	0.59	0.393	1.0866e-81	ASC2	PGLS
3.56053e-86	0.606009	0.476	0.273	1.23771e-81	ASC2	GLO1
4.00133e-86	0.661049	0.585	0.378	1.39094e-81	ASC2	STOML2
7.22866e-86	0.593136	0.541	0.335	2.51283e-81	ASC2	HINT2
7.31424e-86	0.587068	0.521	0.3	2.54257e-81	ASC2	QPRT
7.93297e-86	0.506646	0.386	0.182	2.75766e-81	ASC2	SEZ6L2
4.5879e-85	0.612464	0.562	0.357	1.59484e-80	ASC2	PSMB2
9.72874e-85	0.512745	0.659	0.431	3.38191e-80	ASC2	TCEA3
1.55941e-84	0.506885	0.707	0.501	5.42081e-80	ASC2	MTDH
1.57595e-84	0.634978	0.548	0.346	5.47831e-80	ASC2	MRPL13
2.29648e-84	0.596557	0.46	0.257	7.98301e-80	ASC2	HEBP1
3.01757e-84	0.57572	0.434	0.232	1.04897e-79	ASC2	MRPL17
5.88535e-84	0.569789	0.401	0.203	2.04586e-79	ASC2	DHRS4
7.39279e-84	0.600402	0.548	0.345	2.56988e-79	ASC2	MRPS6
1.02638e-83	0.594686	0.838	0.6	3.56791e-79	ASC2	SLC25A3
1.08047e-83	0.621964	0.656	0.437	3.75592e-79	ASC2	TKT
1.1407e-83	0.598544	0.689	0.464	3.96531e-79	ASC2	UQCRC2
3.58466e-83	0.621635	0.542	0.345	1.2461e-78	ASC2	NDUFA8
4.63364e-83	0.54506	0.514	0.308	1.61075e-78	ASC2	CAT
6.11236e-83	0.567348	0.481	0.275	2.12478e-78	ASC2	CIR1
2.7097e-82	0.587134	0.61	0.409	9.41945e-78	ASC2	POLR2I
3.01489e-82	0.500744	0.554	0.336	1.04804e-77	ASC2	SNHG18
2.29517e-81	0.515534	0.747	0.539	7.97847e-77	ASC2	VDAC2
3.45633e-81	0.503505	0.787	0.572	1.20149e-76	ASC2	PDIA3
4.4993e-81	0.587781	0.587	0.383	1.56405e-76	ASC2	NDUFS3
1.21002e-80	0.564682	0.619	0.404	4.20626e-76	ASC2	EIF3M
1.54728e-80	0.597928	0.662	0.461	5.37865e-76	ASC2	SMDT1
1.59327e-80	0.551133	0.391	0.196	5.53853e-76	ASC2	PPIH
1.88028e-80	0.553062	0.661	0.455	6.53621e-76	ASC2	EIF3G
2.47951e-80	0.546475	0.888	0.677	8.61926e-76	ASC2	CD9
2.54127e-80	0.573511	0.527	0.324	8.83395e-76	ASC2	KRCC1
3.2591e-80	0.628638	0.625	0.418	1.13293e-75	ASC2	FCGRT
3.26375e-80	0.565937	0.682	0.475	1.13454e-75	ASC2	ANAPC11
4.01604e-80	0.552246	0.594	0.39	1.39606e-75	ASC2	CCT5
8.88731e-80	0.560852	0.633	0.424	3.08941e-75	ASC2	BAX
1.37235e-79	0.547002	0.514	0.294	4.77058e-75	ASC2	MAOA
1.79192e-79	0.548047	0.699	0.506	6.22906e-75	ASC2	PET100
2.91458e-79	0.591116	0.603	0.404	1.01317e-74	ASC2	TRAPPC1
2.97807e-79	0.536508	0.302	0.128	1.03524e-74	ASC2	CLDN15
3.63787e-79	0.519836	0.673	0.444	1.2646e-74	ASC2	SNRPF
3.85351e-79	0.579512	0.594	0.395	1.33956e-74	ASC2	SNRPD3
4.92096e-79	0.538802	0.627	0.42	1.71062e-74	ASC2	TIMM8B
5.38065e-79	0.619122	0.59	0.387	1.87042e-74	ASC2	SH3YL1
5.96567e-79	0.518548	0.488	0.28	2.07379e-74	ASC2	TRAP1
9.45659e-79	0.558467	0.509	0.314	3.2873e-74	ASC2	CPNE3
1.0714e-78	0.504293	0.645	0.444	3.7244e-74	ASC2	REX1BD
1.61048e-78	0.579883	0.682	0.48	5.59834e-74	ASC2	NDUFV2
2.38818e-78	0.602816	0.6	0.407	8.30181e-74	ASC2	ADI1
3.29392e-78	0.58447	0.535	0.329	1.14503e-73	ASC2	SNHG7
4.7786e-78	0.540377	0.544	0.341	1.66114e-73	ASC2	SUGT1
8.5673e-78	0.559327	0.508	0.304	2.97817e-73	ASC2	RHOBTB3
1.66935e-77	0.614033	0.608	0.401	5.80301e-73	ASC2	PYCARD
2.80242e-77	0.540283	0.563	0.368	9.74178e-73	ASC2	ATP6V1F
3.24185e-77	0.577235	0.592	0.398	1.12693e-72	ASC2	KRT10
5.21216e-77	0.509908	0.951	0.716	1.81185e-72	ASC2	UBA52
6.62319e-77	0.575842	0.529	0.332	2.30235e-72	ASC2	UQCC2
8.19124e-77	0.53808	0.397	0.21	2.84744e-72	ASC2	C15orf61
8.99107e-77	0.573739	0.381	0.2	3.12548e-72	ASC2	C12orf10
9.33218e-77	0.506824	0.667	0.467	3.24405e-72	ASC2	AKR1A1
9.56133e-77	0.544919	0.548	0.355	3.32371e-72	ASC2	COPS6
1.32778e-76	0.598383	0.581	0.387	4.61564e-72	ASC2	TSPAN13
4.52328e-76	0.507278	0.793	0.566	1.57238e-71	ASC2	LAMTOR4
5.49604e-76	0.604265	0.543	0.342	1.91053e-71	ASC2	NME1
5.76095e-76	0.564066	0.572	0.382	2.00262e-71	ASC2	RNF181
1.21586e-75	0.588935	0.55	0.354	4.22658e-71	ASC2	GSTO1
3.89895e-75	0.529995	0.412	0.223	1.35535e-70	ASC2	BCCIP
7.02041e-75	0.538286	0.661	0.454	2.44043e-70	ASC2	ANP32B
7.25263e-75	0.565582	0.47	0.276	2.52116e-70	ASC2	OTUD6B-AS1
1.23238e-74	0.548535	0.563	0.363	4.28399e-70	ASC2	MTCH2
4.05277e-74	0.557871	0.387	0.206	1.40883e-69	ASC2	SMIM4
4.11965e-74	0.54445	0.627	0.436	1.43207e-69	ASC2	MRPL14
6.24103e-74	0.521162	0.587	0.394	2.16951e-69	ASC2	ACP1
1.02657e-73	0.500481	0.725	0.52	3.56858e-69	ASC2	MRPL41
1.05412e-73	0.527599	0.575	0.384	3.66433e-69	ASC2	PSMA5
1.86137e-73	0.547332	0.459	0.264	6.47049e-69	ASC2	ANG
2.92036e-73	0.511118	0.678	0.47	1.01518e-68	ASC2	LAMTOR5
3.67871e-73	0.608443	0.5	0.319	1.27879e-68	ASC2	LSM2
5.47818e-73	0.51092	0.612	0.417	1.90433e-68	ASC2	SSR3
1.30913e-72	0.548551	0.657	0.455	4.55078e-68	ASC2	GLUL
1.81189e-72	0.537567	0.567	0.371	6.29851e-68	ASC2	RSL24D1
1.97851e-72	0.500738	0.488	0.297	6.87768e-68	ASC2	FKBP4
2.9025e-72	0.527169	0.643	0.435	1.00897e-67	ASC2	BRK1
7.54025e-72	0.533005	0.425	0.242	2.62114e-67	ASC2	ZNF22
9.10596e-72	0.51186	0.544	0.355	3.16541e-67	ASC2	VPS35
1.02528e-71	0.550373	0.508	0.318	3.56409e-67	ASC2	ARL6IP5
1.17821e-71	0.53646	0.617	0.42	4.09568e-67	ASC2	SRPK1
3.27295e-71	0.562845	0.435	0.258	1.13774e-66	ASC2	THYN1
7.4368e-71	0.521778	0.446	0.257	2.58518e-66	ASC2	PAICS
9.29594e-71	0.52897	0.508	0.324	3.23145e-66	ASC2	COPZ1
1.44883e-70	0.540087	0.598	0.411	5.03643e-66	ASC2	SEC11A
1.68778e-70	0.590209	0.422	0.244	5.86705e-66	ASC2	UCHL3
3.21936e-70	0.502041	0.617	0.42	1.11911e-65	ASC2	MUC3A
5.24919e-70	0.503254	0.722	0.514	1.82472e-65	ASC2	ETS2
4.00266e-69	0.571993	0.569	0.368	1.3914e-64	ASC2	FBL
4.68242e-69	0.524991	0.563	0.379	1.6277e-64	ASC2	SDHC
4.73588e-69	0.54119	0.414	0.235	1.64629e-64	ASC2	NDUFAF4
5.92745e-69	0.528065	0.52	0.338	2.0605e-64	ASC2	GLRX5
5.93169e-69	0.509195	0.676	0.476	2.06198e-64	ASC2	UFC1
8.83365e-69	0.583504	0.64	0.431	3.07075e-64	ASC2	EIF3F
1.60414e-68	0.522279	0.594	0.41	5.57632e-64	ASC2	NDUFA10
2.46752e-68	0.567725	0.434	0.256	8.57761e-64	ASC2	RNF130
1.77408e-67	0.518953	0.534	0.352	6.16704e-63	ASC2	SMS
2.34293e-67	0.531718	0.492	0.313	8.1445e-63	ASC2	PSENEN
2.37841e-67	0.518888	0.469	0.286	8.26782e-63	ASC2	PARP1
4.38685e-65	0.540727	0.423	0.255	1.52496e-60	ASC2	MRPL40
1.50153e-64	0.527836	0.54	0.361	5.21962e-60	ASC2	RAB5IF
1.71434e-64	0.534457	0.447	0.263	5.95939e-60	ASC2	IFITM2
2.14349e-64	0.565598	0.484	0.315	7.45119e-60	ASC2	RNF5
2.26872e-64	0.506235	0.606	0.42	7.88652e-60	ASC2	RAD23A
3.09221e-64	0.500291	0.532	0.358	1.07491e-59	ASC2	EAPP
4.91613e-64	0.522985	0.489	0.316	1.70895e-59	ASC2	TBCB
9.26063e-64	0.619643	0.367	0.201	3.21918e-59	ASC2	ALDH1B1
1.03361e-63	0.535727	0.525	0.335	3.59304e-59	ASC2	ANXA3
1.36672e-62	0.523227	0.456	0.288	4.75099e-58	ASC2	MRPL22
1.67196e-62	0.514882	0.5	0.326	5.81205e-58	ASC2	PRMT1
1.87499e-62	0.544175	0.447	0.277	6.51785e-58	ASC2	EBNA1BP2
1.99283e-62	0.52321	0.511	0.341	6.92748e-58	ASC2	NAA10
3.61132e-62	0.5007	0.561	0.381	1.25537e-57	ASC2	HSPA9
4.49024e-62	0.538595	0.574	0.366	1.5609e-57	ASC2	CD99
2.0766e-61	0.58042	0.41	0.247	7.21868e-57	ASC2	TATDN1
7.77482e-61	0.505775	0.544	0.365	2.70268e-56	ASC2	PRDX4
1.33419e-60	0.584863	0.48	0.318	4.6379e-56	ASC2	TMEM98
3.73748e-60	0.527211	0.4	0.238	1.29922e-55	ASC2	TP53TG1
5.50837e-58	0.501207	0.457	0.297	1.91482e-53	ASC2	EMC6
8.45098e-57	0.515965	0.529	0.369	2.93773e-52	ASC2	ATRAID
1.11086e-55	0.548852	0.41	0.256	3.86157e-51	ASC2	DNAJC4
1.23891e-54	0.51003	0.454	0.298	4.30671e-50	ASC2	ABHD14B
1.08044e-53	0.520006	0.412	0.256	3.75584e-49	ASC2	NOB1
1.29284e-51	0.505088	0.409	0.246	4.49418e-47	ASC2	AKR7A3
5.52741e-50	0.701406	0.501	0.332	1.92144e-45	ASC2	SLPI
1.49278e-44	0.517822	0.47	0.321	5.1892e-40	ASC2	APIP
2.3714e-40	0.541494	0.489	0.36	8.24347e-36	ASC2	RAB13
0	4.74382	0.712	0.137	0	GOB1	SPINK4
0	4.69177	0.819	0.12	0	GOB1	CLCA1
0	3.14549	0.446	0.048	0	GOB1	ITLN1
0	2.89117	0.965	0.77	0	GOB1	TFF3
0	2.59912	0.914	0.279	0	GOB1	MUC2
0	2.57056	0.75	0.191	0	GOB1	SERPINA1
0	2.54038	0.63	0.205	0	GOB1	REG4
0	2.45719	0.406	0.027	0	GOB1	RETNLB
0	2.4275	0.693	0.048	0	GOB1	REP15
0	2.41375	0.896	0.335	0	GOB1	FCGBP
0	2.33458	0.743	0.204	0	GOB1	KLK1
0	2.30456	0.653	0.234	0	GOB1	WFDC2
0	2.26844	0.797	0.316	0	GOB1	ST6GALNAC1
0	2.0394	0.62	0.069	0	GOB1	LRRC26
0	1.74053	0.446	0.042	0	GOB1	ANO7
0	1.59597	0.462	0.019	0	GOB1	GALNT8
0	1.52284	0.466	0.023	0	GOB1	ATOH1
0	1.45933	0.474	0.072	0	GOB1	HEPACAM2
0	1.35797	0.385	0.033	0	GOB1	RAP1GAP
0	1.35502	0.426	0.03	0	GOB1	KCNMA1
0	1.2848	0.423	0.096	0	GOB1	RASD1
0	1.19336	0.454	0.08	0	GOB1	SPDEF
0	1.02917	0.27	0.01	0	GOB1	KLK12
0	1.0061	0.333	0.022	0	GOB1	B3GNT6
0	0.9355	0.293	0.025	0	GOB1	B4GALNT2
0	0.915284	0.285	0.016	0	GOB1	BEST2
0	0.898587	0.345	0.056	0	GOB1	NEURL1
0	0.826083	0.346	0.064	0	GOB1	ANXA13
0	0.795216	0.308	0.03	0	GOB1	TPSG1
0	0.741795	0.278	0.039	0	GOB1	FAM174B
0	0.69481	0.313	0.054	0	GOB1	KLK11
0	0.650208	0.295	0.045	0	GOB1	DNAJC12
5.82363e-307	1.42485	0.5	0.173	2.02441e-302	GOB1	L1TD1
2.94653e-305	1.2376	0.567	0.227	1.02427e-300	GOB1	KIAA1324
8.49176e-298	1.21556	0.495	0.174	2.9519e-293	GOB1	HES6
1.6648e-276	1.2892	0.7	0.426	5.78719e-272	GOB1	XBP1
1.24732e-275	1.26871	0.262	0.047	4.33592e-271	GOB1	PCSK1
8.74273e-269	0.978351	0.353	0.087	3.03915e-264	GOB1	HID1
2.0758e-267	0.90771	0.427	0.127	7.2159e-263	GOB1	GNE
8.17629e-266	1.0545	0.512	0.199	2.84224e-261	GOB1	HPCAL1
3.28491e-262	1.00765	0.347	0.086	1.1419e-257	GOB1	CRACR2A
2.17998e-247	0.977334	0.489	0.172	7.57806e-243	GOB1	PRUNE2
2.74085e-224	0.983555	0.56	0.255	9.52776e-220	GOB1	CREB3L1
1.53032e-223	0.966154	0.931	0.772	5.31971e-219	GOB1	TPM1
4.25987e-212	0.966037	0.842	0.658	1.48082e-207	GOB1	FAM3D
2.37267e-206	1.36996	0.784	0.587	8.24788e-202	GOB1	SPINK1
2.19277e-204	0.766555	0.368	0.12	7.62249e-200	GOB1	SELENOM
3.09382e-196	1.29362	0.522	0.249	1.07547e-191	GOB1	RNASE1
1.552e-195	1.27329	0.407	0.152	5.39507e-191	GOB1	IFI6
9.26133e-195	0.86176	0.798	0.552	3.21942e-190	GOB1	GMDS
1.45569e-187	1.07385	0.6	0.305	5.06027e-183	GOB1	MLPH
2.9688e-185	1.09268	0.605	0.31	1.03201e-180	GOB1	ERN2
5.9662e-185	1.3541	0.615	0.329	2.07397e-180	GOB1	SYTL2
7.634e-185	0.933854	0.467	0.206	2.65373e-180	GOB1	WIPI1
4.61457e-182	0.842046	0.455	0.193	1.60412e-177	GOB1	ARFGEF3
5.21904e-179	0.589292	0.268	0.069	1.81424e-174	GOB1	FFAR4
8.60681e-176	0.588616	0.374	0.121	2.9919e-171	GOB1	ENTPD8
6.84949e-174	0.930419	0.453	0.19	2.38102e-169	GOB1	FABP2
2.12514e-173	0.595133	0.288	0.084	7.38742e-169	GOB1	RAB15
2.42171e-172	0.960352	0.537	0.257	8.41835e-168	GOB1	BCAS1
8.83186e-161	0.738321	0.33	0.116	3.07013e-156	GOB1	FOXA2
1.51638e-154	0.832496	0.729	0.469	5.27123e-150	GOB1	NPDC1
1.68385e-154	0.894607	0.56	0.29	5.8534e-150	GOB1	SCNN1A
7.54267e-154	0.749306	0.302	0.099	2.62198e-149	GOB1	SYTL1
8.64254e-154	0.752774	0.314	0.106	3.00432e-149	GOB1	SLC4A7
1.06733e-151	1.01274	0.754	0.512	3.71024e-147	GOB1	FRYL
7.28183e-150	0.992915	0.535	0.286	2.53131e-145	GOB1	CRACR2B
7.47736e-149	0.893909	0.438	0.194	2.59928e-144	GOB1	MCTP2
6.95898e-148	0.865954	0.494	0.271	2.41908e-143	GOB1	TSTA3
1.33821e-147	1.05291	0.519	0.275	4.65189e-143	GOB1	MUC5B
1.89666e-145	0.806869	0.25	0.073	6.59316e-141	GOB1	NPW
1.1646e-129	0.690685	0.87	0.622	4.04837e-125	GOB1	SLC12A2
1.97864e-129	0.565333	0.328	0.131	6.87815e-125	GOB1	DYRK4
1.00192e-127	0.686948	0.769	0.572	3.48288e-123	GOB1	STARD10
3.4384e-127	0.845829	0.37	0.159	1.19526e-122	GOB1	WNK4
1.62299e-125	0.77443	0.329	0.13	5.64183e-121	GOB1	NPIPB15
2.18093e-123	0.883126	0.46	0.23	7.58135e-119	GOB1	ITPR2
3.80414e-122	0.897886	0.577	0.351	1.32239e-117	GOB1	CCDC14
1.61478e-121	0.873864	0.701	0.473	5.61329e-117	GOB1	MUC4
3.34063e-118	0.643195	0.406	0.196	1.16127e-113	GOB1	ALDH1A1
1.1148e-116	0.843913	0.423	0.214	3.87528e-112	GOB1	GALNT12
4.82116e-113	0.739705	0.407	0.212	1.67593e-108	GOB1	FKBP11
1.64775e-111	0.747752	0.421	0.213	5.72789e-107	GOB1	GSE1
7.38172e-110	0.903616	0.532	0.319	2.56603e-105	GOB1	HSD11B2
1.77076e-109	0.76994	0.368	0.172	6.1555e-105	GOB1	SGSM3
1.81102e-109	0.610536	0.266	0.097	6.29546e-105	GOB1	MCF2L
2.49982e-106	0.840914	0.409	0.226	8.68987e-102	GOB1	NUCB2
7.43638e-106	0.57605	0.401	0.204	2.58503e-101	GOB1	ASRGL1
1.294e-102	0.755259	0.713	0.519	4.49821e-98	GOB1	GCC2
3.12376e-100	0.796592	0.432	0.237	1.08588e-95	GOB1	WNK2
2.663e-98	0.545397	0.269	0.103	9.25711e-94	GOB1	CADPS
6.60163e-98	0.754459	0.633	0.437	2.29486e-93	GOB1	FOXP1
1.44598e-96	1.51294	0.776	0.728	5.02651e-92	GOB1	AGR2
1.85035e-96	0.609954	0.494	0.295	6.43218e-92	GOB1	ERGIC1
2.45191e-96	0.772419	0.346	0.165	8.52331e-92	GOB1	CBFA2T2
1.89887e-94	0.585972	0.34	0.159	6.60084e-90	GOB1	GALNT5
4.24224e-92	0.64477	0.618	0.425	1.47469e-87	GOB1	TCEA3
7.98837e-89	0.542086	0.519	0.281	2.77692e-84	GOB1	PRAC1
1.28551e-88	0.711	0.74	0.561	4.46868e-84	GOB1	AKAP9
2.92712e-86	0.587086	0.566	0.384	1.01752e-81	GOB1	SMIM14
5.05762e-86	0.599988	0.646	0.514	1.75813e-81	GOB1	RAB2A
3.36746e-85	0.635645	0.338	0.171	1.17059e-80	GOB1	GPRIN3
5.70769e-84	0.697465	0.595	0.409	1.98411e-79	GOB1	PDXDC1
5.84861e-83	0.788638	0.272	0.12	2.03309e-78	GOB1	DOP1B
3.39874e-82	0.86757	0.364	0.187	1.18147e-77	GOB1	AC103702.2
1.99687e-80	0.784913	0.4	0.23	6.94152e-76	GOB1	ODF2L
8.42582e-79	0.584715	0.383	0.215	2.92898e-74	GOB1	DNAJC10
1.60526e-78	0.648658	0.403	0.229	5.5802e-74	GOB1	MIA3
3.64663e-78	0.556144	0.351	0.188	1.26764e-73	GOB1	NR2F2
9.71839e-73	0.617158	0.403	0.247	3.37831e-68	GOB1	CKAP4
3.37913e-72	0.544239	0.387	0.229	1.17465e-67	GOB1	SLC50A1
3.67401e-72	0.664663	0.377	0.214	1.27716e-67	GOB1	MISP3
3.22495e-70	0.502947	0.319	0.167	1.12106e-65	GOB1	TRIM8
2.84551e-69	0.527211	0.769	0.626	9.89155e-65	GOB1	RRBP1
1.34657e-68	0.538907	0.53	0.367	4.68096e-64	GOB1	ASPH
2.30953e-68	0.727635	0.477	0.313	8.0284e-64	GOB1	CDK5RAP3
2.68527e-68	0.535025	0.425	0.259	9.33453e-64	GOB1	RANBP2
3.58902e-68	0.521623	0.357	0.204	1.24761e-63	GOB1	SLC9A3R2
1.15597e-65	0.500184	0.394	0.238	4.01837e-61	GOB1	SLC39A8
1.60093e-64	0.729942	0.465	0.304	5.56515e-60	GOB1	ATP2C2
1.98497e-64	0.54129	0.44	0.273	6.90014e-60	GOB1	MLLT3
3.18354e-63	0.610873	0.536	0.368	1.10666e-58	GOB1	NEDD4L
4.38218e-58	0.842052	0.598	0.467	1.52333e-53	GOB1	IGFBP2
2.15747e-57	0.697711	0.471	0.322	7.49981e-53	GOB1	NUMA1
1.53967e-55	0.563885	0.293	0.159	5.3522e-51	GOB1	SLC22A23
4.59086e-55	0.517719	0.603	0.483	1.59587e-50	GOB1	C12orf57
1.1397e-54	0.653097	0.358	0.22	3.96182e-50	GOB1	MAPKAPK5-AS1
1.72721e-53	0.622791	0.538	0.386	6.00414e-49	GOB1	LYZ
2.1288e-53	0.642438	0.61	0.469	7.40013e-49	GOB1	LUC7L3
1.93575e-52	0.54374	0.707	0.572	6.72906e-48	GOB1	DDX17
4.91167e-52	0.527895	0.408	0.269	1.70739e-47	GOB1	HMG20B
1.05512e-51	0.579815	0.672	0.537	3.66779e-47	GOB1	GOLGB1
1.13584e-51	0.511443	0.573	0.447	3.9484e-47	GOB1	S100P
1.49449e-51	0.651877	0.745	0.623	5.19516e-47	GOB1	ARGLU1
2.26148e-51	0.89992	0.434	0.29	7.86137e-47	GOB1	XIST
2.7527e-51	0.682283	0.327	0.195	9.56893e-47	GOB1	CDHR1
4.15418e-45	0.520791	0.495	0.39	1.44408e-40	GOB1	TSPAN13
1.38874e-44	0.55399	0.512	0.382	4.82752e-40	GOB1	CHD9
3.56664e-43	0.519997	0.272	0.156	1.23983e-38	GOB1	KCNQ1OT1
1.13236e-42	0.615323	0.251	0.141	3.93632e-38	GOB1	ANKRD36B
7.8029e-41	0.578747	0.333	0.215	2.71244e-36	GOB1	OGT
4.24554e-38	0.505588	0.524	0.397	1.47584e-33	GOB1	H1F0
2.67699e-37	0.509574	0.413	0.291	9.30576e-33	GOB1	LENG8
4.13548e-37	0.539722	0.627	0.511	1.43758e-32	GOB1	PNISR
9.71014e-36	0.553081	0.366	0.25	3.37544e-31	GOB1	NFAT5
1.42209e-29	0.561166	0.562	0.463	4.94347e-25	GOB1	SNRNP70
6.99156e-29	0.528604	0.336	0.237	2.43041e-24	GOB1	SH3PXD2A
2.10718e-23	0.533126	0.308	0.222	7.32499e-19	GOB1	RNPC3
0	2.47869	0.954	0.458	0	ASC3	RPS2
0	2.45298	0.95	0.372	0	ASC3	RPL7
0	2.39112	0.954	0.452	0	ASC3	RPL13A
0	2.38638	0.951	0.406	0	ASC3	RPL21
0	2.28832	0.951	0.386	0	ASC3	RPS16
0	2.24462	0.955	0.461	0	ASC3	RPL3
0	2.20545	0.951	0.405	0	ASC3	RPL15
0	2.18233	0.953	0.387	0	ASC3	RPL10A
0	2.17968	0.954	0.473	0	ASC3	RPL41
0	2.15467	0.954	0.48	0	ASC3	RPS6
0	2.15426	0.953	0.401	0	ASC3	RPL27A
0	2.13445	0.953	0.402	0	ASC3	RPL9
0	2.1127	0.949	0.315	0	ASC3	RPS20
0	2.1062	0.953	0.414	0	ASC3	RPL23A
0	2.07517	0.954	0.488	0	ASC3	RPS3
0	2.06539	0.95	0.339	0	ASC3	RPSA
0	2.04327	0.952	0.472	0	ASC3	RPL26
0	2.04125	0.953	0.431	0	ASC3	RPL31
0	1.99902	0.955	0.524	0	ASC3	RPL13
0	1.95964	0.953	0.445	0	ASC3	RPS9
0	1.95692	0.954	0.494	0	ASC3	RPS27
0	1.94817	0.95	0.332	0	ASC3	RPL4
0	1.90426	0.954	0.505	0	ASC3	RPS19
0	1.90124	0.956	0.531	0	ASC3	RPS18
0	1.88944	0.946	0.36	0	ASC3	RPL27
0	1.88805	0.952	0.489	0	ASC3	RPS14
0	1.88653	0.954	0.454	0	ASC3	RPS3A
0	1.87938	0.95	0.311	0	ASC3	RPS17
0	1.87279	0.949	0.416	0	ASC3	RPS5
0	1.87055	0.954	0.504	0	ASC3	RPL34
0	1.8626	0.95	0.349	0	ASC3	RPL23
0	1.85757	0.953	0.414	0	ASC3	RPS29
0	1.84342	0.952	0.39	0	ASC3	RPS11
0	1.83955	0.954	0.464	0	ASC3	RPS4X
0	1.79736	0.954	0.426	0	ASC3	RPL37A
0	1.79447	0.946	0.301	0	ASC3	RPS10
0	1.78543	0.841	0.15	0	ASC3	RPS4Y1
0	1.77121	0.954	0.478	0	ASC3	RPLP2
0	1.76869	0.952	0.464	0	ASC3	RPS27A
0	1.74296	0.866	0.209	0	ASC3	ASCL2
0	1.74042	0.955	0.534	0	ASC3	RPL10
0	1.73401	0.953	0.472	0	ASC3	RPL18A
0	1.73073	0.952	0.449	0	ASC3	RPL35A
0	1.72414	0.953	0.458	0	ASC3	RPLP0
0	1.70531	0.954	0.423	0	ASC3	RPL6
0	1.70353	0.951	0.438	0	ASC3	RPS7
0	1.69359	0.953	0.477	0	ASC3	RPS15A
0	1.69048	0.951	0.433	0	ASC3	RPS25
0	1.6876	0.95	0.401	0	ASC3	RPL5
0	1.66613	0.677	0.038	0	ASC3	APCDD1
0	1.62194	0.952	0.478	0	ASC3	RPL18
0	1.61872	0.81	0.361	0	ASC3	OLFM4
0	1.61694	0.955	0.579	0	ASC3	MT-CO3
0	1.60183	0.737	0.115	0	ASC3	DPEP1
0	1.58877	0.953	0.487	0	ASC3	RPL39
0	1.5789	0.956	0.499	0	ASC3	RPS8
0	1.57331	0.954	0.531	0	ASC3	RPS12
0	1.57171	0.952	0.508	0	ASC3	RPL8
0	1.55082	0.952	0.411	0	ASC3	RPL38
0	1.54919	0.952	0.339	0	ASC3	RPL36A
0	1.54883	0.955	0.517	0	ASC3	RPL36
0	1.5451	0.953	0.457	0	ASC3	RPL14
0	1.51747	0.954	0.476	0	ASC3	RPS23
0	1.51565	0.951	0.414	0	ASC3	RPL24
0	1.50151	0.954	0.511	0	ASC3	RPL32
0	1.48446	0.487	0.089	0	ASC3	REG1A
0	1.48189	0.952	0.473	0	ASC3	RPL7A
0	1.47643	0.95	0.449	0	ASC3	RPS13
0	1.47428	0.956	0.551	0	ASC3	RPLP1
0	1.47365	0.844	0.093	0	ASC3	C6orf48
0	1.46721	0.954	0.491	0	ASC3	RPL19
0	1.45421	0.952	0.527	0	ASC3	MT-ND1
0	1.44499	0.952	0.538	0	ASC3	MT-ND2
0	1.44137	0.947	0.467	0	ASC3	RPS26
0	1.43764	0.952	0.39	0	ASC3	RPL22
0	1.42335	0.953	0.497	0	ASC3	RPS24
0	1.41688	0.953	0.458	0	ASC3	RPL35
0	1.40531	0.654	0.069	0	ASC3	NKD1
0	1.40466	0.785	0.197	0	ASC3	PCCA
0	1.39831	0.956	0.527	0	ASC3	RPL12
0	1.38868	0.954	0.522	0	ASC3	RPL11
0	1.37703	0.953	0.516	0	ASC3	RPS28
0	1.35269	0.923	0.178	0	ASC3	MINOS1
0	1.33529	0.952	0.499	0	ASC3	RPL29
0	1.3203	0.953	0.521	0	ASC3	RPS15
0	1.30891	0.901	0.448	0	ASC3	ID3
0	1.29235	0.979	0.607	0	ASC3	HNRNPA1
0	1.28719	0.956	0.529	0	ASC3	RPL28
0	1.26456	0.926	0.499	0	ASC3	ID1
0	1.26099	0.953	0.479	0	ASC3	RPL37
0	1.25026	0.975	0.494	0	ASC3	SLC25A6
0	1.23775	0.949	0.413	0	ASC3	EIF3E
0	1.23224	0.953	0.572	0	ASC3	MT-ND4
0	1.23143	0.953	0.491	0	ASC3	RPL30
0	1.2255	0.953	0.553	0	ASC3	MT-ATP6
0	1.1967	0.849	0.302	0	ASC3	HES1
0	1.12118	0.816	0.112	0	ASC3	FAM84A
0	1.08488	0.953	0.567	0	ASC3	MT-CYB
0	1.04808	0.963	0.475	0	ASC3	NOP53
0	1.04759	0.985	0.585	0	ASC3	H3F3A
0	1.03527	0.869	0.142	0	ASC3	C19orf70
0	1.02757	0.92	0.338	0	ASC3	EIF3L
0	1.01029	0.951	0.441	0	ASC3	RPS21
0	0.945883	0.954	0.553	0	ASC3	MT-ND3
0	0.929125	0.996	0.917	0	ASC3	EEF1A1
0	0.921748	0.902	0.3	0	ASC3	NAP1L1
0	0.913549	0.916	0.292	0	ASC3	IMPDH2
0	0.907362	0.978	0.648	0	ASC3	EEF2
0	0.902162	0.81	0.125	0	ASC3	C8orf59
0	0.898813	0.918	0.334	0	ASC3	LEFTY1
0	0.892037	0.966	0.564	0	ASC3	NDUFA4
0	0.878584	0.811	0.139	0	ASC3	2025-09-07
0	0.850284	0.894	0.273	0	ASC3	REPIN1
0	0.829754	0.974	0.638	0	ASC3	PABPC1
0	0.816488	0.91	0.298	0	ASC3	CD99
0	0.805905	0.915	0.297	0	ASC3	PSMA2
0	0.786906	0.926	0.371	0	ASC3	EIF3F
0	0.769124	0.984	0.749	0	ASC3	RACK1
0	0.765644	0.752	0.233	0	ASC3	PRSS23
0	0.764408	0.947	0.362	0	ASC3	RPL17
0	0.74362	0.909	0.346	0	ASC3	EIF3D
0	0.738254	0.908	0.417	0	ASC3	TSC22D1
0	0.737248	0.98	0.696	0	ASC3	UBA52
0	0.734905	0.94	0.467	0	ASC3	CCNI
0	0.727465	0.37	0.035	0	ASC3	SMOC2
0	0.72551	0.969	0.57	0	ASC3	NPM1
0	0.721518	0.73	0.129	0	ASC3	AC103702
0	0.716447	0.734	0.117	0	ASC3	2025-09-02
0	0.713611	0.906	0.318	0	ASC3	C9orf16
0	0.711096	0.952	0.45	0	ASC3	ZFAS1
0	0.688041	0.714	0.109	0	ASC3	FAM96A
0	0.685332	0.701	0.104	0	ASC3	C19orf24
0	0.68046	0.676	0.233	0	ASC3	GDF15
0	0.662041	0.757	0.138	0	ASC3	FAM96B
0	0.661778	0.899	0.301	0	ASC3	FBL
0	0.658272	0.796	0.241	0	ASC3	AXIN2
0	0.650566	0.848	0.267	0	ASC3	TMEM230
0	0.645252	0.747	0.141	0	ASC3	AES
0	0.642036	0.888	0.31	0	ASC3	RNF43
0	0.637215	0.581	0.094	0	ASC3	AC020916
0	0.636419	0.893	0.319	0	ASC3	ESD
0	0.635927	0.879	0.369	0	ASC3	BTG2
0	0.627392	0.921	0.357	0	ASC3	SNRPE
0	0.626243	0.634	0.157	0	ASC3	ALDH1A1
0	0.623108	0.873	0.253	0	ASC3	QARS
0	0.622603	0.613	0.134	0	ASC3	ID4
0	0.617525	0.793	0.241	0	ASC3	QPRT
0	0.61743	0.663	0.104	0	ASC3	FAM213A
0	0.612104	0.767	0.236	0	ASC3	PRR15
0	0.603297	0.693	0.14	0	ASC3	EPHB3
0	0.60296	0.652	0.138	0	ASC3	RGMB
0	0.602753	0.906	0.368	0	ASC3	POLR1D
0	0.591064	0.836	0.309	0	ASC3	ID2
0	0.587532	0.848	0.277	0	ASC3	SYPL1
0	0.587049	0.826	0.257	0	ASC3	TGIF1
0	0.576225	0.872	0.282	0	ASC3	EBPL
0	0.573802	0.613	0.084	0	ASC3	2025-09-09
0	0.571955	0.912	0.349	0	ASC3	C10orf99
0	0.57185	0.673	0.128	0	ASC3	EPB41L4A-AS1
0	0.568975	0.593	0.07	0	ASC3	HNRNPA1P48
0	0.547092	0.896	0.333	0	ASC3	MRPS33
0	0.546328	0.801	0.247	0	ASC3	GTF3A
0	0.540716	0.89	0.348	0	ASC3	PSMA4
0	0.540368	0.811	0.275	0	ASC3	RCN1
0	0.532429	0.662	0.142	0	ASC3	ALDH1B1
0	0.531425	0.884	0.342	0	ASC3	FERMT1
0	0.529684	0.462	0.022	0	ASC3	CYP4X1
0	0.521562	0.859	0.304	0	ASC3	TMEM147
0	0.518452	0.89	0.337	0	ASC3	NDUFB5
0	0.512895	0.892	0.343	0	ASC3	EIF3I
0	0.509309	0.624	0.101	0	ASC3	ASNA1
0	0.508995	0.584	0.078	0	ASC3	APOPT1
4.35955e-304	0.653999	0.973	0.633	1.51547e-299	ASC3	BTF3
5.30424e-303	0.58002	0.993	0.891	1.84386e-298	ASC3	TPT1
2.4186e-300	0.672257	0.944	0.498	8.40753e-296	ASC3	PPA1
8.50932e-300	0.556174	0.938	0.451	2.95801e-295	ASC3	EIF3H
9.15191e-298	0.549597	0.885	0.403	3.18139e-293	ASC3	ZFP36L1
1.89016e-294	0.644733	0.967	0.543	6.57057e-290	ASC3	PFDN5
3.46413e-294	0.758159	0.984	0.757	1.2042e-289	ASC3	TSPAN8
1.59975e-289	0.629686	0.958	0.545	5.56106e-285	ASC3	DSTN
9.69041e-285	0.629054	0.91	0.474	3.36858e-280	ASC3	PERP
9.14006e-282	0.755743	0.408	0.105	3.17727e-277	ASC3	CXCL2
6.34672e-279	0.551262	0.926	0.438	2.20625e-274	ASC3	CYCS
2.07388e-270	0.784902	0.953	0.551	7.20921e-266	ASC3	ATP1B1
2.28749e-268	0.537627	0.947	0.437	7.95178e-264	ASC3	ATP5PO
7.68533e-254	0.51734	0.552	0.184	2.67157e-249	ASC3	CXCL3
7.25732e-252	0.561751	0.928	0.467	2.52279e-247	ASC3	GOLIM4
5.58121e-247	0.612987	0.961	0.622	1.94014e-242	ASC3	RAC1
3.21088e-239	0.507694	0.949	0.423	1.11617e-234	ASC3	ATP5MPL
1.13438e-238	0.653805	0.967	0.651	3.94334e-234	ASC3	CD9
4.80737e-238	0.601611	0.976	0.656	1.67114e-233	ASC3	CD24
9.04028e-231	0.583292	0.954	0.577	3.14258e-226	ASC3	ZFP36L2
1.80665e-197	0.510429	0.971	0.615	6.28027e-193	ASC3	UQCRB
9.76821e-157	0.521731	0.954	0.592	3.39563e-152	ASC3	MT-CO2
0	2.56405	0.654	0.121	0	EPI1	XACT
0	2.13577	0.837	0.281	0	EPI1	MT-ATP8
5.65761e-294	2.23971	0.549	0.117	1.9667e-289	EPI1	TALAM1
1.67082e-265	1.66925	0.413	0.073	5.80812e-261	EPI1	MIR23AHG
1.63465e-261	1.31014	0.33	0.045	5.68237e-257	EPI1	PDXDC2P-NPIPB14P
5.84158e-248	1.38487	0.673	0.18	2.03065e-243	EPI1	H3-3B
4.85972e-238	2.00406	0.883	0.544	1.68934e-233	EPI1	MT-ND4L
1.86698e-237	2.49994	0.748	0.364	6.49e-233	EPI1	HSPA1A
3.46537e-221	2.25828	0.772	0.43	1.20463e-216	EPI1	HSPA1B
2.85014e-218	2.19329	0.7	0.315	9.90766e-214	EPI1	LINC00511
5.05312e-205	1.20432	0.283	0.043	1.75657e-200	EPI1	SLC44A3-AS1
1.55349e-204	1.75971	0.449	0.117	5.40026e-200	EPI1	PLK2
1.20593e-197	1.54688	0.397	0.088	4.19204e-193	EPI1	H2AC6
4.02889e-192	1.33177	0.352	0.071	1.40052e-187	EPI1	MARCHF3
8.17281e-192	1.69266	0.541	0.181	2.84103e-187	EPI1	AOPEP
5.07921e-186	1.27403	0.263	0.041	1.76563e-181	EPI1	ZC3H12B
8.87031e-184	1.46731	0.913	0.748	3.0835e-179	EPI1	JUN
1.3338e-171	1.50558	0.39	0.096	4.63656e-167	EPI1	H4C3
1.7851e-161	1.29607	0.32	0.068	6.20537e-157	EPI1	H1-4
3.85416e-161	1.06231	0.251	0.042	1.33978e-156	EPI1	DYNC2I1
4.1413e-157	1.363	0.368	0.094	1.4396e-152	EPI1	DLEU1
1.60745e-152	1.94413	0.692	0.431	5.5878e-148	EPI1	DNAJB1
1.58224e-148	1.51064	0.318	0.075	5.50018e-144	EPI1	ADAMTSL1
1.74279e-146	1.83947	0.463	0.166	6.05827e-142	EPI1	CEMIP
9.31784e-145	1.37937	0.26	0.051	3.23907e-140	EPI1	GRM8
1.02133e-143	1.15439	0.954	0.623	3.55035e-139	EPI1	MT-CO2
9.09904e-136	1.63824	0.475	0.182	3.16301e-131	EPI1	EXT1
1.15828e-133	1.59571	0.704	0.443	4.02643e-129	EPI1	IER3
5.13371e-133	1.26288	0.28	0.064	1.78458e-128	EPI1	KAZN
7.32422e-128	1.51743	0.654	0.374	2.54604e-123	EPI1	MYO1E
8.70072e-128	1.02119	0.961	0.627	3.02454e-123	EPI1	MT-CO1
1.44359e-123	1.49542	0.737	0.575	5.01821e-119	EPI1	GMDS
5.47329e-119	1.37725	0.317	0.091	1.90263e-114	EPI1	THSD4
1.7716e-115	1.06634	0.255	0.059	6.15845e-111	EPI1	LINC03057
2.7597e-113	1.61244	0.428	0.166	9.59328e-109	EPI1	GADD45B
9.67394e-113	1.21588	0.436	0.168	3.36286e-108	EPI1	PDE4D
7.37001e-112	1.07834	0.302	0.082	2.56196e-107	EPI1	LINC-PINT
7.17676e-111	0.81456	0.941	0.796	2.49478e-106	EPI1	NEAT1
3.09614e-107	1.04265	0.309	0.088	1.07628e-102	EPI1	MACROH2A1
1.56377e-105	1.48595	0.597	0.343	5.43598e-101	EPI1	ATF3
6.34999e-103	1.80929	0.564	0.33	2.20738e-98	EPI1	NR4A1
2.91939e-102	1.43754	0.563	0.308	1.01484e-97	EPI1	ARHGAP26
1.53335e-100	1.41083	0.4	0.161	5.33021e-96	EPI1	NAALADL2
2.12795e-99	1.23294	0.342	0.119	7.39718e-95	EPI1	PVT1
1.31705e-97	1.0935	0.839	0.638	4.57831e-93	EPI1	FOS
2.59619e-95	0.878032	0.597	0.291	9.02488e-91	EPI1	XIST
2.33616e-94	1.47634	0.611	0.408	8.12095e-90	EPI1	RHOB
5.69059e-92	1.41146	0.589	0.379	1.97816e-87	EPI1	PTPRK
9.06644e-92	1.0872	0.26	0.072	3.15168e-87	EPI1	H1-10
1.7624e-90	1.10754	0.333	0.118	6.12647e-86	EPI1	TRAPPC9
5.29036e-90	0.59028	0.438	0.151	1.83904e-85	EPI1	H3-3A
4.81935e-88	1.30249	0.308	0.108	1.6753e-83	EPI1	LINC01473
3.87136e-87	0.918316	0.267	0.079	1.34576e-82	EPI1	CHASERR
6.05925e-87	1.27537	0.364	0.146	2.10632e-82	EPI1	MAML3
9.23874e-86	1.34303	0.446	0.216	3.21157e-81	EPI1	AGAP1
1.69948e-84	1.15671	0.293	0.098	5.90775e-80	EPI1	ARL15
6.18344e-80	1.03726	0.82	0.764	2.14949e-75	EPI1	HSP90AA1
5.33107e-79	1.27765	0.318	0.123	1.85319e-74	EPI1	SMYD3
9.68629e-77	1.25585	0.299	0.111	3.36715e-72	EPI1	GLIS3
1.35081e-75	1.42781	0.372	0.17	4.69569e-71	EPI1	FHIT
8.49506e-75	1.06238	0.726	0.614	2.95305e-70	EPI1	JUND
4.95531e-74	1.2102	0.441	0.225	1.72257e-69	EPI1	TRIO
6.14379e-74	1.4705	0.431	0.223	2.1357e-69	EPI1	RND3
1.38686e-73	1.4952	0.558	0.385	4.82099e-69	EPI1	PPP1R15A
4.83023e-73	1.24236	0.47	0.263	1.67909e-68	EPI1	RALGAPA2
1.29397e-72	1.09261	0.268	0.089	4.49809e-68	EPI1	H1-0
9.23436e-72	0.783629	0.336	0.123	3.21005e-67	EPI1	H2AJ
2.56208e-71	0.755085	0.826	0.56	8.90629e-67	EPI1	MT-ND5
1.35082e-70	1.02843	0.715	0.631	4.69573e-66	EPI1	ITGA6
6.90972e-69	0.984484	0.372	0.166	2.40196e-64	EPI1	SEPTIN9
8.84939e-68	1.09625	0.364	0.167	3.07622e-63	EPI1	SAMD12
6.4333e-66	1.16428	0.328	0.141	2.23634e-61	EPI1	PARD3B
1.34757e-62	1.10629	0.369	0.177	4.68442e-58	EPI1	ZSWIM6
1.67154e-60	1.23196	0.679	0.589	5.81061e-56	EPI1	IER2
2.356e-60	1.23806	0.479	0.302	8.18992e-56	EPI1	SLC38A2
2.56107e-60	0.849234	0.851	0.778	8.90279e-56	EPI1	ELF3
6.5752e-59	0.76832	0.34	0.15	2.28567e-54	EPI1	CCSER1
1.14775e-58	1.11085	0.568	0.426	3.98979e-54	EPI1	AKAP13
2.67644e-58	1.03515	0.315	0.142	9.30383e-54	EPI1	KMT2E-AS1
3.41441e-58	1.19264	0.408	0.219	1.18692e-53	EPI1	MAML2
1.86098e-57	1.22007	0.681	0.639	6.46914e-53	EPI1	SQSTM1
5.98673e-57	1.01988	0.661	0.546	2.08111e-52	EPI1	ZFP36
5.14351e-56	1.3357	0.446	0.285	1.78799e-51	EPI1	ZBTB20
6.75279e-56	0.779145	0.757	0.712	2.34741e-51	EPI1	SRRM2
2.47807e-54	1.1006	0.302	0.138	8.61425e-50	EPI1	GPHN
9.39132e-54	1.02601	0.351	0.176	3.26461e-49	EPI1	SLC20A1
1.77917e-53	1.26396	0.403	0.235	6.18474e-49	EPI1	PELI1
1.80657e-53	1.13813	0.433	0.263	6.27998e-49	EPI1	LRBA
3.00725e-52	1.03243	0.314	0.149	1.04538e-47	EPI1	SPIDR
7.78018e-52	1.40732	0.507	0.356	2.70454e-47	EPI1	EGR1
1.12245e-51	1.11601	0.372	0.2	3.90188e-47	EPI1	NR3C2
1.4115e-51	0.608522	0.341	0.152	4.90667e-47	EPI1	IGKV4-1
1.02091e-50	1.06158	0.345	0.18	3.5489e-46	EPI1	SIPA1L1
3.437e-50	0.986682	0.322	0.156	1.19477e-45	EPI1	TIPARP
9.38037e-50	0.790696	0.749	0.649	3.26081e-45	EPI1	SLC12A2
1.15784e-49	1.04845	0.287	0.133	4.02487e-45	EPI1	PTPRG
1.19223e-49	0.95012	0.667	0.577	4.14442e-45	EPI1	KLF6
2.29884e-48	1.15457	0.43	0.276	7.99123e-44	EPI1	TCF12
5.40588e-48	1.20793	0.475	0.334	1.87919e-43	EPI1	MT-ND6
1.77091e-47	1.12881	0.337	0.182	6.15603e-43	EPI1	LDLRAD4
2.36549e-47	0.960607	0.311	0.152	8.22291e-43	EPI1	TSC22D2
3.53729e-47	1.11158	0.34	0.177	1.22963e-42	EPI1	ERRFI1
6.52641e-47	1.34049	0.341	0.19	2.26871e-42	EPI1	KANK1
9.6232e-47	1.13417	0.466	0.319	3.34522e-42	EPI1	NFKBIZ
1.58901e-46	1.16416	0.454	0.302	5.52373e-42	EPI1	ETV6
2.1625e-46	1.17318	0.403	0.238	7.51727e-42	EPI1	TCIM
2.29199e-45	1.09145	0.461	0.317	7.96742e-41	EPI1	ABR
4.718e-45	0.95547	0.29	0.133	1.64007e-40	EPI1	ANXA1
5.66363e-45	1.07756	0.329	0.176	1.96879e-40	EPI1	TEAD1
6.39688e-45	1.57651	0.422	0.284	2.22368e-40	EPI1	HSPH1
1.37021e-44	0.692487	0.819	0.802	4.76313e-40	EPI1	SAT1
1.93893e-44	0.980504	0.339	0.182	6.74011e-40	EPI1	B4GALNT3
2.03252e-44	0.932842	0.294	0.142	7.06546e-40	EPI1	PPP1R13B
3.40965e-43	0.69091	0.814	0.82	1.18526e-38	EPI1	UBC
3.90868e-43	1.30325	0.313	0.171	1.35874e-38	EPI1	IMMP2L
4.48892e-43	1.08735	0.452	0.314	1.56044e-38	EPI1	FTX
1.23476e-42	1.0443	0.388	0.239	4.29228e-38	EPI1	EXOC4
2.84428e-42	1.17534	0.37	0.226	9.88727e-38	EPI1	CAMK1D
4.16721e-42	1.11453	0.424	0.283	1.44861e-37	EPI1	FNDC3B
4.42463e-42	1.02476	0.356	0.203	1.53809e-37	EPI1	RHPN2
2.64685e-41	1.30252	0.424	0.301	9.20097e-37	EPI1	MECOM
3.26636e-41	0.931323	0.336	0.184	1.13545e-36	EPI1	MAGI1
2.22671e-40	1.01803	0.355	0.208	7.7405e-36	EPI1	PARD3
3.11423e-40	0.818414	0.659	0.65	1.08257e-35	EPI1	KLF5
7.37417e-40	1.11832	0.272	0.13	2.56341e-35	EPI1	RASD1
2.3743e-39	0.910437	0.252	0.117	8.25353e-35	EPI1	CADPS
4.46383e-39	1.2675	0.459	0.351	1.55172e-34	EPI1	ODC1
6.22136e-39	1.08036	0.281	0.138	2.16267e-34	EPI1	SNHG5
1.9265e-38	0.980428	0.413	0.261	6.69689e-34	EPI1	NRARP
2.83683e-38	1.0292	0.309	0.17	9.86139e-34	EPI1	TBC1D5
3.27732e-38	1.19098	0.416	0.292	1.13926e-33	EPI1	NEDD9
7.17811e-38	1.15822	0.46	0.345	2.49526e-33	EPI1	PPARG
8.18028e-38	0.848249	0.254	0.121	2.84363e-33	EPI1	RIPK1
2.70185e-37	0.881371	0.569	0.485	9.39216e-33	EPI1	ABCC3
4.18582e-37	1.011	0.37	0.232	1.45508e-32	EPI1	DAPK2
5.2683e-37	1.0583	0.499	0.404	1.83137e-32	EPI1	MYO1D
6.66885e-36	1.20771	0.418	0.288	2.31823e-31	EPI1	GDF15
1.16252e-35	0.837153	0.315	0.177	4.04117e-31	EPI1	DIP2B
1.25413e-35	0.994489	0.328	0.193	4.3596e-31	EPI1	ZFAND3
3.24564e-35	0.93806	0.464	0.347	1.12825e-30	EPI1	BAIAP2L1
1.26572e-34	1.0004	0.38	0.253	4.39991e-30	EPI1	PTK2
2.83051e-34	1.0327	0.399	0.276	9.83943e-30	EPI1	SVIL
3.15059e-34	0.994718	0.612	0.553	1.09521e-29	EPI1	SOX4
1.1522e-32	0.955008	0.466	0.365	4.00528e-28	EPI1	SH3D19
3.0632e-32	0.638631	0.768	0.742	1.06483e-27	EPI1	CLDN4
5.21291e-32	0.836691	0.301	0.163	1.81211e-27	EPI1	EMP1
1.11054e-31	0.818575	0.274	0.148	3.86045e-27	EPI1	KDM4C
1.40153e-31	1.06005	0.357	0.241	4.87199e-27	EPI1	CELF2
3.42624e-31	0.990074	0.434	0.333	1.19103e-26	EPI1	EPB41L2
3.66598e-31	0.859252	0.559	0.491	1.27437e-26	EPI1	POF1B
1.21364e-30	1.00575	0.309	0.187	4.21885e-26	EPI1	KIAA1671
1.6726e-30	0.877919	0.323	0.194	5.81428e-26	EPI1	TPCN1
1.99331e-30	0.873389	0.385	0.26	6.92913e-26	EPI1	CAPN8
5.88894e-30	0.796277	0.267	0.147	2.04711e-25	EPI1	ATXN1
5.90451e-30	0.931371	0.365	0.248	2.05253e-25	EPI1	ARHGEF10L
7.95877e-30	0.829799	0.638	0.59	2.76663e-25	EPI1	JUNB
2.15487e-29	1.17049	0.479	0.395	7.49076e-25	EPI1	FOSB
2.32216e-29	0.916752	0.33	0.212	8.07231e-25	EPI1	PRKCA
3.27376e-29	0.919583	0.33	0.211	1.13803e-24	EPI1	GPCPD1
4.34878e-29	0.978692	0.343	0.224	1.51172e-24	EPI1	FAM13A
2.42619e-28	0.813406	0.271	0.153	8.4339e-24	EPI1	DOCK1
5.4374e-28	0.874907	0.469	0.38	1.89015e-23	EPI1	FAT1
1.55296e-27	0.796195	0.274	0.156	5.39838e-23	EPI1	GMDS-DT
1.66799e-27	0.864211	0.472	0.385	5.79828e-23	EPI1	NEDD4L
2.111e-27	0.900326	0.298	0.184	7.33826e-23	EPI1	ARIH1
5.05344e-27	0.93823	0.414	0.315	1.75668e-22	EPI1	AFF4
8.05014e-27	0.886979	0.45	0.357	2.79839e-22	EPI1	DIAPH2
1.91261e-26	0.865906	0.258	0.149	6.64861e-22	EPI1	RIN2
2.2545e-26	0.873139	0.445	0.356	7.83708e-22	EPI1	RERE
6.48836e-26	0.86318	0.437	0.355	2.25548e-21	EPI1	PLCB4
2.5994e-25	0.816277	0.294	0.182	9.03603e-21	EPI1	UNC13B
7.20798e-25	0.89788	0.301	0.195	2.50564e-20	EPI1	SBF2
2.2903e-24	0.872672	0.395	0.302	7.96153e-20	EPI1	BIRC6
4.31924e-24	0.825346	0.303	0.197	1.50145e-19	EPI1	GLS
4.44999e-24	0.946872	0.372	0.281	1.54691e-19	EPI1	CEMIP2
4.54284e-24	0.821731	0.353	0.248	1.57918e-19	EPI1	KIAA1217
3.04287e-23	0.849835	0.286	0.185	1.05776e-18	EPI1	FAF1
3.92423e-23	0.858648	0.308	0.202	1.36414e-18	EPI1	MICAL3
1.46474e-22	0.871509	0.309	0.21	5.09173e-18	EPI1	FGD4
3.76003e-22	0.842343	0.575	0.586	1.30706e-17	EPI1	LMNA
8.63946e-22	0.750153	0.432	0.344	3.00325e-17	EPI1	ERN2
9.55816e-22	0.684028	0.26	0.157	3.32261e-17	EPI1	MICAL2
1.41813e-21	0.829947	0.255	0.16	4.92969e-17	EPI1	TNIK
1.52446e-21	0.892554	0.468	0.415	5.29931e-17	EPI1	JMJD1C
2.00293e-21	0.96524	0.435	0.376	6.96258e-17	EPI1	TCF7L2
2.10508e-21	0.785345	0.555	0.544	7.31769e-17	EPI1	EZR
6.00759e-21	0.921157	0.301	0.21	2.08836e-16	EPI1	FUT8
6.88666e-21	0.886886	0.309	0.214	2.39394e-16	EPI1	SSH2
1.3134e-20	0.839593	0.361	0.272	4.56565e-16	EPI1	SPIRE2
2.27383e-20	0.908272	0.332	0.244	7.90427e-16	EPI1	KIF13A
2.42668e-20	0.735445	0.263	0.166	8.43561e-16	EPI1	FA2H
3.29011e-20	0.8005	0.272	0.178	1.14371e-15	EPI1	PDE8A
3.61127e-20	0.995519	0.291	0.205	1.25535e-15	EPI1	SAMD5
4.9671e-20	1.03222	0.435	0.39	1.72666e-15	EPI1	BRD2
5.98778e-20	1.05599	0.327	0.251	2.08147e-15	EPI1	MUC20-OT1
7.12978e-20	0.87833	0.292	0.205	2.47845e-15	EPI1	ZCCHC7
1.1286e-19	0.979273	0.314	0.228	3.92323e-15	EPI1	ADGRE5
1.2835e-19	0.887015	0.431	0.376	4.46171e-15	EPI1	CUX1
1.90027e-19	0.596194	0.636	0.66	6.60573e-15	EPI1	ACADVL
3.16623e-19	0.859985	0.443	0.386	1.10064e-14	EPI1	SPTAN1
4.10005e-19	0.66351	0.575	0.583	1.42526e-14	EPI1	LLGL2
9.60802e-19	0.890878	0.313	0.225	3.33994e-14	EPI1	LDLR
1.14214e-18	0.833232	0.253	0.167	3.9703e-14	EPI1	PKP4
1.80752e-18	0.651722	0.543	0.501	6.28329e-14	EPI1	MUC4
1.96935e-18	0.505276	0.624	0.64	6.84586e-14	EPI1	ARGLU1
2.11987e-18	0.592087	0.518	0.458	7.36911e-14	EPI1	DST
3.42457e-18	0.900253	0.44	0.399	1.19045e-13	EPI1	MCL1
3.9087e-18	0.833213	0.409	0.352	1.35874e-13	EPI1	PATJ
5.57982e-18	0.755905	0.306	0.218	1.93966e-13	EPI1	RC3H1
1.28802e-17	0.844318	0.272	0.19	4.47743e-13	EPI1	COP1
1.4142e-17	0.745585	0.544	0.53	4.91603e-13	EPI1	CYP3A5
1.5464e-17	0.837019	0.478	0.466	5.37558e-13	EPI1	LPP
2.88982e-17	0.741737	0.472	0.432	1.00456e-12	EPI1	EML4
3.7613e-17	0.746743	0.256	0.173	1.3075e-12	EPI1	SH3RF2
1.00453e-16	0.615054	0.349	0.254	3.49193e-12	EPI1	AREG
1.18941e-16	0.787493	0.333	0.26	4.13462e-12	EPI1	LIMK2
1.7575e-16	0.75496	0.46	0.419	6.10943e-12	EPI1	GPRC5A
2.14367e-16	0.702527	0.52	0.512	7.45183e-12	EPI1	AFDN
2.27273e-16	0.770851	0.313	0.237	7.90045e-12	EPI1	CMIP
3.69314e-16	0.755669	0.39	0.326	1.28381e-11	EPI1	RBM6
6.10398e-16	0.578148	0.29	0.199	2.12186e-11	EPI1	LAMA3
7.18614e-16	0.681745	0.534	0.531	2.49804e-11	EPI1	ETS2
1.1123e-15	1.04267	0.318	0.256	3.86656e-11	EPI1	NCOA7
1.15943e-15	0.897713	0.404	0.368	4.0304e-11	EPI1	ARID1B
2.3173e-15	1.01345	0.368	0.323	8.05539e-11	EPI1	NFIA
2.83557e-15	0.725762	0.264	0.186	9.85701e-11	EPI1	CASZ1
5.06575e-15	0.790209	0.306	0.236	1.76095e-10	EPI1	MED13L
6.19319e-15	0.774378	0.261	0.185	2.15288e-10	EPI1	RUNX1
1.21305e-14	0.612958	0.251	0.17	4.21679e-10	EPI1	MAST2
2.21874e-14	0.720211	0.283	0.21	7.71277e-10	EPI1	TGFBR2
2.37348e-14	0.761054	0.311	0.243	8.25071e-10	EPI1	EIF4G3
2.48891e-14	0.761267	0.289	0.213	8.65196e-10	EPI1	NBEAL2
3.60611e-14	0.81185	0.282	0.212	1.25356e-09	EPI1	NHSL1
4.84108e-14	0.756125	0.356	0.291	1.68286e-09	EPI1	KIF13B
5.37005e-14	0.724815	0.27	0.196	1.86674e-09	EPI1	NCOR2
1.70587e-13	0.815147	0.31	0.249	5.92995e-09	EPI1	NEBL
1.95399e-13	0.71515	0.336	0.271	6.79247e-09	EPI1	MACF1
2.20554e-13	0.761609	0.303	0.235	7.66689e-09	EPI1	PLEKHG6
2.95375e-13	0.745691	0.292	0.226	1.02678e-08	EPI1	KIF16B
3.15748e-13	0.797825	0.36	0.314	1.0976e-08	EPI1	TACC1
3.73287e-13	0.637828	0.555	0.586	1.29762e-08	EPI1	CDC37
3.94654e-13	0.791216	0.451	0.43	1.3719e-08	EPI1	KLF4
4.07006e-13	0.892037	0.315	0.261	1.41483e-08	EPI1	EFNB2
7.14934e-13	0.583617	0.507	0.488	2.48525e-08	EPI1	AHNAK
8.01865e-13	0.692793	0.292	0.227	2.78744e-08	EPI1	SPEN
8.64068e-13	0.762922	0.298	0.234	3.00367e-08	EPI1	FAM135A
1.18485e-12	0.763846	0.31	0.248	4.11878e-08	EPI1	RALGAPA1
1.32527e-12	0.542888	0.532	0.545	4.60691e-08	EPI1	FRYL
1.57379e-12	0.788648	0.473	0.47	5.4708e-08	EPI1	ZFP36L1
1.84792e-12	0.715793	0.303	0.244	6.42374e-08	EPI1	SH3RF1
2.39779e-12	0.620799	0.265	0.195	8.33518e-08	EPI1	SIPA1L3
4.97209e-12	0.714461	0.433	0.42	1.7284e-07	EPI1	MYO6
7.74724e-12	0.818626	0.273	0.219	2.6931e-07	EPI1	RPS6KA3
1.48774e-11	0.620303	0.321	0.259	5.17168e-07	EPI1	NXPE1
1.52699e-11	0.655825	0.456	0.422	5.30812e-07	EPI1	DUSP1
2.33773e-11	0.580289	0.256	0.186	8.12641e-07	EPI1	HECTD4
2.36976e-11	0.630726	0.498	0.524	8.23774e-07	EPI1	TTC3
3.46212e-11	0.818116	0.313	0.262	1.2035e-06	EPI1	PPP1R10
3.51061e-11	0.663278	0.367	0.324	1.22036e-06	EPI1	CLMN
4.40011e-11	0.65072	0.424	0.405	1.52957e-06	EPI1	CD44
5.16203e-11	0.758765	0.394	0.358	1.79442e-06	EPI1	CD55
1.4908e-10	0.761802	0.295	0.246	5.18233e-06	EPI1	NUFIP2
4.82144e-10	0.700933	0.266	0.212	1.67603e-05	EPI1	TRAK1
7.57397e-10	0.765163	0.272	0.223	2.63286e-05	EPI1	STK39
7.88159e-10	0.754586	0.3	0.256	2.7398e-05	EPI1	MET
8.37777e-10	0.648879	0.292	0.24	2.91228e-05	EPI1	LRP5
8.68169e-10	0.62054	0.478	0.486	3.01793e-05	EPI1	TSC22D1
1.002e-09	0.714961	0.321	0.282	3.48315e-05	EPI1	CASK
1.2953e-09	0.654281	0.348	0.305	4.50273e-05	EPI1	CCNL2
1.5854e-09	0.790728	0.397	0.395	5.51118e-05	EPI1	ABLIM1
1.97391e-09	0.750782	0.321	0.288	6.86172e-05	EPI1	DLG1
2.18068e-09	0.849476	0.296	0.257	7.58047e-05	EPI1	TLE1
2.64598e-09	0.733945	0.337	0.305	9.19794e-05	EPI1	ANKRD17
2.78871e-09	0.685401	0.361	0.336	9.69412e-05	EPI1	ANKRD10
2.96827e-09	0.779515	0.464	0.491	0.000103183	EPI1	TMC5
3.2674e-09	0.744244	0.319	0.272	0.000113581	EPI1	VEGFA
4.08027e-09	0.761258	0.312	0.276	0.000141838	EPI1	MAT2A
4.47978e-09	0.601793	0.47	0.483	0.000155726	EPI1	MYH14
6.58575e-09	0.694945	0.304	0.263	0.000228934	EPI1	CHD7
6.65902e-09	0.656248	0.4	0.372	0.000231481	EPI1	PHLDA2
1.07567e-08	0.681142	0.276	0.23	0.000373923	EPI1	TNRC6A
1.08882e-08	0.726724	0.283	0.241	0.000378496	EPI1	MTUS1
1.26856e-08	0.628972	0.3	0.258	0.000440975	EPI1	CARMIL1
1.45266e-08	0.889824	0.254	0.212	0.000504972	EPI1	INTS6
1.50796e-08	0.640736	0.329	0.293	0.000524197	EPI1	FNBP4
1.98626e-08	0.699817	0.455	0.475	0.000690463	EPI1	NFKBIA
2.00221e-08	0.563335	0.326	0.279	0.000696008	EPI1	MYO7B
2.0341e-08	0.596575	0.507	0.533	0.000707095	EPI1	RSRP1
2.32917e-08	0.728782	0.492	0.551	0.000809665	EPI1	RAB11FIP1
3.20087e-08	0.688	0.395	0.391	0.00111269	EPI1	MBNL1
4.2859e-08	0.757767	0.353	0.343	0.00148987	EPI1	ATP2A2
4.92989e-08	0.854222	0.432	0.461	0.00171373	EPI1	DNAJA1
5.23525e-08	0.581372	0.275	0.231	0.00181988	EPI1	ASAP2
6.3406e-08	0.798547	0.304	0.278	0.00220412	EPI1	PLEKHA5
7.12241e-08	0.832442	0.356	0.344	0.00247589	EPI1	CFTR
9.11626e-08	0.63705	0.39	0.381	0.00316899	EPI1	TMPRSS2
1.01206e-07	0.736563	0.284	0.256	0.00351812	EPI1	SRPK2
1.21361e-07	0.742866	0.477	0.499	0.00421876	EPI1	HSPB1
1.22445e-07	0.632567	0.3	0.263	0.00425642	EPI1	NFAT5
1.28527e-07	0.597191	0.46	0.484	0.00446785	EPI1	TAF1D
1.37693e-07	0.558589	0.428	0.421	0.0047865	EPI1	FLNB
1.54223e-07	0.690807	0.256	0.215	0.00536109	EPI1	VCL
1.57304e-07	0.616186	0.426	0.443	0.00546822	EPI1	EPS8
1.58461e-07	0.627179	0.251	0.208	0.00550841	EPI1	DENND4C
1.75213e-07	0.532304	0.251	0.208	0.00609074	EPI1	NF1
2.79713e-07	0.80486	0.378	0.384	0.00972338	EPI1	SHROOM3
3.9408e-07	0.720595	0.267	0.234	0.013699	EPI1	TRIB1
4.03844e-07	0.55009	0.305	0.27	0.0140384	EPI1	GSK3B
4.31989e-07	0.645973	0.306	0.276	0.0150168	EPI1	TTC17
4.68299e-07	1.0413	0.368	0.378	0.016279	EPI1	CEBPD
5.15806e-07	0.655107	0.399	0.405	0.0179304	EPI1	FHL2
5.54437e-07	0.703048	0.394	0.403	0.0192733	EPI1	HOOK2
7.84052e-07	0.611022	0.268	0.236	0.0272552	EPI1	PUM2
9.42267e-07	0.655515	0.273	0.242	0.0327551	EPI1	ATP9A
9.42388e-07	0.648324	0.331	0.308	0.0327593	EPI1	TMPRSS4
9.6291e-07	0.681002	0.253	0.217	0.0334727	EPI1	ESYT2
1.05614e-06	0.601836	0.353	0.34	0.0367135	EPI1	KMT2C
1.10325e-06	0.581944	0.396	0.399	0.038351	EPI1	CHD9
1.52777e-06	0.752201	0.268	0.241	0.0531083	EPI1	PREP
2.0081e-06	0.612462	0.359	0.342	0.0698057	EPI1	MLPH
2.77376e-06	0.640122	0.268	0.239	0.0964214	EPI1	LARP4B
3.10849e-06	0.640482	0.331	0.321	0.108057	EPI1	MAP4
3.22072e-06	0.830885	0.422	0.442	0.111959	EPI1	BTG2
3.40888e-06	0.595588	0.271	0.238	0.1185	EPI1	EHMT1
4.65119e-06	0.542725	0.492	0.548	0.161685	EPI1	SPTBN1
6.21288e-06	0.644231	0.258	0.23	0.215972	EPI1	RREB1
7.03906e-06	0.66455	0.275	0.251	0.244692	EPI1	RABGAP1L
9.01226e-06	0.566174	0.261	0.228	0.313284	EPI1	NOXA1
1.0031e-05	0.620319	0.275	0.247	0.348699	EPI1	TGFBI
1.04091e-05	0.509106	0.434	0.452	0.36184	EPI1	DNM2
1.12967e-05	0.651495	0.257	0.233	0.392694	EPI1	TNFRSF11A
1.15781e-05	0.608341	0.379	0.387	0.402478	EPI1	SOX9
1.35831e-05	0.609616	0.336	0.328	0.472177	EPI1	VPS13A
1.44614e-05	0.531222	0.293	0.265	0.502708	EPI1	RASEF
2.00166e-05	0.74895	0.338	0.339	0.695816	EPI1	FBXO34
2.47265e-05	0.810447	0.351	0.368	0.859544	EPI1	CERS6
2.79331e-05	0.560928	0.299	0.275	0.97101	EPI1	AHI1
3.34176e-05	0.618279	0.419	0.463	1	EPI1	LRRFIP1
4.69377e-05	0.624538	0.326	0.323	1	EPI1	HNF4A
5.02201e-05	0.537834	0.292	0.273	1	EPI1	USP15
9.01917e-05	0.645128	0.27	0.254	1	EPI1	TACC2
0.000101903	0.541121	0.279	0.261	1	EPI1	PRRC2B
0.000101942	0.520485	0.35	0.346	1	EPI1	USP34
0.000106838	0.674729	0.309	0.302	1	EPI1	KDM5B
0.000126112	0.584038	0.343	0.345	1	EPI1	ACIN1
0.000133991	0.665042	0.289	0.281	1	EPI1	TC2N
0.00014232	0.557367	0.273	0.258	1	EPI1	TMEM131
0.000143859	0.64802	0.293	0.284	1	EPI1	PRELID2
0.0001553	0.557472	0.268	0.251	1	EPI1	IGF2R
0.000214081	0.702503	0.292	0.292	1	EPI1	MSI2
0.000223134	0.860044	0.283	0.287	1	EPI1	EIF4A3
0.000238823	0.670404	0.284	0.275	1	EPI1	PMEPA1
0.000253582	0.511257	0.3	0.283	1	EPI1	ANO9
0.000297284	0.581733	0.263	0.251	1	EPI1	PDS5A
0.000300949	0.821791	0.255	0.234	1	EPI1	CXCL3
0.000455738	0.598172	0.279	0.27	1	EPI1	TRIP12
0.000495302	0.514996	0.406	0.435	1	EPI1	PKN2
0.000517862	0.627345	0.273	0.268	1	EPI1	USP3
0.000533721	0.634768	0.282	0.276	1	EPI1	ENTPD6
0.000573875	0.688714	0.313	0.327	1	EPI1	EPHB2
0.000613802	0.566349	0.402	0.445	1	EPI1	DDX24
0.000703497	0.590146	0.406	0.462	1	EPI1	MLXIP
0.000886172	0.58757	0.287	0.283	1	EPI1	CDK10
0.000951203	0.639248	0.299	0.302	1	EPI1	VPS37B
0.001081	0.648156	0.268	0.269	1	EPI1	SKIL
0.00113557	0.658963	0.315	0.332	1	EPI1	MYO5B
0.00125153	0.560107	0.387	0.426	1	EPI1	SYNE2
0.00128933	0.516161	0.428	0.498	1	EPI1	ATP8B1
0.00143202	0.734969	0.29	0.301	1	EPI1	UGDH
0.00157042	0.516984	0.435	0.504	1	EPI1	HNRNPDL
0.00194523	0.539228	0.318	0.327	1	EPI1	NRDC
0.00238536	0.629243	0.405	0.466	1	EPI1	SRSF2
0.00250602	0.575493	0.396	0.447	1	EPI1	EHF
0.00256337	0.600002	0.318	0.34	1	EPI1	PUM1
0.00283732	0.544407	0.267	0.267	1	EPI1	ZMYM2
0.00301996	0.659391	0.341	0.381	1	EPI1	CTBP2
0.00343707	0.650529	0.28	0.291	1	EPI1	ANKH
0.00346065	0.598064	0.302	0.315	1	EPI1	TRIM44
0.00493502	0.670231	0.419	0.498	1	EPI1	BTG1
0.00647602	0.630459	0.286	0.302	1	EPI1	UBE2H
0.00735766	0.565088	0.393	0.456	1	EPI1	SRSF7
0	4.76756	0.62	0.147	0	EPI2	IGKV1-5
0	4.64911	0.501	0.091	0	EPI2	IGLV1-40
0	4.4844	0.808	0.272	0	EPI2	IGKV3-20
0	3.9965	0.863	0.338	0	EPI2	JCHAIN
0	3.94101	0.465	0.097	0	EPI2	IGLV1-44
0	3.87411	0.77	0.335	0	EPI2	IGHA1
0	3.84839	0.439	0.071	0	EPI2	IGLV4-69
0	3.78873	0.661	0.197	0	EPI2	IGKV3-11
0	2.02936	0.292	0.028	0	EPI2	MZB1
1.21929e-300	3.43177	0.316	0.043	4.23848e-296	EPI2	IGKV1-16
2.55598e-292	4.46818	0.577	0.172	8.88509e-288	EPI2	IGLV2-14
3.33252e-288	3.67835	0.288	0.036	1.15845e-283	EPI2	IGHV1-3
2.47229e-285	3.75669	0.74	0.359	8.59418e-281	EPI2	IGKC
1.7672e-278	3.23021	0.428	0.09	6.14315e-274	EPI2	IGHV7-4-1
1.29591e-264	3.92486	0.561	0.176	4.50483e-260	EPI2	IGHA2
2.93307e-213	3.8915	0.5	0.154	1.01959e-208	EPI2	IGLV2-8
1.69487e-211	4.37191	0.339	0.071	5.8917e-207	EPI2	IGHV3-23
4.18438e-172	3.25616	0.443	0.142	1.45457e-167	EPI2	IGKV4-1
5.84748e-168	3.58852	0.346	0.089	2.0327e-163	EPI2	IGHV1-18
1.75139e-162	3.34468	0.259	0.052	6.08817e-158	EPI2	IGKV1-27
1.68762e-153	3.19172	0.445	0.168	5.86649e-149	EPI2	IGLC2
9.85488e-123	4.52211	0.436	0.178	3.42575e-118	EPI2	IGKV3-15
1.4373e-122	1.24591	0.255	0.062	4.99635e-118	EPI2	VIM
1.22525e-66	1.34438	0.599	0.481	4.25921e-62	EPI2	CD74
4.49112e-65	0.722563	0.278	0.108	1.5612e-60	EPI2	CA1
2.33754e-58	1.28354	0.491	0.3	8.12575e-54	EPI2	MT-ATP8
8.42825e-49	0.69474	0.893	0.907	2.92983e-44	EPI2	ACTB
6.17895e-41	0.51281	0.896	0.901	2.14793e-36	EPI2	S100A10
1.51008e-24	0.693432	0.327	0.2	5.24935e-20	EPI2	H3-3B
3.73804e-19	0.576813	0.268	0.16	1.29942e-14	EPI2	H3-3A
1.00505e-17	1.07375	0.561	0.676	3.49377e-13	EPI2	SSR4
1.16682e-17	1.10991	0.544	0.565	4.0561e-13	EPI2	MT-ND4L
1.64805e-13	0.584421	0.417	0.32	5.72895e-09	EPI2	MICOS10
2.88383e-11	0.603167	0.521	0.482	1.00248e-06	EPI2	CRIP1
2.08045e-10	0.5866	0.514	0.488	7.23206e-06	EPI2	ALDOA
1.56517e-09	0.527642	0.356	0.554	5.44085e-05	EPI2	RHOA
8.92928e-09	0.723785	0.226	0.351	0.0003104	EPI2	MT-ND6
1.1339e-08	0.753592	0.457	0.449	0.000394165	EPI2	HSPA1B
7.22332e-08	0.5753	0.356	0.301	0.00251097	EPI2	RNASEK
2.95159e-07	0.607436	0.568	0.673	0.0102603	EPI2	HSP90B1
5.29068e-07	0.664828	0.585	0.678	0.0183915	EPI2	HSPA8
4.21564e-06	0.560173	0.555	0.647	0.146544	EPI2	PPIB
4.32619e-06	0.509518	0.353	0.322	0.150387	EPI2	CA2
1.27501e-05	0.511461	0.322	0.468	0.443218	EPI2	ARPC1B
1.32541e-05	0.546806	0.211	0.298	0.460739	EPI2	FNDC3B
2.24159e-05	0.67637	0.286	0.446	0.779223	EPI2	H2AFZ
2.8989e-05	0.870998	0.409	0.428	1	EPI2	IFITM1
0.000335696	0.515822	0.361	0.507	1	EPI2	JPT1
0.00174687	0.871806	0.406	0.449	1	EPI2	DNAJB1
0.00174862	0.508559	0.259	0.372	1	EPI2	SEC11C
0.00264504	0.926803	0.476	0.565	1	EPI2	TUBA1B
0	1.38492	0.549	0.051	0	STM	HELLS
0	1.28397	0.456	0.06	0	STM	PTTG1
0	1.23307	0.428	0.047	0	STM	CENPF
0	1.19938	0.488	0.045	0	STM	MKI67
0	1.18831	0.562	0.079	0	STM	TYMS
0	1.14998	0.626	0.119	0	STM	CENPW
0	1.14052	0.53	0.054	0	STM	PCLAF
0	0.988191	0.398	0.039	0	STM	RRM2
0	0.965687	0.483	0.049	0	STM	TK1
0	0.964059	0.464	0.051	0	STM	GINS2
0	0.895902	0.37	0.03	0	STM	BRCA1
0	0.894543	0.366	0.029	0	STM	CDC20
0	0.849638	0.536	0.091	0	STM	DHFR
0	0.821303	0.466	0.053	0	STM	CENPM
0	0.816686	0.37	0.028	0	STM	CENPU
0	0.756259	0.357	0.029	0	STM	TOP2A
0	0.749537	0.388	0.04	0	STM	FEN1
0	0.736868	0.476	0.064	0	STM	ZWINT
0	0.714873	0.299	0.015	0	STM	CLSPN
0	0.711298	0.396	0.037	0	STM	CDKN3
0	0.710653	0.362	0.027	0	STM	BIRC5
0	0.692011	0.419	0.043	0	STM	MAD2L1
0	0.652742	0.356	0.027	0	STM	CDT1
0	0.644584	0.314	0.019	0	STM	RAD51AP1
0	0.550495	0.25	0.012	0	STM	UHRF1
0	0.549155	0.273	0.02	0	STM	ORC6
0	0.51501	0.264	0.017	0	STM	NUSAP1
5.33733e-302	0.577753	0.374	0.045	1.85536e-297	STM	CENPK
7.62779e-293	0.711253	0.295	0.027	2.65157e-288	STM	UBE2C
8.07264e-279	0.653057	0.303	0.031	2.80621e-274	STM	TPX2
3.29325e-273	0.706125	0.42	0.064	1.1448e-268	STM	MCM4
4.93918e-273	1.43183	0.784	0.264	1.71696e-268	STM	HMGB2
6.72403e-273	2.16328	0.841	0.413	2.33741e-268	STM	H2AFZ
2.3701e-270	0.675443	0.416	0.065	8.23893e-266	STM	UBE2T
2.22096e-268	1.73783	0.932	0.539	7.72051e-264	STM	TUBA1B
4.16377e-260	0.551412	0.304	0.034	1.44741e-255	STM	ATAD5
4.14329e-254	1.41855	0.714	0.214	1.44029e-249	STM	STMN1
2.2595e-252	0.586962	0.327	0.042	7.85448e-248	STM	MCM6
4.53282e-252	1.10731	0.995	0.93	1.5757e-247	STM	PTMA
1.81805e-251	0.553408	0.267	0.026	6.3199e-247	STM	PRC1
6.25762e-248	0.608694	0.473	0.09	2.17527e-243	STM	SMC2
1.9322e-245	0.609078	0.357	0.05	6.71672e-241	STM	KIF20B
7.04082e-239	0.767375	0.554	0.133	2.44753e-234	STM	DTYMK
2.81767e-238	0.552281	0.274	0.03	9.79479e-234	STM	CCNB2
6.33386e-238	0.711006	0.527	0.117	2.20178e-233	STM	NUDT1
4.31329e-232	0.648527	0.49	0.101	1.49939e-227	STM	LMNB1
1.05675e-231	0.569135	0.356	0.053	3.67348e-227	STM	ATAD2
4.08442e-231	0.815268	0.514	0.116	1.41983e-226	STM	MCM3
9.92509e-228	0.748328	0.418	0.076	3.45016e-223	STM	MCM5
2.02237e-222	0.730972	0.322	0.045	7.03015e-218	STM	CCNB1
2.62958e-210	0.563358	0.316	0.046	9.14093e-206	STM	RFC4
6.31298e-206	1.09152	0.604	0.185	2.19452e-201	STM	PCNA
1.50244e-205	0.923384	0.601	0.17	5.22279e-201	STM	MCM7
3.42128e-202	1.25796	0.973	0.735	1.1893e-197	STM	HMGB1
1.96106e-200	0.797285	0.544	0.143	6.81704e-196	STM	WDR34
6.67782e-198	0.706875	0.527	0.133	2.32134e-193	STM	DNMT1
2.92801e-195	1.21557	0.8	0.395	1.01784e-190	STM	RANBP1
1.06419e-190	0.653879	0.452	0.103	3.69932e-186	STM	RRM1
1.10689e-186	0.977989	0.706	0.255	3.84775e-182	STM	NASP
2.17394e-183	1.30112	0.848	0.417	7.55706e-179	STM	TUBB
8.70724e-182	1.37752	0.867	0.43	3.02681e-177	STM	FABP5
1.37237e-179	1.31449	0.764	0.32	4.77063e-175	STM	LDHB
4.06437e-179	0.675483	0.543	0.15	1.41286e-174	STM	SMC4
5.33225e-177	0.874821	0.656	0.244	1.8536e-172	STM	RPA3
2.05593e-171	0.705744	0.465	0.119	7.14681e-167	STM	TMEM97
1.88368e-170	1.18836	0.876	0.527	6.54805e-166	STM	RAN
3.26938e-170	0.521939	0.428	0.101	1.1365e-165	STM	SKA2
1.76076e-160	0.601238	0.506	0.149	6.12077e-156	STM	SNRNP25
2.97421e-158	1.30304	0.83	0.51	1.0339e-153	STM	HMGN2
9.27725e-156	0.935272	0.728	0.324	3.22496e-151	STM	GGCT
1.60697e-155	1.15057	0.817	0.413	5.58616e-151	STM	CENPX
5.13824e-155	0.706607	0.526	0.168	1.78615e-150	STM	CKS1B
3.40204e-150	0.5216	0.436	0.115	1.18262e-145	STM	DNAJC9
5.4618e-149	0.952573	0.794	0.408	1.89863e-144	STM	SNRPD1
2.73972e-147	0.981495	0.866	0.501	9.52382e-143	STM	DEK
2.00436e-146	0.955563	0.735	0.339	6.96754e-142	STM	NME1
1.07794e-144	0.670968	0.544	0.181	3.74713e-140	STM	SLBP
3.69075e-144	1.09222	0.921	0.584	1.28298e-139	STM	HSPD1
4.30647e-143	0.876665	0.963	0.716	1.49701e-138	STM	PPIA
1.31047e-142	0.978267	0.934	0.691	4.55544e-138	STM	YBX1
2.53295e-142	0.928405	0.84	0.455	8.80504e-138	STM	PA2G4
1.81811e-141	0.563941	0.497	0.147	6.3201e-137	STM	PSIP1
5.93122e-138	0.742329	0.649	0.254	2.06181e-133	STM	PAICS
7.02539e-138	0.676374	0.591	0.211	2.44217e-133	STM	BRI3BP
9.79679e-137	0.942367	0.787	0.436	3.40556e-132	STM	SNRPB
2.89049e-136	1.0285	0.738	0.369	1.00479e-131	STM	H2AFV
1.73769e-134	0.695941	0.562	0.199	6.04057e-130	STM	GMNN
4.91451e-134	0.87003	0.732	0.363	1.70838e-129	STM	SIVA1
8.32617e-134	0.668636	0.584	0.209	2.89434e-129	STM	HMGB3
3.4859e-133	0.997592	0.851	0.518	1.21177e-128	STM	SNRPG
5.26239e-130	0.857925	0.769	0.406	1.82931e-125	STM	LSM3
8.51202e-130	0.615568	0.537	0.178	2.95895e-125	STM	PGP
1.43055e-129	0.95416	0.821	0.457	4.97287e-125	STM	C1QBP
2.98546e-129	0.986499	0.918	0.611	1.03781e-124	STM	NPM1
1.21591e-128	0.828341	0.751	0.373	4.22673e-124	STM	IDH2
6.16096e-128	0.974978	0.92	0.63	2.14167e-123	STM	HSPE1
2.34596e-125	0.506665	0.347	0.086	8.15502e-121	STM	TUBG1
8.64564e-125	1.06362	0.841	0.531	3.0054e-120	STM	ENO1
1.3514e-124	0.819586	0.756	0.404	4.69773e-120	STM	LSM5
2.25789e-124	1.05605	0.863	0.535	7.84888e-120	STM	ATP5MC1
8.57024e-124	0.875809	0.744	0.402	2.97919e-119	STM	LSM4
1.5273e-123	0.652465	0.509	0.17	5.30919e-119	STM	CCDC34
4.54042e-123	0.518755	0.411	0.119	1.57834e-118	STM	ANP32E
1.88819e-120	0.928939	0.718	0.346	6.56373e-116	STM	DUT
2.56079e-120	0.982872	0.836	0.485	8.90183e-116	STM	NDUFAB1
3.28553e-118	0.870896	0.893	0.586	1.14212e-113	STM	DBI
4.29341e-118	1.10699	0.991	0.886	1.49247e-113	STM	GAPDH
5.18733e-118	0.601696	0.539	0.196	1.80322e-113	STM	PPIH
6.84052e-118	0.521929	0.428	0.129	2.3779e-113	STM	MTHFD1
2.41171e-117	0.75991	0.684	0.324	8.38358e-113	STM	CACYBP
6.7669e-117	0.815188	0.72	0.353	2.35231e-112	STM	PGAM1
6.87299e-117	0.775715	0.603	0.259	2.38919e-112	STM	EBP
5.55303e-116	0.586261	0.508	0.175	1.93034e-111	STM	POLE3
1.44154e-115	0.870663	0.778	0.433	5.01107e-111	STM	NUCKS1
2.17558e-115	0.819578	0.784	0.447	7.56275e-111	STM	SNRPF
5.32009e-115	0.838929	0.927	0.661	1.84937e-110	STM	ATP5MC3
8.61668e-115	0.826002	0.747	0.389	2.99533e-110	STM	HMGA1
1.03165e-114	0.622601	0.434	0.141	3.58623e-110	STM	UNG
1.02496e-113	0.978732	0.856	0.517	3.56298e-109	STM	PRDX2
2.01099e-113	0.909965	0.813	0.483	6.99061e-109	STM	MGST1
2.0494e-112	0.775861	0.798	0.454	7.12412e-108	STM	ANP32B
4.81634e-111	0.788201	0.751	0.365	1.67426e-106	STM	NAP1L1
9.48911e-110	0.929044	0.563	0.221	3.2986e-105	STM	ALYREF
4.71715e-109	0.513287	0.428	0.138	1.63978e-104	STM	POLR3K
5.9848e-109	0.611401	0.66	0.297	2.08044e-104	STM	CKLF
9.01291e-109	0.536369	0.506	0.184	3.13307e-104	STM	GCHFR
1.41164e-108	0.524851	0.588	0.236	4.90715e-104	STM	HACD3
1.4433e-108	1.01646	0.893	0.63	5.01721e-104	STM	SLC25A5
4.29754e-108	0.805487	0.871	0.526	1.49391e-103	STM	SET
6.0105e-108	0.6902	0.675	0.316	2.08937e-103	STM	LSM2
8.31787e-108	0.635424	0.571	0.237	2.89146e-103	STM	TOMM40
5.9944e-107	0.574871	0.465	0.164	2.08377e-102	STM	ACAT2
1.86582e-106	0.54368	0.509	0.185	6.48596e-102	STM	EXOSC8
1.97219e-106	0.521268	0.555	0.212	6.85572e-102	STM	DDX39A
7.09314e-106	0.818127	0.786	0.457	2.46572e-101	STM	TIMM13
1.03419e-105	0.607706	0.564	0.234	3.59506e-101	STM	POLD2
1.28689e-105	0.774428	0.767	0.433	4.47349e-101	STM	NAA38
1.77582e-105	0.857525	0.941	0.749	6.17309e-101	STM	TXN
3.1372e-105	0.984307	0.789	0.459	1.09055e-100	STM	EIF5A
4.41467e-105	0.696011	0.588	0.256	1.53463e-100	STM	EIF4EBP1
1.13641e-104	0.599559	0.633	0.274	3.9504e-100	STM	MRPL37
1.24122e-104	0.784433	0.952	0.772	4.31471e-100	STM	PFN1
1.66992e-104	1.50343	0.772	0.417	5.80496e-100	STM	HIST1H4C
2.81169e-104	0.561962	0.611	0.264	9.77398e-100	STM	SSRP1
4.93521e-104	0.823356	0.929	0.645	1.71558e-99	STM	HNRNPA1
5.57203e-104	0.780731	0.78	0.44	1.93695e-99	STM	PLP2
9.06317e-104	0.738889	0.707	0.346	3.15054e-99	STM	BOLA3
2.50845e-103	0.835199	0.818	0.492	8.71988e-99	STM	PRELID1
7.96638e-103	0.968527	0.912	0.677	2.76927e-98	STM	TPI1
9.69373e-103	0.779938	0.756	0.42	3.36973e-98	STM	SNRPE
9.82414e-103	0.832849	0.756	0.401	3.41507e-98	STM	PRDX3
1.70195e-102	0.51775	0.496	0.185	5.91631e-98	STM	TFDP1
3.03927e-101	0.541429	0.613	0.254	1.05651e-96	STM	TMPO
3.05051e-101	0.870333	0.852	0.554	1.06042e-96	STM	PSME2
6.90016e-101	0.730921	0.664	0.318	2.39863e-96	STM	GGH
9.63775e-101	0.644241	0.701	0.35	3.35028e-96	STM	PPM1G
4.80824e-100	0.787454	0.789	0.471	1.67144e-95	STM	ERH
5.08282e-100	0.714043	0.727	0.367	1.76689e-95	STM	FBL
7.35544e-100	0.640439	0.582	0.254	2.5569e-95	STM	CDK4
1.51531e-99	0.639478	0.675	0.333	5.26751e-95	STM	MRPL11
9.18778e-99	0.624544	0.659	0.313	3.19386e-94	STM	MRPS12
1.61243e-98	0.855156	0.812	0.502	5.60511e-94	STM	DDT
8.30722e-98	0.700176	0.714	0.368	2.88776e-93	STM	MRPL12
1.84358e-97	0.772733	0.896	0.632	6.40865e-93	STM	COX8A
2.98053e-97	0.587417	0.487	0.182	1.03609e-92	STM	THOC3
3.46827e-97	0.725604	0.807	0.462	1.20564e-92	STM	CBX3
5.64315e-97	0.675751	0.646	0.302	1.96167e-92	STM	RAD21
1.19203e-96	0.736132	0.818	0.492	4.14373e-92	STM	MZT2A
3.59093e-96	0.790896	0.702	0.367	1.24828e-91	STM	PSMA2
8.5414e-96	0.734964	0.8	0.473	2.96916e-91	STM	HNRNPF
2.01987e-95	0.577615	0.629	0.284	7.02148e-91	STM	PARP1
4.43029e-95	0.790266	0.723	0.349	1.54006e-90	STM	TOMM5
6.25997e-95	0.909151	0.914	0.606	2.17609e-90	STM	NCL
6.29399e-95	0.680169	0.691	0.346	2.18792e-90	STM	ILF2
2.47499e-94	0.651566	0.744	0.393	8.60354e-90	STM	CCT2
2.84545e-94	0.619941	0.643	0.308	9.89137e-90	STM	SYNCRIP
3.07318e-94	0.724916	0.756	0.419	1.0683e-89	STM	NHP2
1.07829e-93	0.751444	0.782	0.431	3.74836e-89	STM	CCT6A
1.18075e-93	0.588737	0.562	0.238	4.10451e-89	STM	CKS2
2.04456e-93	0.558212	0.57	0.248	7.10729e-89	STM	NUDT5
4.54947e-93	0.826828	0.829	0.524	1.58149e-88	STM	ATP5MD
8.43716e-93	0.562279	0.573	0.252	2.93293e-88	STM	TIMM10
9.62639e-93	0.672793	0.744	0.388	3.34633e-88	STM	FDPS
1.15144e-92	0.647232	0.736	0.39	4.00264e-88	STM	CCT5
1.22937e-92	0.689275	0.902	0.677	4.27355e-88	STM	CHCHD2
1.56068e-92	0.549434	0.562	0.24	5.42525e-88	STM	GCSH
3.00727e-92	0.679893	0.865	0.56	1.04539e-87	STM	HNRNPA3
3.41349e-92	0.664634	0.802	0.469	1.1866e-87	STM	NDUFS8
7.75873e-92	0.692067	0.747	0.408	2.69709e-87	STM	PHB
2.05529e-91	0.718822	0.847	0.527	7.14461e-87	STM	HNRNPAB
7.51523e-91	0.739513	0.784	0.468	2.61244e-86	STM	SLIRP
8.42864e-91	0.657571	0.764	0.428	2.92996e-86	STM	BANF1
2.21322e-90	0.83159	0.943	0.757	7.69359e-86	STM	GSTP1
5.62136e-90	0.686928	0.778	0.439	1.9541e-85	STM	TKT
5.90489e-90	0.649389	0.762	0.432	2.05266e-85	STM	MRPL51
9.52494e-90	0.677704	0.716	0.362	3.31106e-85	STM	IMPDH2
2.41403e-89	0.71197	0.845	0.56	8.39167e-85	STM	HMGN1
2.78295e-89	0.706839	0.852	0.535	9.67409e-85	STM	SERBP1
9.97464e-89	0.713584	0.784	0.475	3.46738e-84	STM	PARK7
3.74857e-88	0.71278	0.898	0.625	1.30308e-83	STM	ATP5MF
4.87488e-88	1.01387	0.7	0.355	1.69461e-83	STM	ADH1C
6.15267e-88	0.661425	0.74	0.403	2.13879e-83	STM	EIF3I
8.6877e-88	0.702285	0.858	0.538	3.02002e-83	STM	PEBP1
2.52323e-87	0.711628	0.804	0.508	8.77126e-83	STM	CYC1
4.96875e-87	0.54668	0.549	0.243	1.72724e-82	STM	TPRKB
5.77628e-87	0.709805	0.778	0.462	2.00795e-82	STM	PSMB3
7.20875e-87	0.697866	0.809	0.499	2.50591e-82	STM	TUFM
2.00353e-86	0.671895	0.921	0.659	6.96466e-82	STM	UQCRH
2.82359e-86	0.69394	0.774	0.445	9.81535e-82	STM	MRPS34
3.47641e-86	0.709649	0.762	0.447	1.20847e-81	STM	PSMB6
4.6654e-86	0.506369	0.616	0.286	1.62179e-81	STM	LRRC59
8.90077e-86	0.525709	0.607	0.285	3.09409e-81	STM	ATG3
1.01669e-85	0.744583	0.79	0.453	3.53421e-81	STM	EIF4A1
1.4179e-85	0.693011	0.84	0.525	4.92892e-81	STM	PKM
3.91822e-85	0.65458	0.706	0.379	1.36205e-80	STM	STOML2
4.70217e-85	0.763509	0.787	0.482	1.63457e-80	STM	ATP5MPL
2.19908e-84	0.709495	0.795	0.49	7.64444e-80	STM	UQCRFS1
2.22343e-84	0.506087	0.629	0.3	7.72909e-80	STM	AHCY
2.49809e-84	0.54023	0.648	0.318	8.68385e-80	STM	HADH
4.43878e-84	0.608314	0.738	0.42	1.54301e-79	STM	AP2S1
4.76684e-84	0.687964	0.72	0.396	1.65705e-79	STM	MDH1
6.05946e-84	0.62577	0.683	0.357	2.10639e-79	STM	CCT7
6.39243e-84	0.543782	0.639	0.309	2.22214e-79	STM	MRPL4
6.87436e-84	0.538661	0.613	0.293	2.38967e-79	STM	CD320
9.45311e-84	0.714828	0.793	0.467	3.28609e-79	STM	TALDO1
2.19093e-83	0.753116	0.91	0.644	7.61612e-79	STM	CHCHD10
5.66399e-83	0.513036	0.584	0.276	1.96891e-78	STM	EBNA1BP2
9.49134e-83	0.535354	0.659	0.337	3.29938e-78	STM	GLRX5
1.18138e-82	0.708295	0.735	0.401	4.10671e-78	STM	DCXR
2.42668e-82	0.554687	0.673	0.344	8.43564e-78	STM	MRPS16
2.60175e-82	0.627275	0.741	0.413	9.04421e-78	STM	NDUFB6
3.09688e-82	0.55791	0.705	0.371	1.07654e-77	STM	HNRNPR
5.29809e-82	0.517813	0.501	0.205	1.84172e-77	STM	SMC1A
5.39182e-82	0.658844	0.946	0.749	1.8743e-77	STM	TMA7
8.65928e-82	0.619529	0.907	0.666	3.01014e-77	STM	ATP5MG
1.40591e-81	0.721341	0.814	0.499	4.88723e-77	STM	MDH2
1.42316e-81	0.512623	0.638	0.323	4.9472e-77	STM	MRPS15
3.14821e-81	0.695996	0.916	0.67	1.09438e-76	STM	COX5A
1.39528e-80	0.583352	0.655	0.343	4.85028e-76	STM	DCTPP1
8.81274e-80	0.639322	0.674	0.359	3.06348e-75	STM	PSMB2
6.9707e-79	0.582245	0.726	0.414	2.42315e-74	STM	ECHS1
9.72857e-79	0.614211	0.798	0.499	3.38185e-74	STM	NDUFS6
1.84738e-78	0.585836	0.741	0.426	6.42185e-74	STM	HNRNPM
2.37896e-78	0.535665	0.689	0.364	8.26973e-74	STM	MTCH2
2.93447e-78	0.549531	0.637	0.321	1.02008e-73	STM	SDF2L1
4.16624e-78	0.582818	0.684	0.368	1.44827e-73	STM	TOMM22
6.52118e-78	0.647385	0.786	0.463	2.26689e-73	STM	NDUFB8
1.00793e-77	0.670007	0.923	0.702	3.50378e-73	STM	COX7A2
1.18911e-77	0.689082	0.575	0.26	4.13359e-73	STM	PLA2G2A
2.80641e-77	0.666631	0.698	0.368	9.75564e-73	STM	CD99
3.58162e-77	0.697273	0.802	0.493	1.24504e-72	STM	ATP5PO
4.61256e-77	0.527547	0.662	0.339	1.60342e-72	STM	MAGOH
5.39508e-77	0.603273	0.7	0.383	1.87544e-72	STM	CCT8
2.60839e-76	0.666943	0.839	0.551	9.06728e-72	STM	PTGES3
2.85963e-76	0.657195	0.826	0.565	9.94064e-72	STM	PSMA7
9.70003e-76	0.508632	0.701	0.38	3.37193e-71	STM	YWHAH
1.62714e-75	0.616746	0.933	0.754	5.65627e-71	STM	HNRNPA2B1
1.77078e-75	0.621813	0.798	0.478	6.15557e-71	STM	SRP9
1.82038e-75	0.591467	0.774	0.477	6.328e-71	STM	ANAPC11
2.11645e-75	0.579615	0.943	0.697	7.35721e-71	STM	EEF1B2
4.38628e-75	0.635481	0.909	0.638	1.52476e-70	STM	NDUFS5
5.1997e-75	0.514553	0.665	0.351	1.80752e-70	STM	HDGF
7.33651e-75	0.507356	0.749	0.425	2.55032e-70	STM	HNRNPD
1.10995e-74	0.53159	0.662	0.348	3.8584e-70	STM	MRPL13
1.3786e-74	0.503227	0.522	0.235	4.79229e-70	STM	MRPL17
1.81079e-74	0.552903	0.754	0.432	6.29467e-70	STM	VPS29
2.91462e-74	0.63013	0.811	0.498	1.01318e-69	STM	ATP5PB
5.19792e-74	0.693898	0.91	0.656	1.8069e-69	STM	UQCR10
5.95153e-74	0.647084	0.914	0.702	2.06887e-69	STM	HINT1
7.83863e-74	0.651188	0.883	0.597	2.72486e-69	STM	SNRPD2
8.39819e-74	0.500947	0.615	0.308	2.91938e-69	STM	LSM6
8.47048e-74	0.501207	0.649	0.333	2.94451e-69	STM	UQCC2
8.49707e-74	0.586476	0.862	0.581	2.95375e-69	STM	SOD1
9.88645e-74	0.866906	0.942	0.729	3.43673e-69	STM	HSP90AB1
1.10873e-73	0.509262	0.671	0.347	3.85418e-69	STM	ANP32A
1.62254e-73	0.705494	0.933	0.738	5.64029e-69	STM	UQCRQ
1.65386e-73	0.642988	0.921	0.684	5.74915e-69	STM	CALM1
5.76005e-73	0.530885	0.738	0.42	2.00231e-68	STM	RAD23A
7.22477e-73	0.65259	0.796	0.519	2.51147e-68	STM	POMP
1.055e-72	0.632334	0.849	0.605	3.66739e-68	STM	MZT2B
1.34523e-72	0.65864	0.778	0.492	4.67629e-68	STM	CYCS
1.44243e-72	0.542159	0.692	0.368	5.01419e-68	STM	MRPS35
2.89753e-72	0.566063	0.795	0.486	1.00724e-67	STM	NEDD8
7.3584e-72	0.540985	0.736	0.403	2.55793e-67	STM	GPI
7.82465e-72	0.528644	0.679	0.361	2.72e-67	STM	SLC25A39
9.82859e-72	0.622477	0.786	0.481	3.41662e-67	STM	NDUFA12
1.09607e-71	0.592957	0.847	0.55	3.81017e-67	STM	UQCRC1
2.00574e-71	0.501483	0.629	0.324	6.97235e-67	STM	PSMC3
3.82516e-71	0.65268	0.839	0.555	1.3297e-66	STM	MLEC
1.06833e-70	0.57766	0.74	0.429	3.71374e-66	STM	H2AFY
1.82142e-70	0.635935	0.921	0.703	6.33162e-66	STM	ATP5ME
2.60526e-70	0.509864	0.729	0.418	9.05641e-66	STM	GADD45GIP1
9.54924e-70	0.5347	0.67	0.359	3.31951e-65	STM	CCT4
1.49871e-69	0.576096	0.697	0.389	5.20983e-65	STM	PSMB5
3.71881e-69	0.558594	0.687	0.385	1.29273e-64	STM	PSMA5
4.75462e-69	0.598556	0.784	0.482	1.6528e-64	STM	ETFB
6.07245e-69	0.599536	0.808	0.507	2.11091e-64	STM	ATP5F1A
8.25527e-69	0.570361	0.758	0.447	2.8697e-64	STM	DNPH1
1.00846e-68	0.509325	0.639	0.331	3.50561e-64	STM	NUTF2
1.87739e-68	0.588294	0.884	0.62	6.5262e-64	STM	ATP5F1B
1.96938e-68	0.518787	0.662	0.366	6.84596e-64	STM	PRDX4
2.06925e-68	0.65828	0.875	0.594	7.19312e-64	STM	EIF3K
2.6133e-68	0.613013	0.758	0.466	9.08437e-64	STM	NDUFC2
3.13938e-68	0.547982	0.738	0.427	1.09131e-63	STM	XRCC6
3.36295e-68	0.60389	0.816	0.534	1.16903e-63	STM	ATP5F1C
5.98125e-68	0.554486	0.601	0.302	2.0792e-63	STM	PSMB9
6.61397e-68	0.507263	0.589	0.296	2.29915e-63	STM	EMC6
6.89407e-68	0.67154	0.84	0.555	2.39652e-63	STM	TAGLN2
7.01417e-68	0.560065	0.659	0.353	2.43827e-63	STM	NDUFA7
7.74208e-68	0.57803	0.784	0.479	2.6913e-63	STM	RTRAF
8.89601e-68	0.516053	0.774	0.455	3.09243e-63	STM	SNU13
1.00462e-67	0.599281	0.763	0.458	3.49227e-63	STM	PCBD1
1.17524e-67	0.631815	0.839	0.551	4.08537e-63	STM	SUMO2
1.65152e-67	0.578268	0.736	0.422	5.74103e-63	STM	TIMM8B
1.99008e-67	0.606914	0.889	0.637	6.91792e-63	STM	NDUFB2
2.35582e-67	0.529919	0.768	0.471	8.1893e-63	STM	SRSF3
3.34317e-67	0.612466	0.84	0.583	1.16215e-62	STM	AURKAIP1
1.49998e-66	0.70755	0.825	0.556	5.21422e-62	STM	LDHA
2.79797e-66	0.537502	0.715	0.408	9.72631e-62	STM	ADI1
8.30088e-66	0.559143	0.76	0.456	2.88555e-61	STM	PDCD5
1.06887e-65	0.521528	0.705	0.395	3.71562e-61	STM	PHB2
1.38324e-65	0.582665	0.878	0.616	4.80843e-61	STM	POLR2L
1.55655e-65	0.654414	0.889	0.628	5.41087e-61	STM	H3F3A
5.12046e-65	0.76978	0.84	0.537	1.77997e-60	STM	IFITM3
5.29387e-65	0.560827	0.733	0.432	1.84026e-60	STM	TRMT112
9.23272e-65	0.55136	0.429	0.179	3.20948e-60	STM	HLA-DRA
9.3815e-65	0.578149	0.841	0.575	3.2612e-60	STM	YWHAE
9.48433e-65	0.589497	0.679	0.395	3.29694e-60	STM	TMEM106C
1.13025e-64	0.560937	0.805	0.512	3.92899e-60	STM	TBCA
2.30415e-64	0.50005	0.713	0.396	8.00967e-60	STM	MRPS33
2.31508e-64	0.861716	0.768	0.499	8.0477e-60	STM	ARL6IP1
2.32086e-64	0.58159	0.795	0.519	8.06777e-60	STM	NDUFA6
1.75165e-63	0.60304	0.848	0.608	6.08909e-59	STM	SLC25A3
4.19485e-63	0.55731	0.689	0.41	1.45821e-58	STM	PSMA4
1.02807e-62	0.529341	0.923	0.759	3.57378e-58	STM	HSP90AA1
1.88098e-62	0.563147	0.746	0.441	6.53865e-58	STM	PPP1R14B
2.62639e-62	0.571475	0.856	0.576	9.12987e-58	STM	TMEM258
7.1881e-62	0.526571	0.929	0.719	2.49873e-57	STM	COX6C
7.26596e-62	0.899785	0.947	0.772	2.52579e-57	STM	MIF
1.12006e-61	0.557126	0.885	0.649	3.89356e-57	STM	ATP5PF
1.17856e-61	0.527049	0.517	0.247	4.09691e-57	STM	AKR7A3
2.09648e-61	0.626532	0.976	0.902	7.28778e-57	STM	ACTB
2.40944e-61	0.503496	0.733	0.435	8.3757e-57	STM	GHITM
4.22883e-61	0.565649	0.573	0.305	1.47003e-56	STM	AKR7A2
4.83022e-61	0.525285	0.749	0.455	1.67908e-56	STM	EIF1AX
5.8589e-61	0.543998	0.851	0.577	2.03667e-56	STM	LSM7
8.13577e-61	0.509622	0.662	0.369	2.82816e-56	STM	REXO2
8.50183e-61	0.508367	0.688	0.385	2.95541e-56	STM	ESD
1.57757e-60	0.547854	0.875	0.659	5.48395e-56	STM	COX7B
1.72305e-60	0.510075	0.946	0.798	5.98965e-56	STM	COX4I1
4.66432e-60	0.574034	0.803	0.521	1.62141e-55	STM	TXNDC17
5.16683e-60	0.530956	0.786	0.487	1.79609e-55	STM	EIF2S2
9.79601e-60	0.539178	0.839	0.571	3.40529e-55	STM	ATP5PD
1.32378e-59	0.50286	0.786	0.484	4.60172e-55	STM	MRPL52
2.3125e-59	0.577562	0.74	0.451	8.03873e-55	STM	PGK1
2.46589e-59	0.563404	0.812	0.518	8.57192e-55	STM	LCN2
4.13738e-59	0.601417	0.816	0.545	1.43824e-54	STM	NDUFA11
1.2625e-58	0.569811	0.901	0.674	4.38871e-54	STM	ATP5F1D
2.14387e-58	0.518369	0.755	0.484	7.45254e-54	STM	NDUFV2
2.18776e-58	0.506572	0.762	0.475	7.6051e-54	STM	SRSF9
2.41262e-58	0.513147	0.798	0.512	8.38674e-54	STM	APRT
1.90624e-57	0.629984	0.796	0.527	6.62647e-53	STM	RHOA
5.13525e-57	0.522403	0.789	0.509	1.78512e-52	STM	SPCS1
5.13997e-57	0.512266	0.735	0.453	1.78675e-52	STM	SSBP1
9.58582e-57	0.595197	0.737	0.466	3.33222e-52	STM	PSMB8
2.03156e-56	0.545737	0.8	0.508	7.0621e-52	STM	MRPL57
3.04287e-56	0.553623	0.817	0.554	1.05776e-51	STM	SUB1
5.48854e-56	0.60141	0.84	0.579	1.90793e-51	STM	PSME1
9.77307e-56	0.584401	0.651	0.361	3.39731e-51	STM	MRPS21
1.7908e-55	0.604634	0.847	0.546	6.22517e-51	STM	SLC25A6
9.03338e-55	0.684838	0.834	0.575	3.14019e-50	STM	TUBB4B
1.52396e-54	0.539336	0.831	0.557	5.2976e-50	STM	NDUFC1
1.08381e-53	0.514626	0.774	0.513	3.76753e-49	STM	PSMB1
1.17386e-53	0.53529	0.875	0.616	4.08058e-49	STM	TPM3
1.39421e-53	0.691156	0.466	0.223	4.84654e-49	STM	CXCL3
4.37175e-53	0.508078	0.831	0.557	1.51971e-48	STM	NDUFB11
8.86341e-52	0.705965	0.893	0.66	3.0811e-47	STM	HSPA8
1.10555e-51	0.512459	0.72	0.436	3.8431e-47	STM	WDR83OS
6.85127e-51	0.538496	0.848	0.61	2.38164e-46	STM	TSPO
5.35517e-50	0.534027	0.602	0.333	1.86156e-45	STM	SLPI
5.39644e-50	0.518209	0.807	0.55	1.87591e-45	STM	NDUFB9
3.6381e-49	1.17591	0.307	0.125	1.26468e-44	STM	PI3
7.48876e-49	0.504064	0.861	0.627	2.60324e-44	STM	CYBA
2.28482e-48	0.558544	0.784	0.513	7.94249e-44	STM	ECH1
9.23673e-47	0.52083	0.923	0.724	3.21087e-42	STM	AGR2
1.01604e-46	0.515981	0.863	0.607	3.53197e-42	STM	NDUFA4
2.25979e-46	0.531952	0.963	0.858	7.85547e-42	STM	ACTG1
1.00102e-45	0.525302	0.86	0.629	3.47974e-41	STM	PPIB
1.08641e-45	0.623908	0.813	0.539	3.77657e-41	STM	EEF1G
1.19875e-45	0.874678	0.741	0.487	4.16709e-41	STM	NME2
2.57199e-45	0.519507	0.796	0.561	8.94077e-41	STM	NDUFB10
3.03925e-44	0.623789	0.678	0.413	1.0565e-39	STM	IFITM1
1.28585e-43	0.548545	0.316	0.135	4.46987e-39	STM	CXCL1
2.92023e-42	0.565672	0.918	0.664	1.01513e-37	STM	ATP5MC2
3.31883e-41	0.507856	0.896	0.699	1.15369e-36	STM	C15orf48
1.01455e-38	0.590262	0.325	0.149	3.52677e-34	STM	TOMM6
2.22916e-34	0.502535	0.75	0.516	7.74902e-30	STM	S100A14
2.31466e-28	0.688554	0.415	0.276	8.04623e-24	STM	MINOS1
1.94529e-27	0.546141	0.356	0.199	6.76222e-23	STM	MRPS24
2.24751e-20	0.872263	0.567	0.417	7.81279e-16	STM	OLFM4
2.65994e-18	0.596742	0.505	0.395	9.2465e-14	STM	RPS17
2.66197e-16	0.636713	0.479	0.387	9.25353e-12	STM	RPS10
6.55767e-15	0.588328	0.501	0.421	2.27958e-10	STM	RPSA
3.82928e-09	0.522547	0.513	0.45	0.000133113	STM	RPL7
1.62646e-05	0.50012	0.519	0.529	0.565389	STM	RPS2
0	2.79635	0.974	0.128	0	EPI3	H3-3A
0	2.04204	0.907	0.068	0	EPI3	ATP5MK
0	1.83066	0.949	0.172	0	EPI3	H3-3B
0	1.82122	0.848	0.072	0	EPI3	ATP5MJ
0	1.75045	0.782	0.061	0	EPI3	H2AZ1
0	1.59505	0.867	0.099	0	EPI3	H2AJ
0	1.51754	0.66	0.117	0	EPI3	TALAM1
0	1.4642	0.717	0.097	0	EPI3	NICOL1
0	1.36446	0.616	0.035	0	EPI3	PHB1
0	1.33455	0.711	0.051	0	EPI3	H2AZ2
0	1.30056	0.58	0.026	0	EPI3	GPR15LG
0	1.2796	0.641	0.047	0	EPI3	BBLN
0	1.25548	0.616	0.034	0	EPI3	KGD4
0	1.20629	0.608	0.066	0	EPI3	IL33
0	1.12845	0.724	0.134	0	EPI3	U2AF1
0	1.12105	0.707	0.071	0	EPI3	MACROH2A1
0	0.887091	0.521	0.027	0	EPI3	GPX1
0	0.792034	0.494	0.037	0	EPI3	GFUS
0	0.79022	0.606	0.074	0	EPI3	H1-0
0	0.77568	0.463	0.017	0	EPI3	ARSL
0	0.725983	0.515	0.049	0	EPI3	LINC03057
0	0.72175	0.486	0.035	0	EPI3	LARS1
0	0.716038	0.326	0.022	0	EPI3	KLRK1-AS1
0	0.692434	0.45	0.022	0	EPI3	POLR1H
0	0.69037	0.34	0.031	0	EPI3	CYP1B1
0	0.686113	0.468	0.026	0	EPI3	EPRS1
0	0.660593	0.581	0.066	0	EPI3	CHASERR
0	0.645074	0.424	0.024	0	EPI3	DARS1
0	0.640727	0.396	0.013	0	EPI3	GATD3
0	0.621651	0.427	0.023	0	EPI3	SARS1
0	0.601168	0.372	0.012	0	EPI3	SKIC8
0	0.600895	0.42	0.05	0	EPI3	PLAAT3
0	0.594321	0.434	0.039	0	EPI3	GOLM2
0	0.571799	0.392	0.048	0	EPI3	BOLA2-SMG1P6
0	0.57079	0.479	0.064	0	EPI3	H1-10
0	0.554823	0.374	0.025	0	EPI3	QARS1
0	0.55321	0.352	0.021	0	EPI3	LINC00869
0	0.542229	0.329	0.014	0	EPI3	IFT25
0	0.541394	0.359	0.022	0	EPI3	H2BC12
0	0.54074	0.356	0.017	0	EPI3	NOPCHAP1
0	0.528014	0.374	0.023	0	EPI3	NARS1
0	0.51142	0.32	0.014	0	EPI3	KARS1
0	0.502623	0.352	0.016	0	EPI3	UQCC5
4.30715e-281	1.34886	0.912	0.298	1.49725e-276	EPI3	MICOS10
1.70237e-280	0.767199	0.66	0.127	5.91779e-276	EPI3	XACT
7.13326e-273	1.61074	0.993	0.534	2.47967e-268	EPI3	RPL30
9.64745e-270	1.46167	0.988	0.489	3.35365e-265	EPI3	RPS21
2.45422e-250	1.58753	0.992	0.518	8.53136e-246	EPI3	RPL7A
1.01571e-249	1.52326	0.992	0.541	3.5308e-245	EPI3	RPL29
2.16488e-240	1.4927	0.92	0.434	7.52557e-236	EPI3	RPS27L
1.70609e-216	1.44581	0.986	0.487	5.93069e-212	EPI3	RPS7
2.19289e-214	1.48718	0.982	0.506	7.62291e-210	EPI3	RPLP0
9.64452e-214	0.731794	0.711	0.182	3.35263e-209	EPI3	MRPS24
1.03708e-213	1.49828	0.986	0.496	3.6051e-209	EPI3	RPS13
2.5395e-213	0.759211	0.74	0.196	8.82782e-209	EPI3	CIAO2B
6.75568e-210	1.71783	0.84	0.363	2.34841e-205	EPI3	SOD3
2.65695e-207	0.531775	0.55	0.118	9.23609e-203	EPI3	FAM174C
1.23336e-204	1.29269	0.996	0.557	4.28741e-200	EPI3	RPS28
9.40311e-203	1.3161	0.971	0.704	3.26871e-198	EPI3	S100A11
2.82871e-202	1.23071	0.779	0.291	9.83316e-198	EPI3	RPL22L1
8.91123e-202	1.14598	0.916	0.421	3.09772e-197	EPI3	RPL17
1.86912e-199	1.11143	0.941	0.454	6.49743e-195	EPI3	RPL36AL
1.25162e-196	1.4002	0.993	0.567	4.35087e-192	EPI3	RPL12
1.68626e-195	1.25709	0.993	0.562	5.86177e-191	EPI3	RPL11
7.09012e-194	0.577444	0.678	0.173	2.46467e-189	EPI3	MTLN
5.10594e-191	1.2503	0.989	0.535	1.77493e-186	EPI3	RPL19
3.18495e-188	0.681185	0.76	0.215	1.10715e-183	EPI3	RBIS
2.05816e-185	1.3674	0.945	0.645	7.15457e-181	EPI3	CSTB
4.84697e-184	1.22682	0.916	0.463	1.6849e-179	EPI3	CRIP1
7.50729e-181	1.28099	0.974	0.454	2.60969e-176	EPI3	RPL5
1.41372e-179	0.503287	0.673	0.179	4.91436e-175	EPI3	AOPEP
[truncated: 2,397 more rows]
