# Supplementary material for: A Soft Matrix Microenvironment Promotes Laterally Spreading Tumors via Oxidative Phosphorylation‐Dependent Cell Adhesion
Source: Adv Sci (Weinh). 2026 Mar 15;13(30):e23872. doi: 10.1002/advs.202523872 (PMC13248847; doi:10.1002/advs.202523872)
Supplement: Supplementary file 3 — Supporting File 3: advs74825‐sup‐0003‐TableS1‐S5.zip. [file ADVS-13-e23872-s003.zip › Table S3.xlsx]

## Sheet: （A)ST_PA_marker
p_val	avg_log2FC	pct.1	pct.2	p_val_adj	cluster	gene
7.90391e-292	1.54218	0.963	0.618	1.9789e-287	Epi-D	ITLN1
2.0359e-204	1.01965	0.996	0.897	5.09729e-200	Epi-D	CLCA1
3.19942e-125	0.713079	0.948	0.77	8.01038e-121	Epi-D	NXPE1
8.79602e-117	0.642175	0.995	0.957	2.20226e-112	Epi-D	MTND2P28
2.64923e-92	0.635218	0.892	0.697	6.63288e-88	Epi-D	SPINK4
4.60072e-84	0.604969	0.846	0.587	1.15188e-79	Epi-D	MT1G
1.16834e-54	0.57873	0.995	0.895	2.92517e-50	Epi-D	OLFM4
6.13341e-66	0.503867	0.879	0.728	1.53562e-61	Epi-D	MUC4
6.4675e-99	0.478487	1	0.991	1.61927e-94	Epi-D	TFF3
1.01474e-63	0.443983	0.964	0.906	2.54061e-59	Epi-D	C15orf48
1.88308e-63	0.433014	0.955	0.874	4.71467e-59	Epi-D	MUC1
8.13461e-118	0.418845	1	1	2.03666e-113	Epi-D	MTND1P23
4.12617e-44	0.392235	0.504	0.281	1.03307e-39	Epi-D	B3GNT7
1.59154e-42	0.370722	0.92	0.824	3.98474e-38	Epi-D	MTATP6P1
1.70249e-48	0.345318	0.994	0.95	4.26253e-44	Epi-D	FAM3D
3.0933e-95	0.344785	1	1	7.7447e-91	Epi-D	ASIP
4.85309e-77	0.332613	1	1	1.21507e-72	Epi-D	INO80D
3.48545e-29	0.332527	0.638	0.459	8.72651e-25	Epi-D	MT1E
6.03193e-23	0.326309	0.687	0.574	1.51021e-18	Epi-D	ST6GALNAC1
7.53414e-38	0.318459	0.956	0.879	1.88632e-33	Epi-D	MUC2
6.81889e-39	0.30781	0.99	0.955	1.70725e-34	Epi-D	RBFOX1
1.50561e-47	0.305928	1	0.991	3.76958e-43	Epi-D	TTTY14
1.11478e-19	0.303314	0.719	0.643	2.79106e-15	Epi-D	KLF5
1.1892e-24	0.29955	0.398	0.245	2.97739e-20	Epi-D	WFDC2
1.33857e-67	0.296508	1	1	3.35138e-63	Epi-D	PIGR
1.27493e-22	0.294008	0.688	0.559	3.19204e-18	Epi-D	ATP2A3
9.26905e-82	0.289204	1	1	2.32069e-77	Epi-D	LINC00486
2.30668e-73	0.287609	1	1	5.77524e-69	Epi-D	COL6A3
4.63564e-42	0.284309	1	0.993	1.16062e-37	Epi-D	FCGBP
4.55326e-22	0.272694	0.801	0.686	1.14e-17	Epi-D	H1F0
2.91146e-22	0.27192	0.441	0.288	7.28942e-18	Epi-D	GALNT12
3.35519e-49	0.268283	1	0.999	8.4004e-45	Epi-D	MTCO2P12
3.54994e-36	0.253877	0.996	0.993	8.88797e-32	Epi-D	PATJ
7.79215e-20	0.253791	0.415	0.268	1.95092e-15	Epi-D	MT1M
2.13715e-17	0.25332	0.516	0.381	5.35078e-13	Epi-D	ERN2
3.46227e-18	0.249216	0.829	0.773	8.6685e-14	Epi-D	PCDH11Y
2.9531e-26	0.242041	0.975	0.948	7.39368e-22	Epi-D	AP006565.1
1.9325e-43	0.234042	1	1	4.83841e-39	Epi-D	SLBP
6.09238e-18	0.233065	0.421	0.28	1.52535e-13	Epi-D	B3GALT5
1.12104e-14	0.231993	0.712	0.634	2.80675e-10	Epi-D	INSR
7.62751e-21	0.229664	0.97	0.933	1.9097e-16	Epi-D	PRRG3
1.22589e-18	0.223776	0.347	0.216	3.06926e-14	Epi-D	HEPACAM2
2.21011e-17	0.222695	0.939	0.889	5.53346e-13	Epi-D	AGR2
1.88245e-13	0.220101	0.931	0.903	4.71308e-09	Epi-D	DUOX2
9.47462e-12	0.219704	0.457	0.354	2.37216e-07	Epi-D	TCEA3
5.09665e-12	0.218365	0.546	0.439	1.27605e-07	Epi-D	KAZN
9.43769e-11	0.218272	0.687	0.615	2.36292e-06	Epi-D	ATP8B1
2.75678e-09	0.217824	0.672	0.612	6.90216e-05	Epi-D	PDXDC1
9.35061e-15	0.214768	0.858	0.805	2.34111e-10	Epi-D	BICRAL
1.51943e-23	0.213519	0.99	0.98	3.80421e-19	Epi-D	GCSH
3.623e-22	0.212047	0.993	0.988	9.07091e-18	Epi-D	AC092718.3
6.76011e-23	0.211747	0.988	0.976	1.69253e-18	Epi-D	CSMD1
3.97388e-13	0.21057	0.447	0.335	9.9494e-09	Epi-D	KLK1
1.1043e-17	0.208459	0.93	0.891	2.76485e-13	Epi-D	TTC37
2.03592e-20	0.202099	0.995	0.983	5.09732e-16	Epi-D	AC092718.8
2.16142e-09	0.200514	0.443	0.354	5.41155e-05	Epi-D	NXPE4
4.58575e-41	0.199879	1	1	1.14813e-36	Epi-D	MTCO1P12
1.24382e-19	0.199449	0.99	0.972	3.11416e-15	Epi-D	RNF10
2.6049e-11	0.198544	0.767	0.721	6.52188e-07	Epi-D	RAPGEF6
2.32914e-18	0.198543	0.982	0.965	5.83147e-14	Epi-D	MIB1
4.91397e-12	0.19853	0.361	0.257	1.23031e-07	Epi-D	MT1F
1.41026e-73	0.194844	1	1	3.53087e-69	Epi-D	RASGEF1B
5.14232e-23	0.194366	0.998	0.993	1.28748e-18	Epi-D	NRXN1
8.56721e-17	0.191097	0.252	0.142	2.14497e-12	Epi-D	ADH1C
1.99038e-13	0.191061	0.423	0.305	4.98332e-09	Epi-D	AL157935.2
9.01786e-09	0.188215	0.532	0.448	0.00022578	Epi-D	MAP2K6
8.366e-11	0.18455	0.833	0.807	2.0946e-06	Epi-D	PGAM1P5
3.1569e-10	0.183981	0.722	0.666	7.90394e-06	Epi-D	RUNDC3B
4.74756e-09	0.180641	0.537	0.449	0.000118865	Epi-D	TSPAN13
2.45851e-10	0.180613	0.808	0.761	6.15538e-06	Epi-D	ANKRD30B
8.50939e-09	0.180433	0.787	0.762	0.00021305	Epi-D	SPINT2
9.75761e-12	0.179134	0.808	0.746	2.44301e-07	Epi-D	AC060765.1
6.73435e-08	0.178852	0.502	0.422	0.00168608	Epi-D	PPP1R1B
7.10425e-12	0.177691	0.409	0.301	1.77869e-07	Epi-D	CAPN8
1.19018e-07	0.175718	0.748	0.717	0.00297985	Epi-D	ELF3
8.85808e-08	0.174812	0.494	0.41	0.0022178	Epi-D	NEDD4L
3.54846e-09	0.174463	0.705	0.635	8.88429e-05	Epi-D	ABCB1
2.6252e-06	0.172594	0.547	0.481	0.065727	Epi-D	SLC39A8
3.07339e-11	0.17127	0.338	0.237	7.69486e-07	Epi-D	PADI2
6.42712e-06	0.17075	0.462	0.402	0.160916	Epi-D	D2HGDH
1.01884e-07	0.170496	0.621	0.552	0.00255087	Epi-D	GPC5
2.47455e-12	0.167883	0.328	0.221	6.19553e-08	Epi-D	KCNMA1
1.34933e-16	0.167369	0.996	0.984	3.37831e-12	Epi-D	LPP
1.22976e-11	0.166207	0.929	0.918	3.07894e-07	Epi-D	SP100
1.4181e-35	0.165897	1	1	3.5505e-31	Epi-D	AL669831.3
6.65036e-06	0.165462	0.646	0.613	0.166505	Epi-D	TM9SF2
9.59231e-08	0.163929	0.332	0.257	0.00240163	Epi-D	ATP2C2
2.60493e-09	0.163776	0.415	0.318	6.52197e-05	Epi-D	LEFTY1
4.92082e-08	0.162844	0.594	0.517	0.00123203	Epi-D	AC008588.1
5.78157e-07	0.162198	0.649	0.596	0.0144753	Epi-D	GFPT1
3.72018e-07	0.16185	0.49	0.414	0.00931422	Epi-D	ELAVL2
1.65905e-06	0.161134	0.763	0.746	0.0415377	Epi-D	RBM47
3.5871e-08	0.160266	0.652	0.578	0.000898102	Epi-D	CLDN7
3.78636e-06	0.159568	0.549	0.479	0.094799	Epi-D	HNF1A-AS1
4.81085e-06	0.158456	0.667	0.626	0.120449	Epi-D	CDC42BPB
2.00299e-07	0.157627	0.517	0.437	0.00501489	Epi-D	GNE
6.07564e-07	0.156713	0.687	0.645	0.0152116	Epi-D	LINC01320
1.12063e-07	0.154802	0.381	0.302	0.00280573	Epi-D	CREB3L1
1.43144e-10	0.154752	0.963	0.948	3.5839e-06	Epi-D	AC008695.1
1.32927e-07	0.154496	0.334	0.258	0.00332808	Epi-D	AL390719.2
1.13891e-06	0.153686	0.669	0.616	0.0285149	Epi-D	RB1CC1
3.02059e-05	0.153494	0.648	0.612	0.756265	Epi-D	SUCLG2
3.4472e-09	0.150193	0.852	0.812	8.63076e-05	Epi-D	KIAA0825
2.57965e-164	0.771795	0.974	0.742	6.45866e-160	Epi-M	SLC12A2
3.74587e-146	0.769776	0.995	0.924	9.37854e-142	Epi-M	LCN2
7.44387e-138	0.637804	0.997	0.945	1.86372e-133	Epi-M	GPX2
3.48835e-161	0.607185	1	0.976	8.73379e-157	Epi-M	AP001324.1
8.1025e-103	0.603735	0.745	0.418	2.02862e-98	Epi-M	ETS2
1.60581e-97	0.578899	0.939	0.762	4.02047e-93	Epi-M	AC246787.1
6.21037e-112	0.559524	0.974	0.878	1.55489e-107	Epi-M	RACK1
4.63131e-136	0.547905	1	1	1.15954e-131	Epi-M	AL669831.3
4.43741e-105	0.540507	0.546	0.212	1.11099e-100	Epi-M	RGMB
7.42942e-141	0.526113	1	0.999	1.8601e-136	Epi-M	EEF1A1
5.43149e-96	0.52057	0.523	0.206	1.35988e-91	Epi-M	EPHB3
2.4564e-169	0.492871	1	0.998	6.15009e-165	Epi-M	STEAP1B
7.32255e-64	0.486635	1	1	1.83335e-59	Epi-M	MTCO1P12
2.85053e-100	0.484856	0.457	0.151	7.13688e-96	Epi-M	ASCL2
1.36754e-75	0.483989	0.948	0.807	3.42392e-71	Epi-M	NBEAL1
2.64392e-82	0.483905	0.971	0.871	6.61958e-78	Epi-M	HNRNPA1
8.2036e-81	0.482647	0.978	0.89	2.05394e-76	Epi-M	SPINK1
1.21827e-71	0.469712	0.923	0.743	3.05019e-67	Epi-M	SELENBP1
1.06182e-56	0.46185	0.777	0.533	2.65847e-52	Epi-M	XACT
7.95398e-71	0.460943	0.929	0.751	1.99144e-66	Epi-M	OOEP
6.97001e-72	0.449712	0.949	0.853	1.74508e-67	Epi-M	AC068724.3
9.23408e-59	0.448784	0.811	0.591	2.31194e-54	Epi-M	EEF1G
1.29238e-64	0.432308	0.947	0.86	3.23574e-60	Epi-M	PABPC1
4.41522e-61	0.430108	0.576	0.317	1.10544e-56	Epi-M	PRAC1
1.73594e-61	0.427316	0.708	0.434	4.34626e-57	Epi-M	LRRC75A
1.55033e-58	0.424552	0.826	0.592	3.88156e-54	Epi-M	AC034236.1
5.81384e-54	0.423713	0.725	0.467	1.45561e-49	Epi-M	NPM1
1.3913e-57	0.421804	0.678	0.419	3.4834e-53	Epi-M	LRRC75A-AS1
1.26565e-55	0.418566	0.907	0.76	3.1688e-51	Epi-M	OOEP-AS1
4.85404e-61	0.416706	0.601	0.334	1.21531e-56	Epi-M	IMPDH2
3.08653e-53	0.414742	0.765	0.533	7.72775e-49	Epi-M	SNHG25
1.05349e-56	0.414069	0.916	0.763	2.63762e-52	Epi-M	PLEKHA7
2.27998e-48	0.412895	0.339	0.141	5.70838e-44	Epi-M	DEFA6
1.04427e-69	0.411653	1	0.999	2.61453e-65	Epi-M	MTCO2P12
5.02281e-50	0.403695	0.745	0.505	1.25756e-45	Epi-M	ITGA6
2.91093e-50	0.403582	0.767	0.537	7.2881e-46	Epi-M	EEF1B2
1.00664e-46	0.399783	0.857	0.685	2.52032e-42	Epi-M	SLC35F1
1.18582e-55	0.394579	0.945	0.852	2.96894e-51	Epi-M	CHCHD3
4.34535e-56	0.394029	0.938	0.833	1.08794e-51	Epi-M	PCNP
7.7986e-41	0.391426	0.902	0.792	1.95254e-36	Epi-M	KIAA0825
1.88196e-68	0.391096	0.99	0.971	4.71187e-64	Epi-M	IL6ST
2.6633e-46	0.383104	0.825	0.619	6.6681e-42	Epi-M	SLC25A6
3.98077e-45	0.380651	0.609	0.389	9.96665e-41	Epi-M	GAS5
4.6519e-32	0.38029	0.974	0.9	1.1647e-27	Epi-M	OLFM4
1.68856e-58	0.379936	0.542	0.281	4.22766e-54	Epi-M	SOX9
1.64146e-46	0.379703	0.736	0.508	4.10972e-42	Epi-M	PRDX5
6.59365e-56	0.377866	0.957	0.883	1.65085e-51	Epi-M	ARL14EPL
2.42688e-42	0.370976	0.789	0.587	6.07618e-38	Epi-M	SNHG5
3.56384e-43	0.370699	0.885	0.766	8.92279e-39	Epi-M	NACA
2.09719e-59	0.36837	0.475	0.222	5.25072e-55	Epi-M	CDHR1
5.37648e-63	0.366626	0.382	0.148	1.34611e-58	Epi-M	GABRB1
3.36597e-47	0.35209	0.566	0.328	8.42738e-43	Epi-M	ZFAS1
3.09657e-46	0.345512	0.5	0.269	7.75289e-42	Epi-M	RNF43
6.70091e-43	0.342282	0.91	0.777	1.67771e-38	Epi-M	MIR4300HG
5.38649e-41	0.341261	0.634	0.408	1.34862e-36	Epi-M	IRF2BP2
2.57255e-40	0.34025	0.61	0.39	6.44089e-36	Epi-M	ACSL5
9.07085e-51	0.338329	0.981	0.926	2.27107e-46	Epi-M	TSPAN9
2.61904e-42	0.335998	0.532	0.307	6.55728e-38	Epi-M	PLCB4
2.46238e-39	0.3357	0.623	0.411	6.16506e-35	Epi-M	AC004448.2
6.23407e-42	0.335375	0.675	0.443	1.56082e-37	Epi-M	SMOC1
1.4905e-46	0.333976	0.501	0.271	3.73175e-42	Epi-M	SOX4
7.95728e-34	0.332711	0.739	0.557	1.99226e-29	Epi-M	SERPINA1
3.96369e-38	0.332061	0.551	0.345	9.92389e-34	Epi-M	LINC02613
3.45068e-38	0.331771	0.934	0.871	8.63946e-34	Epi-M	EEF2
1.50912e-34	0.325802	0.744	0.558	3.7784e-30	Epi-M	AC007969.1
3.0951e-38	0.325366	0.86	0.696	7.74921e-34	Epi-M	NUDCD3
1.13173e-33	0.32322	0.727	0.543	2.83352e-29	Epi-M	BTF3
1.89299e-40	0.322943	0.544	0.326	4.73947e-36	Epi-M	AL136380.1
1.0822e-31	0.321186	0.878	0.765	2.70951e-27	Epi-M	ZYG11B
2.76521e-49	0.319105	0.412	0.191	6.92325e-45	Epi-M	AXIN2
6.33194e-88	0.317108	1	1	1.58533e-83	Epi-M	TPT1
2.65134e-46	0.316834	0.416	0.202	6.63817e-42	Epi-M	SAMD5
1.60118e-32	0.316487	0.545	0.352	4.00887e-28	Epi-M	MUC5B
1.1105e-38	0.314406	0.481	0.274	2.78037e-34	Epi-M	DACH1
1.04524e-34	0.31362	0.664	0.458	2.61697e-30	Epi-M	FAM172A
3.07715e-50	0.312016	0.381	0.165	7.70427e-46	Epi-M	PGGHG
3.42856e-32	0.311301	0.698	0.517	8.58409e-28	Epi-M	PIGK
3.92357e-38	0.309871	0.488	0.281	9.82344e-34	Epi-M	AC116533.1
8.51635e-41	0.307931	0.436	0.231	2.13224e-36	Epi-M	CCDC88B
9.19375e-33	0.305904	0.606	0.406	2.30184e-28	Epi-M	AC073861.1
1.50214e-33	0.3053	0.814	0.642	3.7609e-29	Epi-M	RBFOX2
3.58745e-30	0.304957	0.846	0.702	8.98191e-26	Epi-M	UQCRB
5.70185e-31	0.303289	0.879	0.764	1.42757e-26	Epi-M	PTMA
4.95188e-36	0.302216	0.905	0.765	1.2398e-31	Epi-M	APOO
1.32102e-28	0.301829	0.658	0.494	3.30743e-24	Epi-M	CD46
1.7222e-35	0.30153	0.588	0.374	4.31186e-31	Epi-M	AC026403.1
1.01215e-40	0.300415	0.447	0.237	2.53412e-36	Epi-M	NEBL
3.57501e-29	0.298186	0.57	0.39	8.95076e-25	Epi-M	NPDC1
2.81432e-33	0.298151	0.606	0.401	7.04621e-29	Epi-M	AP002990.1
5.21362e-32	0.297986	0.845	0.682	1.30534e-27	Epi-M	SLC35F2
1.49824e-30	0.297622	0.827	0.695	3.75114e-26	Epi-M	MAP3K13
1.75173e-33	0.297371	0.561	0.357	4.3858e-29	Epi-M	EPHB2
2.10122e-33	0.296236	0.752	0.536	5.26083e-29	Epi-M	ID1
2.06056e-44	0.296224	0.341	0.148	5.15902e-40	Epi-M	RUBCNL
4.14025e-47	0.295565	0.306	0.119	1.03659e-42	Epi-M	APCDD1
2.17697e-35	0.294391	0.541	0.327	5.45048e-31	Epi-M	FBL
2.18339e-63	0.289667	0.244	0.06	5.46656e-59	Epi-M	LGR5
3.53652e-28	0.289067	0.744	0.566	8.85439e-24	Epi-M	AC139769.2
2.71188e-33	0.287561	0.582	0.372	6.78973e-29	Epi-M	GOLIM4
5.67721e-27	0.286768	0.705	0.541	1.4214e-22	Epi-M	AC138123.1
1.35289e-30	0.285466	0.74	0.54	3.38722e-26	Epi-M	TAPT1-AS1
2.65304e-39	0.285399	0.449	0.243	6.64241e-35	Epi-M	LINC02320
1.18842e-28	0.28533	0.55	0.369	2.97545e-24	Epi-M	AC069213.3
1.66257e-33	0.284369	0.588	0.379	4.16258e-29	Epi-M	HSPD1
9.69049e-31	0.284	0.644	0.451	2.42621e-26	Epi-M	JMY
1.91858e-26	0.283	0.908	0.814	4.80356e-22	Epi-M	PPIA
1.11645e-26	0.280192	0.788	0.631	2.79526e-22	Epi-M	ZNF141
9.92466e-42	0.279216	0.361	0.168	2.48484e-37	Epi-M	SORD2P
3.54757e-27	0.275991	0.564	0.38	8.88205e-23	Epi-M	MGST1
1.65356e-46	0.275888	1	1	4.14002e-42	Epi-M	MTND1P23
7.86663e-44	0.274723	0.287	0.111	1.96957e-39	Epi-M	CDCA7
2.89317e-28	0.274393	0.805	0.626	7.24363e-24	Epi-M	CCDC144B
2.80247e-30	0.272044	0.548	0.352	7.01653e-26	Epi-M	LDHB
3.75158e-29	0.271759	0.685	0.499	9.39282e-25	Epi-M	TTC7B
1.92672e-33	0.27011	0.439	0.246	4.82393e-29	Epi-M	FERMT1
3.19232e-28	0.269503	0.575	0.386	7.99262e-24	Epi-M	AC139769.1
1.78004e-25	0.268447	0.56	0.394	4.45667e-21	Epi-M	AC112491.1
3.89364e-27	0.26817	0.543	0.364	9.74852e-23	Epi-M	CFTR
5.92701e-21	0.268037	0.792	0.676	1.48395e-16	Epi-M	COX5A
4.31647e-27	0.267199	0.515	0.338	1.08072e-22	Epi-M	TKT
8.29221e-32	0.264877	0.3	0.144	2.07612e-27	Epi-M	PROM1
1.00299e-28	0.26429	0.522	0.333	2.51118e-24	Epi-M	NAP1L1
2.70756e-24	0.261876	0.675	0.503	6.77893e-20	Epi-M	DZIP1
1.31644e-22	0.260385	0.508	0.342	3.29596e-18	Epi-M	DMBT1
4.02863e-27	0.25994	0.639	0.444	1.00865e-22	Epi-M	HNF1A-AS1
4.20168e-24	0.258918	0.808	0.66	1.05197e-19	Epi-M	PTPRG
2.42176e-23	0.258239	0.653	0.482	6.06337e-19	Epi-M	UQCRH
2.47784e-28	0.25771	0.473	0.294	6.20378e-24	Epi-M	LEFTY1
3.8992e-28	0.255291	0.467	0.289	9.76243e-24	Epi-M	KIAA1324
6.0036e-26	0.255224	0.643	0.46	1.50312e-21	Epi-M	AC133134.1
8.29221e-24	0.2548	0.609	0.428	2.07612e-19	Epi-M	PCNX2
1.25222e-25	0.254159	0.591	0.412	3.13518e-21	Epi-M	ARMC9
4.87917e-26	0.253114	0.638	0.452	1.2216e-21	Epi-M	EPHA5
2.40955e-26	0.251823	0.477	0.304	6.03279e-22	Epi-M	EIF3E
1.39512e-29	0.250268	0.432	0.253	3.49296e-25	Epi-M	AC011495.1
1.58495e-25	0.250169	0.408	0.248	3.96823e-21	Epi-M	KRTCAP3
2.27985e-44	0.249663	0.292	0.112	5.70807e-40	Epi-M	CD200
1.79618e-27	0.249061	0.52	0.338	4.49709e-23	Epi-M	AC144530.1
3.66449e-26	0.248614	0.985	0.953	9.17479e-22	Epi-M	FAM3D
1.37918e-24	0.248528	0.552	0.378	3.45305e-20	Epi-M	PLPP3
8.12972e-25	0.248221	0.57	0.399	2.03544e-20	Epi-M	AL355309.1
9.84882e-25	0.247914	0.641	0.464	2.46585e-20	Epi-M	NOP53
9.09378e-26	0.247329	0.456	0.288	2.27681e-21	Epi-M	SNHG6
4.3232e-24	0.244625	0.605	0.437	1.0824e-19	Epi-M	ATP5MC2
3.88376e-36	0.244118	0.291	0.127	9.72377e-32	Epi-M	PTP4A3
4.26569e-23	0.243798	0.504	0.339	1.068e-18	Epi-M	NME1-NME2
9.51483e-23	0.243609	0.718	0.555	2.38223e-18	Epi-M	GSTP1
1.34573e-29	0.241213	0.394	0.22	3.36931e-25	Epi-M	JUN
1.5733e-21	0.240952	0.855	0.714	3.93906e-17	Epi-M	GMDS
1.48756e-24	0.240943	0.492	0.325	3.7244e-20	Epi-M	AL590867.1
2.88545e-20	0.240507	0.782	0.635	7.2243e-16	Epi-M	GAPDH
8.54033e-19	0.239303	0.702	0.561	2.13824e-14	Epi-M	PEBP1
1.03656e-18	0.238867	0.803	0.689	2.59524e-14	Epi-M	COX4I1
8.2768e-22	0.23872	0.542	0.383	2.07226e-17	Epi-M	MLEC
5.34928e-21	0.238351	0.861	0.735	1.3393e-16	Epi-M	COX7C
4.5356e-27	0.237457	0.396	0.228	1.13558e-22	Epi-M	MYB
1.32517e-22	0.236546	0.947	0.888	3.31783e-18	Epi-M	UBA52
1.62017e-24	0.236305	0.499	0.332	4.05641e-20	Epi-M	TEX13D
2.13249e-25	0.235213	0.443	0.278	5.33913e-21	Epi-M	AL136454.1
3.34219e-13	0.235105	0.88	0.836	8.36785e-09	Epi-M	MTATP6P1
9.21108e-27	0.234743	0.479	0.299	2.30618e-22	Epi-M	STK38
4.13476e-23	0.233531	0.41	0.258	1.03522e-18	Epi-M	GRB14
3.0935e-29	0.233413	0.372	0.202	7.74519e-25	Epi-M	CRACR2A
1.47148e-19	0.233251	0.468	0.324	3.68413e-15	Epi-M	CYP3A5
3.41653e-23	0.232455	0.675	0.504	8.55397e-19	Epi-M	DTL
2.51057e-23	0.232286	0.508	0.339	6.28572e-19	Epi-M	NME2
3.20876e-20	0.231154	0.488	0.339	8.03378e-16	Epi-M	CERS6
2.23266e-20	0.227765	0.557	0.402	5.58992e-16	Epi-M	YBX3
6.07576e-25	0.227025	0.471	0.299	1.52119e-20	Epi-M	KIZ-AS1
1.84975e-25	0.226731	0.368	0.212	4.63121e-21	Epi-M	SLC5A1
1.70788e-17	0.226566	0.804	0.681	4.27603e-13	Epi-M	H1F0
1.81358e-18	0.224913	0.44	0.304	4.54066e-14	Epi-M	EIF3M
1.07925e-24	0.224248	0.419	0.257	2.70212e-20	Epi-M	RCN1
3.28413e-27	0.224123	0.335	0.181	8.22247e-23	Epi-M	ZNF703
2.48054e-21	0.223327	0.538	0.368	6.21053e-17	Epi-M	HMGA1
5.0741e-20	0.222899	0.4	0.26	1.2704e-15	Epi-M	VAV3
2.45619e-17	0.222704	0.505	0.364	6.14956e-13	Epi-M	CDX2
1.49375e-19	0.222454	0.792	0.652	3.7399e-15	Epi-M	ANK2
4.90548e-26	0.22214	0.359	0.203	1.22818e-21	Epi-M	SORD
1.56697e-21	0.221778	0.439	0.286	3.92322e-17	Epi-M	PHB2
1.27968e-20	0.221056	0.474	0.32	3.20395e-16	Epi-M	TIMM13
1.33603e-19	0.220341	0.402	0.264	3.34502e-15	Epi-M	TAF1D
5.61201e-20	0.219855	0.445	0.3	1.40508e-15	Epi-M	WDR41
1.62018e-19	0.218921	0.487	0.337	4.05645e-15	Epi-M	AC022387.1
8.38591e-20	0.218152	0.452	0.303	2.09958e-15	Epi-M	KCNQ1
4.8731e-27	0.217777	0.313	0.162	1.22008e-22	Epi-M	MET
1.7505e-19	0.217672	0.608	0.446	4.38272e-15	Epi-M	MECOM
4.4e-21	0.216673	0.508	0.349	1.10163e-16	Epi-M	NUPR1
2.02695e-20	0.216606	0.616	0.451	5.07488e-16	Epi-M	AC016876.2
1.45051e-23	0.215207	0.402	0.245	3.63165e-19	Epi-M	ILF3
3.10316e-21	0.214334	0.527	0.364	7.76937e-17	Epi-M	NFAT5
2.11868e-21	0.212777	0.368	0.226	5.30454e-17	Epi-M	SNHG8
4.36529e-24	0.21229	0.373	0.218	1.09294e-19	Epi-M	AFDN
7.07079e-22	0.21076	0.57	0.394	1.77031e-17	Epi-M	PPP1R1B
1.22459e-19	0.210186	0.452	0.304	3.06601e-15	Epi-M	NONO
8.21419e-23	0.209972	0.338	0.195	2.05659e-18	Epi-M	ZNF318
2.26051e-23	0.208551	0.346	0.199	5.65964e-19	Epi-M	KCNE3
9.50392e-16	0.208446	0.755	0.615	2.3795e-11	Epi-M	HSP90AB1
6.04947e-17	0.208276	0.732	0.595	1.51461e-12	Epi-M	FAU
1.31214e-20	0.20817	0.516	0.351	3.2852e-16	Epi-M	SATB2
2.12111e-15	0.208029	0.671	0.54	5.31061e-11	Epi-M	ZFP36L2
1.27957e-16	0.207008	0.641	0.504	3.20366e-12	Epi-M	SNX6
1.17692e-18	0.206912	0.374	0.238	2.94666e-14	Epi-M	PDHA1
1.16449e-20	0.206644	0.465	0.309	2.91553e-16	Epi-M	LRPPRC
1.05743e-19	0.206286	0.386	0.247	2.64748e-15	Epi-M	AHCY
1.4252e-17	0.206227	0.552	0.41	3.56828e-13	Epi-M	TPT1-AS1
2.31302e-41	0.205687	0.219	0.071	5.79111e-37	Epi-M	PLEKHS1
7.66337e-18	0.204938	0.52	0.373	1.91868e-13	Epi-M	COMMD6
1.23925e-24	0.204804	0.329	0.18	3.10271e-20	Epi-M	RSL1D1
5.51787e-18	0.204201	0.504	0.357	1.38151e-13	Epi-M	MIF-AS1
6.76828e-20	0.203441	0.315	0.184	1.69458e-15	Epi-M	HMGCS2
6.9584e-16	0.202846	0.749	0.614	1.74217e-11	Epi-M	PPDPF
3.80364e-16	0.202088	0.633	0.489	9.52316e-12	Epi-M	TMEM123
4.50373e-16	0.200763	0.443	0.316	1.1276e-11	Epi-M	SEMA3C
8.9713e-16	0.200303	0.579	0.437	2.24614e-11	Epi-M	KRT18
2.33013e-15	0.199533	0.49	0.36	5.83394e-11	Epi-M	NOX1
4.27077e-15	0.199372	0.541	0.406	1.06927e-10	Epi-M	DTWD2
4.77616e-18	0.199134	0.394	0.258	1.19581e-13	Epi-M	MTND4P12
7.74575e-19	0.19877	0.717	0.556	1.9393e-14	Epi-M	CD44
1.95567e-21	0.198529	0.358	0.214	4.89642e-17	Epi-M	FAM149B1
2.87435e-17	0.198403	0.437	0.299	7.19652e-13	Epi-M	ZKSCAN1
5.54448e-16	0.197783	0.468	0.333	1.38817e-11	Epi-M	PAWR
9.89162e-21	0.197361	0.346	0.206	2.47656e-16	Epi-M	AC113935.1
3.86509e-15	0.197085	0.716	0.591	9.67702e-11	Epi-M	EIF3H
2.47813e-15	0.196153	0.598	0.461	6.2045e-11	Epi-M	SERBP1
4.7616e-18	0.195924	0.359	0.228	1.19216e-13	Epi-M	CCNG1
1.31678e-21	0.195891	0.338	0.196	3.29682e-17	Epi-M	IGFBP2
2.0573e-17	0.195559	0.573	0.421	5.15087e-13	Epi-M	BACE2
1.20978e-17	0.195001	0.516	0.367	3.02892e-13	Epi-M	TOMM20
3.4694e-18	0.194977	0.528	0.376	8.68633e-14	Epi-M	D2HGDH
1.43033e-16	0.194528	0.53	0.387	3.58112e-12	Epi-M	ACADVL
1.18175e-17	0.192905	0.469	0.323	2.95875e-13	Epi-M	LINC00511
1.66948e-17	0.192054	0.495	0.349	4.17988e-13	Epi-M	EIF4A1
1.33401e-16	0.191366	0.406	0.273	3.33996e-12	Epi-M	WNK2
4.25365e-17	0.190571	0.36	0.233	1.06499e-12	Epi-M	POLR1D
2.0789e-17	0.190069	0.466	0.321	5.20495e-13	Epi-M	KIZ
3.06397e-18	0.189969	0.326	0.2	7.67126e-14	Epi-M	EEF1B2P2
2.78084e-16	0.189575	0.428	0.293	6.9624e-12	Epi-M	CCT6A
5.07421e-14	0.189273	0.75	0.622	1.27043e-09	Epi-M	H3F3A
3.47265e-15	0.189161	0.511	0.379	8.69447e-11	Epi-M	MARCKSL1
4.92372e-30	0.188665	0.206	0.08	1.23275e-25	Epi-M	GDF15
6.71675e-17	0.188464	0.348	0.224	1.68167e-12	Epi-M	RSL24D1
7.56749e-15	0.187873	0.681	0.538	1.89467e-10	Epi-M	ERBB3
1.26832e-14	0.187575	0.367	0.252	3.1755e-10	Epi-M	NCOA7
3.20911e-15	0.187245	0.412	0.287	8.03466e-11	Epi-M	STOML2
3.91561e-14	0.186855	0.85	0.764	9.80351e-10	Epi-M	AC010894.3
2.39855e-13	0.185446	0.941	0.9	6.00524e-09	Epi-M	A2MP1
2.00986e-23	0.184852	0.243	0.118	5.03208e-19	Epi-M	EPHB4
1.48866e-16	0.184125	0.454	0.316	3.72715e-12	Epi-M	EIF4B
7.31377e-20	0.184095	0.276	0.153	1.83115e-15	Epi-M	ALCAM
1.48896e-17	0.183947	0.451	0.308	3.72791e-13	Epi-M	GPHN
1.78574e-13	0.183867	0.537	0.411	4.47096e-09	Epi-M	SH3D19
1.08689e-17	0.182768	0.33	0.203	2.72124e-13	Epi-M	PRDX3
5.84878e-12	0.182729	0.788	0.675	1.46436e-07	Epi-M	POLA1
4.86797e-14	0.18257	0.596	0.462	1.21879e-09	Epi-M	ATP10B
2.76724e-20	0.182453	0.382	0.235	6.92834e-16	Epi-M	GNB1L
1.46092e-21	0.182282	0.271	0.143	3.65771e-17	Epi-M	SNHG19
6.56955e-15	0.181872	0.388	0.268	1.64482e-10	Epi-M	C1QBP
1.37347e-16	0.181664	0.423	0.292	3.43876e-12	Epi-M	PTBP3
1.82431e-21	0.181537	0.298	0.164	4.56752e-17	Epi-M	SNHG3
1.03927e-15	0.180371	0.414	0.283	2.60202e-11	Epi-M	DMAC1
2.12046e-20	0.18036	0.295	0.166	5.30898e-16	Epi-M	TAF9
4.28162e-16	0.180261	0.656	0.502	1.07199e-11	Epi-M	AC089983.1
3.02123e-16	0.179986	0.424	0.289	7.56426e-12	Epi-M	YBX1
1.49473e-14	0.179777	0.612	0.475	3.74235e-10	Epi-M	SFPQ
1.14554e-21	0.17895	0.273	0.145	2.86809e-17	Epi-M	PIK3R1
7.77634e-12	0.178361	0.69	0.566	1.94696e-07	Epi-M	ATP5F1B
4.82052e-15	0.176663	0.56	0.422	1.20691e-10	Epi-M	AMBRA1
3.47112e-14	0.176661	0.62	0.478	8.69064e-10	Epi-M	SLC25A3
1.84696e-18	0.176377	0.324	0.196	4.62422e-14	Epi-M	YAP1
4.57587e-19	0.175985	0.362	0.223	1.14566e-14	Epi-M	REPIN1
1.28135e-16	0.17579	0.512	0.365	3.20811e-12	Epi-M	MIF
5.04645e-14	0.175667	0.487	0.362	1.26348e-09	Epi-M	SH2D1A
7.45837e-24	0.175429	0.229	0.107	1.86735e-19	Epi-M	HES6
2.46217e-13	0.175184	0.398	0.283	6.16454e-09	Epi-M	EIF3I
2.25796e-18	0.174285	0.358	0.222	5.65325e-14	Epi-M	GALNT8
2.45483e-20	0.174241	0.264	0.141	6.14616e-16	Epi-M	AL359955.1
8.88244e-13	0.174137	0.564	0.437	2.2239e-08	Epi-M	NDUFS5
1.18586e-20	0.173952	0.359	0.213	2.96903e-16	Epi-M	DNAJC9
1.42839e-14	0.173535	0.345	0.231	3.57627e-10	Epi-M	MINOS1-NBL1
7.28689e-16	0.173315	0.365	0.24	1.82442e-11	Epi-M	MRPL37
6.34312e-30	0.172634	0.18	0.063	1.58813e-25	Epi-M	SHISA9
1.68121e-19	0.171802	0.353	0.214	4.20924e-15	Epi-M	QTRT1
6.09402e-15	0.171331	0.463	0.332	1.52576e-10	Epi-M	SMARCC1
2.76172e-12	0.171074	0.552	0.437	6.91451e-08	Epi-M	MAP3K12
3.08707e-12	0.171069	0.369	0.263	7.72911e-08	Epi-M	PSMB7
1.75497e-14	0.170881	0.325	0.211	4.39391e-10	Epi-M	TTYH3
1.33162e-12	0.170528	0.898	0.819	3.33397e-08	Epi-M	HNRNPA2B1
2.56478e-15	0.170137	0.989	0.976	6.42145e-11	Epi-M	CSMD1
1.76799e-24	0.170118	0.199	0.085	4.42653e-20	Epi-M	CHDH
5.60011e-16	0.170046	0.404	0.273	1.4021e-11	Epi-M	EIF3D
2.57474e-14	0.169986	0.474	0.343	6.44637e-10	Epi-M	TMEM141
1.56959e-22	0.169947	0.235	0.114	3.92979e-18	Epi-M	ALDH1B1
4.2634e-11	0.169594	0.636	0.514	1.06743e-06	Epi-M	CHCHD2
2.15525e-17	0.169506	0.352	0.222	5.3961e-13	Epi-M	DDX39B
1.22878e-17	0.169314	0.283	0.164	3.07649e-13	Epi-M	PVT1
5.85595e-12	0.169298	0.431	0.32	1.46615e-07	Epi-M	SNRPF
1.77304e-29	0.168851	0.171	0.058	4.43915e-25	Epi-M	NKD1
4.30596e-17	0.16876	0.301	0.181	1.07808e-12	Epi-M	MZT2A
1.70912e-22	0.168447	1	1	4.27913e-18	Epi-M	INO80D
1.07625e-18	0.168398	0.275	0.155	2.6946e-14	Epi-M	APEX1
2.05597e-14	0.167966	0.505	0.367	5.14754e-10	Epi-M	ATP5PO
8.92879e-17	0.167612	0.313	0.191	2.2355e-12	Epi-M	ENC1
1.29479e-19	0.167288	0.246	0.128	3.24176e-15	Epi-M	LINC00668
3.81105e-15	0.167038	0.325	0.208	9.54172e-11	Epi-M	PTPRD
3.36455e-11	0.16668	0.47	0.364	8.42382e-07	Epi-M	RBM5
9.30189e-10	0.166509	0.641	0.539	2.32892e-05	Epi-M	NORAD
2.66745e-11	0.166191	0.403	0.297	6.67848e-07	Epi-M	LSM7
2.57014e-13	0.16566	0.479	0.353	6.43487e-09	Epi-M	NUDT4
4.2997e-11	0.165578	0.568	0.457	1.07651e-06	Epi-M	LHFPL3
4.57118e-12	0.165186	0.459	0.342	1.14449e-07	Epi-M	SET
3.71443e-13	0.165079	0.477	0.353	9.29983e-09	Epi-M	HNRNPA0
1.36277e-14	0.165026	0.396	0.274	3.41197e-10	Epi-M	AL033519.2
2.53502e-12	0.164786	0.313	0.212	6.34694e-08	Epi-M	ANKH
1.99667e-20	0.164625	0.226	0.112	4.99907e-16	Epi-M	AP004608.1
2.90211e-14	0.164601	0.436	0.309	7.26602e-10	Epi-M	SERPINB1
1.4682e-14	0.164496	0.369	0.247	3.67594e-10	Epi-M	ATG10
3.60183e-14	0.163975	0.366	0.247	9.01791e-10	Epi-M	SNRPE
1.0776e-11	0.163815	0.662	0.546	2.69798e-07	Epi-M	TXNRD1
5.60466e-10	0.163724	0.722	0.606	1.40324e-05	Epi-M	FTX
1.48052e-13	0.163305	0.354	0.24	3.70677e-09	Epi-M	DEK
6.96817e-15	0.16329	0.422	0.292	1.74462e-10	Epi-M	TIA1
3.21546e-18	0.162966	0.257	0.142	8.05055e-14	Epi-M	POFUT1
3.02138e-15	0.162818	0.354	0.232	7.56464e-11	Epi-M	GATD3A
5.39286e-15	0.162493	0.35	0.228	1.35021e-10	Epi-M	ID3
7.83388e-16	0.162216	0.337	0.213	1.96137e-11	Epi-M	NQO1
2.40138e-14	0.16217	0.366	0.247	6.01234e-10	Epi-M	ETFB
1.14766e-09	0.161991	0.688	0.584	2.87339e-05	Epi-M	HINT1
4.81796e-12	0.161701	0.371	0.264	1.20627e-07	Epi-M	HMGN1
2.57372e-10	0.161631	0.716	0.604	6.44381e-06	Epi-M	DSG2
1.1189e-13	0.161375	0.351	0.237	2.8014e-09	Epi-M	LDLRAD4
1.90632e-14	0.161357	0.327	0.212	4.77286e-10	Epi-M	BAX
2.75186e-10	0.16123	0.468	0.366	6.88984e-06	Epi-M	HDGF
4.01405e-13	0.161067	0.473	0.346	1.005e-08	Epi-M	QARS
7.71399e-16	0.160917	0.313	0.196	1.93135e-11	Epi-M	AP003352.1
6.0182e-12	0.160592	0.427	0.317	1.50678e-07	Epi-M	ST13
2.42788e-16	0.160465	0.294	0.177	6.07869e-12	Epi-M	PAICS
2.15611e-13	0.160049	0.449	0.326	5.39825e-09	Epi-M	GAB1
2.14582e-10	0.159789	0.641	0.534	5.37249e-06	Epi-M	PCBP2
7.76085e-12	0.159623	0.377	0.271	1.94308e-07	Epi-M	SNRPD1
2.95258e-12	0.159313	0.402	0.288	7.39236e-08	Epi-M	PAPOLA
1.55033e-12	0.159146	0.459	0.339	3.88156e-08	Epi-M	NBR1
5.84067e-12	0.158945	0.403	0.298	1.46233e-07	Epi-M	HES1
3.03858e-11	0.15871	0.552	0.436	7.60768e-07	Epi-M	CLTA
8.27663e-11	0.158699	0.772	0.667	2.07222e-06	Epi-M	HNRNPH1
4.21752e-13	0.158447	0.363	0.25	1.05594e-08	Epi-M	CXADR
6.00527e-17	0.158333	0.28	0.164	1.50354e-12	Epi-M	TMEM238
2.10339e-13	0.158215	0.497	0.365	5.26625e-09	Epi-M	NACA4P
1.13329e-15	0.158153	0.343	0.22	2.83742e-11	Epi-M	IMMP2L
1.06805e-10	0.158097	0.616	0.5	2.67407e-06	Epi-M	CCNI
1.56435e-10	0.15808	0.593	0.487	3.91667e-06	Epi-M	CHCHD10
3.67115e-13	0.157972	0.459	0.335	9.19146e-09	Epi-M	HMGN2
1.54831e-20	0.157652	0.234	0.117	3.87652e-16	Epi-M	TSPOAP1-AS1
4.13833e-14	0.157438	0.333	0.217	1.03611e-09	Epi-M	POF1B
3.71004e-20	0.157035	0.199	0.094	9.28882e-16	Epi-M	ZNRF3
9.96467e-12	0.156907	0.596	0.473	2.49486e-07	Epi-M	HNRNPA3
1.02526e-14	0.156573	0.289	0.18	2.56696e-10	Epi-M	SH3YL1
2.7805e-12	0.156204	0.504	0.381	6.96154e-08	Epi-M	CCND2
1.72682e-11	0.156082	0.34	0.241	4.32344e-07	Epi-M	SRSF1
1.13691e-10	0.156005	0.701	0.591	2.84648e-06	Epi-M	SUCLG2
2.22533e-12	0.155924	0.417	0.302	5.57157e-08	Epi-M	USP22
9.0947e-14	0.155629	0.44	0.31	2.27704e-09	Epi-M	MPST
8.3124e-13	0.155589	0.489	0.359	2.08117e-08	Epi-M	PYGB
3.77373e-14	0.155516	0.342	0.226	9.44829e-10	Epi-M	KCNN4
1.0469e-10	0.154989	0.469	0.364	2.62112e-06	Epi-M	NEO1
6.56387e-13	0.15458	0.286	0.186	1.6434e-08	Epi-M	CFB
2.48694e-13	0.154287	0.291	0.187	6.22654e-09	Epi-M	AC005726.1
2.66953e-14	0.154089	0.382	0.258	6.6837e-10	Epi-M	TMEM63A
2.81127e-12	0.153827	0.524	0.396	7.03858e-08	Epi-M	FAM84A
3.42202e-12	0.153651	0.315	0.213	8.56771e-08	Epi-M	EIF3F
2.2617e-15	0.153484	0.33	0.21	5.66261e-11	Epi-M	EIF2S3
5.23007e-11	0.153468	0.44	0.333	1.30945e-06	Epi-M	CLUH
3.44917e-30	0.15311	0.15	0.045	8.63568e-26	Epi-M	PRDM16
1.06683e-12	0.1531	0.308	0.206	2.67102e-08	Epi-M	AC011979.1
2.3557e-12	0.153095	0.388	0.276	5.89797e-08	Epi-M	LSM5
2.51692e-12	0.152719	0.336	0.229	6.30161e-08	Epi-M	GBE1
1.8743e-09	0.152408	0.621	0.511	4.69268e-05	Epi-M	RBM3
1.04267e-14	0.152396	0.351	0.232	2.61054e-10	Epi-M	PTPRS
6.42437e-13	0.152248	0.413	0.294	1.60847e-08	Epi-M	SNRPD2
1.2096e-14	0.151638	0.376	0.251	3.02848e-10	Epi-M	FUBP1
8.07316e-13	0.151291	0.323	0.216	2.02128e-08	Epi-M	HADH
3.75237e-11	0.151185	0.344	0.243	9.39481e-07	Epi-M	FAT1
3.73631e-10	0.150932	0.529	0.423	9.35459e-06	Epi-M	NHSL2
2.14114e-09	0.150867	0.565	0.46	5.36077e-05	Epi-M	PTMAP5
3.00209e-11	0.150733	0.351	0.25	7.51633e-07	Epi-M	TRIM2
2.09125e-09	0.150258	0.533	0.431	5.23586e-05	Epi-M	STT3B
6.30915e-274	2.21169	1	0.902	1.57962e-269	Lym	IGLC2
0	2.15753	1	0.971	0	Lym	JCHAIN
0	2.11332	1	0.974	0	Lym	IGHA1
0	2.06303	1	0.985	0	Lym	IGKC
0	2.04864	1	0.984	0	Lym	IGHA2
2.3296e-261	1.9274	0.993	0.818	5.83262e-257	Lym	IGLC3
2.03407e-137	1.47906	0.797	0.431	5.09271e-133	Lym	IGLL5
7.54953e-141	1.46787	0.785	0.405	1.89018e-136	Lym	IGLC1
1.66074e-149	0.939287	0.823	0.449	4.15799e-145	Lym	TXNDC5
7.14323e-99	0.722155	0.924	0.724	1.78845e-94	Lym	SLC30A10
3.24785e-49	0.718888	0.312	0.116	8.13164e-45	Lym	IGHM
6.24779e-46	0.637048	0.604	0.365	1.56426e-41	Lym	IGHG1
3.24192e-113	0.594752	0.511	0.161	8.11679e-109	Lym	MZB1
8.87701e-30	0.578482	0.782	0.669	2.22254e-25	Lym	CD74
1.59997e-36	0.57831	0.831	0.691	4.00586e-32	Lym	HLA-DRA
6.39108e-80	0.531267	0.558	0.245	1.60014e-75	Lym	AL592287.1
2.4225e-55	0.524846	0.733	0.509	6.06521e-51	Lym	SSR4
4.48967e-39	0.51821	0.855	0.713	1.12408e-34	Lym	CXCL14
9.52481e-60	0.517612	0.6	0.34	2.38473e-55	Lym	HERPUD1
2.69478e-111	0.515166	0.45	0.122	6.74692e-107	Lym	ENAM
1.49632e-70	0.511984	0.375	0.127	3.74635e-66	Lym	ADAMDEC1
9.18634e-49	0.477733	0.614	0.355	2.29998e-44	Lym	VIM
1.27863e-85	0.448887	0.402	0.12	3.2013e-81	Lym	POU2AF1
2.57201e-65	0.44413	0.475	0.2	6.43955e-61	Lym	VAV1
8.65562e-43	0.440634	0.707	0.504	2.16711e-38	Lym	XBP1
2.35245e-38	0.413796	0.473	0.262	5.88982e-34	Lym	LUM
2.86057e-41	0.409911	0.644	0.41	7.16202e-37	Lym	A2M
4.29121e-24	0.389712	0.558	0.39	1.07439e-19	Lym	COL3A1
3.10868e-35	0.381152	0.892	0.771	7.78321e-31	Lym	HSP90B1
1.47423e-59	0.380456	0.415	0.165	3.69103e-55	Lym	TENT5C
1.9836e-27	0.379781	0.399	0.22	4.96633e-23	Lym	IGHG3
2.02514e-33	0.376699	0.658	0.457	5.07035e-29	Lym	IGHG4
3.43968e-61	0.372505	0.335	0.109	8.61192e-57	Lym	SLAMF7
8.31704e-185	0.369931	1	1	2.08234e-180	Lym	IGF2R
1.20337e-60	0.362403	0.328	0.107	3.01288e-56	Lym	PIM2
4.58819e-23	0.357647	0.468	0.309	1.14875e-18	Lym	CTSC
3.3115e-31	0.352896	0.369	0.189	8.291e-27	Lym	HLA-DQA1
8.56334e-39	0.348229	0.525	0.3	2.144e-34	Lym	SEC11C
1.46396e-35	0.346946	0.407	0.209	3.66532e-31	Lym	SRGN
9.70679e-24	0.339975	0.541	0.371	2.43029e-19	Lym	IGFBP7
1.56666e-31	0.334053	0.626	0.416	3.92244e-27	Lym	COL1A2
6.7933e-26	0.327831	0.505	0.327	1.70084e-21	Lym	C1QA
1.37175e-21	0.312377	0.417	0.262	3.43444e-17	Lym	SPARC
1.83594e-19	0.308427	0.392	0.248	4.59664e-15	Lym	HLA-DPA1
9.6384e-13	0.302898	0.302	0.194	2.41316e-08	Lym	MMP12
1.04184e-32	0.30152	0.5	0.295	2.60846e-28	Lym	A2M-AS1
1.36102e-23	0.298936	0.558	0.376	3.40757e-19	Lym	COL1A1
7.55577e-55	0.297742	0.256	0.072	1.89174e-50	Lym	IRF4
1.45281e-25	0.294853	0.385	0.219	3.63741e-21	Lym	C1S
2.61604e-19	0.292466	0.344	0.209	6.54978e-15	Lym	S100A9
9.71058e-26	0.288915	0.554	0.373	2.43124e-21	Lym	OPCML
6.47184e-18	0.288171	0.423	0.282	1.62035e-13	Lym	WARS
7.20447e-48	0.280505	0.278	0.093	1.80378e-43	Lym	BLOC1S5-TXNDC5
1.11726e-26	0.280144	0.417	0.241	2.79729e-22	Lym	FSTL1
9.29513e-55	0.278243	0.261	0.074	2.32722e-50	Lym	TNFRSF17
6.01275e-17	0.278005	0.382	0.248	1.50541e-12	Lym	HLA-DRB1
1.30948e-24	0.269686	0.403	0.24	3.27854e-20	Lym	UBE2J1
1.00118e-39	0.267112	0.287	0.11	2.50665e-35	Lym	ADA2
2.09932e-46	0.263562	0.244	0.074	5.25607e-42	Lym	AC021660.3
1.60246e-25	0.263211	0.999	0.999	4.01208e-21	Lym	ACTB
7.98337e-26	0.259307	0.431	0.251	1.9988e-21	Lym	GNAI2
2.81592e-21	0.256648	0.306	0.166	7.05021e-17	Lym	C1QC
1.15595e-23	0.256138	0.519	0.342	2.89416e-19	Lym	SDF2L1
1.89572e-25	0.255814	0.361	0.198	4.74632e-21	Lym	DCN
1.51723e-25	0.254646	0.349	0.186	3.79869e-21	Lym	C1R
8.22384e-06	0.25144	0.743	0.686	0.2059	Lym	FTL
1.23595e-24	0.251083	0.349	0.189	3.09445e-20	Lym	LAPTM5
1.13496e-33	0.247949	0.298	0.128	2.8416e-29	Lym	PECAM1
7.04397e-58	0.246121	0.215	0.047	1.7636e-53	Lym	DERL3
1.69248e-17	0.243467	0.309	0.182	4.23747e-13	Lym	HLA-DPB1
1.59795e-25	0.243242	0.28	0.135	4.00078e-21	Lym	PTPRC
3.8943e-26	0.240506	0.358	0.193	9.75016e-22	Lym	TXNDC11
9.27963e-25	0.240458	0.369	0.205	2.32334e-20	Lym	ELL2
3.30348e-33	0.238322	0.278	0.116	8.27092e-29	Lym	COL18A1
4.57476e-05	0.237942	0.599	0.535	1	Lym	LYZ
9.79556e-19	0.237852	0.257	0.137	2.45252e-14	Lym	C1QB
1.77878e-16	0.233232	0.392	0.255	4.45353e-12	Lym	COL6A1
6.62766e-15	0.232511	0.64	0.5	1.65937e-10	Lym	HSPA5
1.26655e-17	0.231021	0.284	0.161	3.17105e-13	Lym	TNFAIP2
9.55202e-25	0.224368	0.253	0.117	2.39154e-20	Lym	SPARCL1
1.62655e-15	0.224318	0.54	0.405	4.0724e-11	Lym	SEL1L
6.23944e-19	0.224159	0.403	0.254	1.56217e-14	Lym	TIMP2
1.99102e-27	0.223643	0.273	0.125	4.98491e-23	Lym	FKBP11
6.45898e-19	0.222318	0.349	0.207	1.61713e-14	Lym	LGALS1
4.40684e-18	0.221852	0.434	0.285	1.10334e-13	Lym	MAPKAPK2
2.47309e-10	0.22071	0.703	0.6	6.19186e-06	Lym	CTSB
3.45832e-18	0.220262	0.371	0.227	8.6586e-14	Lym	PLAT
1.00896e-19	0.22007	0.294	0.161	2.52612e-15	Lym	RGS5
1.05063e-16	0.220031	0.601	0.448	2.63045e-12	Lym	SSR3
1.12363e-25	0.218103	0.178	0.065	2.81323e-21	Lym	HMOX1
7.53923e-11	0.214357	0.863	0.804	1.8876e-06	Lym	PSAP
1.9654e-21	0.212399	0.325	0.178	4.92078e-17	Lym	TRAC
5.42309e-21	0.211213	0.353	0.202	1.35778e-16	Lym	MSN
1.36189e-23	0.208708	0.231	0.104	3.40976e-19	Lym	VCAM1
9.9658e-17	0.20699	0.318	0.189	2.49514e-12	Lym	TGFBI
2.00145e-54	0.205104	0.173	0.031	5.01102e-50	Lym	ANKRD36BP2
8.76553e-26	0.203961	0.245	0.109	2.19463e-21	Lym	GLCCI1
1.06465e-28	0.203896	0.223	0.088	2.66556e-24	Lym	APOE
6.26544e-18	0.202582	0.336	0.201	1.56868e-13	Lym	SMARCB1
2.38188e-18	0.200772	0.253	0.133	5.96351e-14	Lym	IL7R
6.9184e-16	0.200588	0.271	0.156	1.73216e-11	Lym	LCP1
3.99922e-24	0.1988	0.228	0.1	1.00129e-19	Lym	TYROBP
1.538e-27	0.198631	0.249	0.107	3.85069e-23	Lym	EMP3
5.71392e-16	0.198542	0.376	0.242	1.4306e-11	Lym	S100A4
2.41361e-13	0.196463	0.392	0.27	6.04296e-09	Lym	TYMP
2.80361e-21	0.196259	0.31	0.168	7.0194e-17	Lym	BST2
1.34667e-13	0.192904	0.441	0.314	3.37165e-09	Lym	SPCS3
1.68374e-23	0.192235	0.194	0.078	4.21559e-19	Lym	IGHG2
3.21902e-18	0.191815	0.281	0.155	8.05946e-14	Lym	STAB1
1.0092e-12	0.190837	0.229	0.134	2.52675e-08	Lym	COL4A1
3.55622e-15	0.190043	0.409	0.271	8.90372e-11	Lym	ARHGDIB
2.42809e-09	0.186681	0.356	0.264	6.0792e-05	Lym	STAT1
7.7287e-29	0.184101	0.219	0.084	1.93504e-24	Lym	PDK1
9.92056e-21	0.183576	0.26	0.131	2.48381e-16	Lym	TXNDC15
1.46982e-13	0.180403	0.351	0.23	3.67999e-09	Lym	COL6A2
2.08554e-18	0.179363	0.197	0.092	5.22156e-14	Lym	MPEG1
2.83873e-12	0.178454	0.421	0.3	7.10733e-08	Lym	CLPTM1L
9.4852e-13	0.178325	0.278	0.173	2.37481e-08	Lym	TRBC2
7.24413e-21	0.178259	0.206	0.092	1.81371e-16	Lym	ADAM19
9.22053e-22	0.176347	0.19	0.08	2.30854e-17	Lym	CLDN5
3.06404e-16	0.176224	0.212	0.109	7.67143e-12	Lym	IFI30
6.82356e-13	0.176167	0.366	0.246	1.70842e-08	Lym	SPCS2
4.35168e-12	0.174561	0.513	0.384	1.08953e-07	Lym	CYBA
1.28371e-18	0.174166	0.411	0.253	3.21403e-14	Lym	MYL9
1.5834e-18	0.172906	0.265	0.141	3.96437e-14	Lym	CFD
4.75917e-20	0.17147	0.237	0.116	1.19155e-15	Lym	WIPF1
6.77858e-10	0.169637	0.675	0.563	1.69715e-05	Lym	PDIA4
3.6318e-16	0.168577	0.27	0.152	9.09293e-12	Lym	JAK3
2.85287e-25	0.168504	0.196	0.076	7.14273e-21	Lym	LSP1
3.60717e-18	0.168222	0.27	0.145	9.03127e-14	Lym	FBLN1
1.65463e-20	0.167871	0.211	0.096	4.1427e-16	Lym	GMFG
2.16603e-18	0.167844	0.231	0.117	5.4231e-14	Lym	TP53INP1
1.85029e-24	0.167788	0.153	0.052	4.63258e-20	Lym	IGLV10-54
1.1547e-23	0.165358	0.183	0.071	2.89101e-19	Lym	CD48
4.52017e-13	0.165261	0.395	0.269	1.13172e-08	Lym	TRAM1
1.58647e-21	0.164945	0.18	0.074	3.97205e-17	Lym	CERKL
1.30072e-08	0.164659	0.723	0.637	0.00032566	Lym	RPN2
1.9296e-08	0.160744	0.535	0.437	0.000483115	Lym	IGFBP4
1.85146e-12	0.158484	0.263	0.161	4.63551e-08	Lym	CLIC4
2.89284e-28	0.158308	0.163	0.052	7.24281e-24	Lym	CD79A
3.59457e-17	0.158143	0.21	0.103	8.99972e-13	Lym	S100A8
6.4642e-08	0.15767	0.309	0.225	0.00161844	Lym	COTL1
5.22818e-22	0.157488	0.171	0.067	1.30898e-17	Lym	CD36
9.82053e-14	0.157472	0.238	0.136	2.45877e-09	Lym	CTSL
1.97091e-16	0.157275	0.26	0.143	4.93457e-12	Lym	FLNA
1.0982e-21	0.156691	0.194	0.082	2.74956e-17	Lym	MEF2C
6.10201e-13	0.156674	0.265	0.16	1.52776e-08	Lym	COL4A2
1.05495e-11	0.154397	0.409	0.287	2.64128e-07	Lym	VOPP1
7.01204e-19	0.153909	0.229	0.112	1.7556e-14	Lym	MMP2
1.2647e-13	0.153493	0.294	0.18	3.16642e-09	Lym	SELENOM
7.23413e-10	0.152622	0.362	0.261	1.81121e-05	Lym	MANF
5.65687e-16	0.152434	0.191	0.094	1.41631e-11	Lym	VWF
2.18477e-12	0.151964	0.241	0.142	5.47e-08	Lym	POSTN
5.67417e-18	0.151958	0.214	0.104	1.42064e-13	Lym	CFH
7.51393e-07	0.151559	0.861	0.822	0.0188126	Lym	AL390957.1
3.48315e-15	0.151349	0.211	0.11	8.72077e-11	Lym	TPSB2
5.06901e-17	0.151334	0.167	0.075	1.26913e-12	Lym	CPVL
1.22874e-12	0.150781	0.304	0.192	3.0764e-08	Lym	PRNP
9.64504e-16	0.150761	0.31	0.183	2.41483e-11	Lym	LTB
6.63192e-19	0.150155	0.178	0.077	1.66043e-14	Lym	ENPP2
3.50325e-91	2.04914	0.792	0.466	8.77108e-87	Stromal	IGHG4
9.89696e-55	1.43072	0.66	0.388	2.4779e-50	Stromal	IGHG1
2.2884e-57	1.32806	0.519	0.228	5.72945e-53	Stromal	IGHG3
1.67512e-115	1.01544	1	0.998	4.194e-111	Stromal	FP671120.1
3.17862e-105	0.999019	1	0.998	7.9583e-101	Stromal	FP236383.1
2.76765e-28	0.615546	0.465	0.266	6.92936e-24	Stromal	MYL9
1.08861e-24	0.593241	0.738	0.636	2.72556e-20	Stromal	FP671120.4
4.02412e-25	0.566943	0.745	0.635	1.00752e-20	Stromal	FP236383.2
4.05513e-49	0.518733	0.998	0.968	1.01528e-44	Stromal	MALAT1
2.32984e-14	0.496097	0.674	0.617	5.83321e-10	Stromal	FP671120.3
9.90751e-13	0.485701	0.322	0.197	2.48054e-08	Stromal	LTB
1.58719e-19	0.468097	0.419	0.253	3.97386e-15	Stromal	CCND3
1.7071e-24	0.464701	0.845	0.707	4.27407e-20	Stromal	HLA-DRA
2.27893e-15	0.461986	0.481	0.344	5.70575e-11	Stromal	PCSK7
3.83195e-31	0.453691	0.333	0.134	9.59406e-27	Stromal	SKAP1
1.52471e-13	0.439224	0.708	0.673	3.81741e-09	Stromal	FP236383.3
7.56512e-21	0.412374	0.322	0.159	1.89408e-16	Stromal	GREM1
6.3533e-54	0.412065	0.252	0.052	1.59067e-49	Stromal	PTGDS
2.60233e-09	0.390471	0.519	0.449	6.51546e-05	Stromal	MBNL1
6.76817e-18	0.382223	0.792	0.681	1.69455e-13	Stromal	CD74
6.09939e-22	0.381115	0.282	0.123	1.5271e-17	Stromal	CD247
3.27248e-14	0.379954	0.292	0.161	8.19331e-10	Stromal	MYH11
5.4461e-08	0.378344	0.289	0.2	0.00136354	Stromal	TRAC
2.60386e-10	0.37061	0.556	0.478	6.51928e-06	Stromal	AL109659.1
6.2062e-22	0.365928	1	0.999	1.55385e-17	Stromal	ACTB
0.000172184	0.354526	0.225	0.168	1	Stromal	GBP1
8.65701e-21	0.354183	0.31	0.146	2.16746e-16	Stromal	FYB1
1.83062e-12	0.346248	0.31	0.182	4.58333e-08	Stromal	TRBC2
3.19032e-09	0.341729	0.438	0.34	7.9876e-05	Stromal	MAML2
2.99568e-21	0.337281	0.178	0.059	7.50029e-17	Stromal	ACTG2
4.03933e-17	0.332294	0.264	0.125	1.01133e-12	Stromal	ANKRD44
1.68771e-08	0.328645	0.426	0.332	0.000422552	Stromal	TNRC6B
1.6451e-23	0.327255	0.252	0.097	4.11883e-19	Stromal	CARD11
1.71512e-08	0.326351	0.319	0.225	0.000429414	Stromal	FNBP1
2.37854e-07	0.319316	0.514	0.454	0.00595515	Stromal	A2M
6.30418e-14	0.315781	0.275	0.145	1.57838e-09	Stromal	IL7R
3.97973e-14	0.312914	0.292	0.157	9.96406e-10	Stromal	FBLN1
2.85406e-17	0.312475	0.215	0.09	7.14571e-13	Stromal	IGHG2
2.14448e-13	0.309	0.28	0.152	5.36914e-09	Stromal	PRKCB
1.06793e-08	0.308156	0.363	0.26	0.000267378	Stromal	S100A4
1.68263e-07	0.306532	0.475	0.403	0.0042128	Stromal	VIM
1.70769e-10	0.299071	0.319	0.205	4.27555e-06	Stromal	FCHSD2
8.42438e-13	0.2963	0.243	0.125	2.10921e-08	Stromal	CD6
2.94565e-08	0.295429	0.521	0.442	0.000737502	Stromal	RABGAP1L
1.47517e-16	0.294202	0.208	0.088	3.69339e-12	Stromal	C3
4.6766e-05	0.293235	0.389	0.333	1	Stromal	A2M-AS1
2.36326e-08	0.290844	0.9	0.866	0.000591689	Stromal	PFDN5
5.34997e-11	0.288275	0.287	0.171	1.33947e-06	Stromal	IGFBP5
8.02874e-07	0.287451	0.403	0.32	0.0201016	Stromal	ZCCHC7
1.3634e-11	0.287149	0.984	0.936	3.41355e-07	Stromal	TSPAN9
1.92007e-20	0.28632	0.238	0.095	4.80727e-16	Stromal	APBB1IP
1.64369e-09	0.286277	0.248	0.145	4.11531e-05	Stromal	EVL
2.00927e-05	0.279365	0.396	0.336	0.503061	Stromal	ZBTB20
1.22754e-06	0.279103	0.389	0.316	0.030734	Stromal	SIK3
7.47306e-08	0.278802	0.782	0.765	0.00187103	Stromal	SLC30A10
2.70826e-09	0.277283	0.329	0.22	6.78067e-05	Stromal	WWOX
1.21345e-14	0.267785	0.208	0.094	3.03811e-10	Stromal	ACTA2-AS1
8.17767e-21	0.267766	0.236	0.093	2.04744e-16	Stromal	DOCK10
8.00266e-05	0.266893	0.447	0.416	1	Stromal	N4BP2L2
2.66585e-14	0.265821	0.227	0.107	6.6745e-10	Stromal	GPC6
3.50425e-06	0.263273	0.597	0.567	0.0877358	Stromal	CDC42SE2
1.3281e-09	0.262167	0.292	0.182	3.32516e-05	Stromal	PACS1
5.12109e-07	0.262025	0.278	0.189	0.0128217	Stromal	BST2
1.87371e-19	0.252408	0.197	0.072	4.69121e-15	Stromal	PCED1B
2.57512e-13	0.250701	0.22	0.105	6.44734e-09	Stromal	ACTA2
4.2941e-06	0.249826	0.308	0.224	0.107511	Stromal	DCN
1.29447e-08	0.248197	0.255	0.158	0.000324096	Stromal	FLNA
1.11472e-05	0.245198	0.317	0.242	0.279093	Stromal	SAMHD1
2.68191e-14	0.244467	0.19	0.082	6.71469e-10	Stromal	FYN
1.29159e-19	0.232802	0.211	0.079	3.23376e-15	Stromal	TAGLN
0.000254413	0.23121	0.322	0.259	1	Stromal	CELF2
4.74746e-06	0.230824	0.838	0.83	0.118862	Stromal	HLA-E
5.09599e-12	0.227779	0.991	0.912	1.27588e-07	Stromal	OLFM4
0.00248173	0.227253	0.468	0.462	1	Stromal	PITPNC1
4.86455e-13	0.226055	0.22	0.106	1.21794e-08	Stromal	ARHGAP15
1.98298e-05	0.223638	0.491	0.433	0.49648	Stromal	RERE
0.000570327	0.22246	0.47	0.443	1	Stromal	SSH2
3.16202e-05	0.221109	0.356	0.285	0.791675	Stromal	SRPK2
1.76289e-05	0.219211	0.322	0.247	0.441376	Stromal	MACROD2
9.02946e-05	0.21768	0.282	0.218	1	Stromal	ZNF609
3.56459e-14	0.21746	0.218	0.1	8.92467e-10	Stromal	2024-09-06
3.91387e-15	0.21745	0.19	0.078	9.79915e-11	Stromal	COL14A1
8.12435e-08	0.216211	0.218	0.128	0.00203409	Stromal	CD2
5.10213e-05	0.213588	0.301	0.23	1	Stromal	INPP5D
1.7078e-05	0.211528	0.278	0.203	0.427582	Stromal	NLRC5
5.52679e-07	0.21131	0.248	0.161	0.0138374	Stromal	AAK1
3.58181e-06	0.208914	0.935	0.9	0.0896777	Stromal	UBA52
2.59475e-08	0.208588	0.234	0.138	0.000649647	Stromal	LCP2
3.64378e-10	0.207463	0.176	0.086	9.12292e-06	Stromal	ITIH5
4.59069e-06	0.206506	0.234	0.156	0.114937	Stromal	BCL2
2.67598e-20	0.205166	0.155	0.047	6.69985e-16	Stromal	CCDC80
5.25315e-08	0.203205	0.241	0.147	0.00131523	Stromal	SORBS1
0.000521759	0.200728	0.257	0.201	1	Stromal	SLCO5A1
0.000524704	0.197759	0.394	0.341	1	Stromal	ANKRD17
3.07063e-19	0.197182	0.174	0.058	7.68793e-15	Stromal	CD96
0.00131266	0.196581	0.347	0.296	1	Stromal	ATXN1
1.43861e-16	0.19546	0.15	0.051	3.60186e-12	Stromal	PCDH7
0.00279459	0.193843	0.417	0.385	1	Stromal	NUCKS1
0.00732493	0.193707	0.319	0.282	1	Stromal	TIMP2
9.93567e-12	0.192546	0.174	0.078	2.48759e-07	Stromal	KLF12
0.00417281	0.192323	0.41	0.379	1	Stromal	AC068587.4
0.00147322	0.189152	0.299	0.246	1	Stromal	AKAP13
5.97848e-06	0.187461	0.222	0.145	0.149683	Stromal	DOCK8
0.00120566	0.187434	0.287	0.232	1	Stromal	IRF1
4.19662e-05	0.186894	0.192	0.127	1	Stromal	AEBP1
0.000568401	0.18616	0.213	0.159	1	Stromal	RORA
1.39043e-05	0.185361	0.252	0.176	0.348122	Stromal	ANKRD12
7.11799e-07	0.184732	0.16	0.089	0.0178213	Stromal	PIP4K2A
0.0074596	0.182049	0.324	0.284	1	Stromal	ASH1L
0.000280158	0.18075	0.269	0.206	1	Stromal	NCOA3
2.67353e-05	0.178653	0.183	0.118	0.669371	Stromal	TRBC1
7.677e-08	0.177389	0.171	0.093	0.00192209	Stromal	ITGAL
0.000965064	0.177308	0.736	0.741	1	Stromal	NUDCD3
1.80544e-05	0.176886	0.264	0.185	0.452028	Stromal	GATAD2B
1.27876e-05	0.172929	0.831	0.8	0.320162	Stromal	APOO
0.00165836	0.172002	0.618	0.64	1	Stromal	FTX
4.68331e-09	0.170575	0.174	0.087	0.000117256	Stromal	CCL11
0.000322394	0.169113	0.697	0.687	1	Stromal	TXNIP
8.75176e-06	0.166785	0.174	0.106	0.219118	Stromal	CORO1A
4.59148e-05	0.165859	0.208	0.141	1	Stromal	PRKCH
1.31775e-13	0.165535	0.164	0.066	3.29925e-09	Stromal	SLFN12L
0.00181527	0.163978	0.236	0.184	1	Stromal	PAM
6.97822e-07	0.162462	0.164	0.092	0.0174714	Stromal	CBX6
8.61627e-11	0.160621	0.162	0.073	2.15726e-06	Stromal	IKZF3
7.38888e-07	0.160032	0.185	0.108	0.0184995	Stromal	HIP1
0.000248562	0.159759	0.838	0.794	1	Stromal	OOEP
0.00188158	0.15831	0.266	0.215	1	Stromal	EPB41
3.16464e-08	0.157883	0.171	0.09	0.000792331	Stromal	BICD1
0.0052413	0.157639	0.34	0.296	1	Stromal	MAP4
3.89092e-07	0.157329	0.171	0.095	0.00974169	Stromal	CCL5
0.00156755	0.157322	0.412	0.36	1	Stromal	C1QA
2.04083e-05	0.156525	0.201	0.132	0.510963	Stromal	STK17B
0.000561038	0.155557	0.236	0.174	1	Stromal	LCP1
0.000956301	0.154265	0.197	0.143	1	Stromal	ARHGAP45
0.000216574	0.154111	0.266	0.199	1	Stromal	PHF20
0.000579847	0.150805	0.194	0.138	1	Stromal	CALD1
0.00010448	0.150307	0.91	0.875	1	Stromal	AC068724.3
6.78313e-251	2.11027	0.961	0.585	1.69829e-246	Epi-S	FABP1
1.19988e-175	1.82591	0.941	0.689	3.00414e-171	Epi-S	ZG16
6.63115e-220	1.58368	0.985	0.844	1.66024e-215	Epi-S	CKB
2.42255e-162	1.51541	0.649	0.192	6.06533e-158	Epi-S	CEACAM7
6.67446e-115	1.31808	0.751	0.385	1.67108e-110	Epi-S	CEACAM1
7.61276e-137	1.23677	0.965	0.825	1.90601e-132	Epi-S	TSPAN1
5.67618e-161	1.19987	0.932	0.612	1.42114e-156	Epi-S	PHGR1
7.10073e-124	1.17809	0.805	0.418	1.77781e-119	Epi-S	CEACAM6
2.71526e-108	1.08597	0.371	0.074	6.79819e-104	Epi-S	GUCA2A
8.97643e-182	1.06631	0.554	0.107	2.24743e-177	Epi-S	CA1
5.33575e-74	1.06239	0.908	0.764	1.33591e-69	Epi-S	CEACAM5
8.54369e-66	1.01778	0.576	0.282	2.13908e-61	Epi-S	CCDC152
9.46095e-131	1.01253	0.67	0.246	2.36874e-126	Epi-S	PLAC8
1.99498e-63	0.996933	0.914	0.811	4.99483e-59	Epi-S	MUC13
1.97538e-134	0.9667	0.475	0.106	4.94577e-130	Epi-S	CA4
1.60178e-59	0.96555	0.572	0.292	4.01037e-55	Epi-S	SELENOP
7.11235e-130	0.957478	0.677	0.252	1.78072e-125	Epi-S	CA2
3.21645e-114	0.935341	0.943	0.762	8.05303e-110	Epi-S	TMSB4X
1.58745e-131	0.923214	0.953	0.732	3.9745e-127	Epi-S	FXYD3
5.86432e-85	0.907617	0.914	0.724	1.46825e-80	Epi-S	ITM2C
8.72031e-109	0.888303	0.814	0.454	2.1833e-104	Epi-S	KRT19
1.91741e-140	0.86603	0.995	0.977	4.80062e-136	Epi-S	S100A6
4.17179e-117	0.865831	0.926	0.705	1.04449e-112	Epi-S	AC020907.6
3.16546e-158	0.851283	0.546	0.121	7.92536e-154	Epi-S	MALL
4.5049e-151	0.787622	0.513	0.109	1.12789e-146	Epi-S	KRT20
1.082e-69	0.773445	0.719	0.423	2.709e-65	Epi-S	PI3
7.45375e-56	0.769954	0.76	0.519	1.8662e-51	Epi-S	GSN
6.16099e-78	0.766442	0.637	0.312	1.54253e-73	Epi-S	SLC26A2
4.38756e-159	0.734243	1	1	1.09851e-154	Epi-S	B2M
7.47302e-123	0.730081	0.564	0.165	1.87102e-118	Epi-S	TFF1
1.14845e-105	0.726518	0.446	0.115	2.87537e-101	Epi-S	GCNT3
3.46242e-127	0.726053	1	0.991	8.66885e-123	Epi-S	S100A10
6.69604e-64	0.724205	0.724	0.45	1.67649e-59	Epi-S	SLC40A1
6.38358e-86	0.717338	0.719	0.377	1.59826e-81	Epi-S	TMEM54
1.94841e-88	0.716812	0.385	0.1	4.87824e-84	Epi-S	LYPD8
9.56315e-68	0.713702	0.744	0.443	2.39433e-63	Epi-S	ATP1B3
1.34522e-85	0.704927	0.833	0.512	3.36802e-81	Epi-S	KRT8
1.66509e-86	0.694978	0.861	0.543	4.16889e-82	Epi-S	ID1
2.33728e-61	0.694045	0.445	0.173	5.85184e-57	Epi-S	MMP12
1.73799e-87	0.693501	0.691	0.333	4.3514e-83	Epi-S	GPA33
1.42629e-85	0.692185	0.456	0.143	3.57101e-81	Epi-S	CLIC5
8.19105e-91	0.691667	0.938	0.745	2.05079e-86	Epi-S	LGALS3
9.63887e-81	0.683141	0.928	0.719	2.41328e-76	Epi-S	C10orf99
2.53389e-131	0.675815	0.35	0.049	6.3441e-127	Epi-S	MS4A12
5.2255e-105	0.672309	0.991	0.979	1.30831e-100	Epi-S	TSPAN8
2.75619e-82	0.666358	0.986	0.951	6.90068e-78	Epi-S	EPCAM
1.58783e-111	0.66192	0.992	0.953	3.97546e-107	Epi-S	TMSB4XP4
5.20372e-66	0.658414	0.813	0.542	1.30286e-61	Epi-S	BEST1
5.68303e-56	0.651385	0.86	0.662	1.42286e-51	Epi-S	TSPAN3
5.14173e-64	0.638585	0.997	0.996	1.28733e-59	Epi-S	AC243967.1
6.26904e-55	0.637806	0.662	0.392	1.56958e-50	Epi-S	MT2A
1.49689e-67	0.635624	0.213	0.035	3.74776e-63	Epi-S	CLCA4
9.43114e-18	0.633728	0.78	0.738	2.36127e-13	Epi-S	MUC12
1.30335e-34	0.624034	0.84	0.724	3.26321e-30	Epi-S	CXCL14
3.6462e-53	0.612156	0.452	0.198	9.12899e-49	Epi-S	F3
6.28322e-67	0.611362	0.819	0.541	1.57313e-62	Epi-S	FTH1
3.72661e-84	0.596671	0.991	0.988	9.33031e-80	Epi-S	CD24
8.97029e-56	0.587375	0.484	0.215	2.24589e-51	Epi-S	PLAT
2.18156e-82	0.586492	0.606	0.258	5.46196e-78	Epi-S	TDP2
5.86519e-74	0.580005	0.46	0.16	1.46847e-69	Epi-S	SDCBP2
1.81695e-94	0.574067	0.437	0.12	4.5491e-90	Epi-S	PKIB
3.24958e-61	0.573235	0.772	0.503	8.13598e-57	Epi-S	CALM2
1.45786e-69	0.563509	0.609	0.283	3.65004e-65	Epi-S	TMBIM1
1.20175e-60	0.562679	0.738	0.447	3.00882e-56	Epi-S	RHOC
3.20151e-35	0.562489	0.62	0.389	8.01561e-31	Epi-S	COL3A1
4.88753e-51	0.555475	0.324	0.111	1.22369e-46	Epi-S	SECTM1
2.65337e-42	0.553455	0.596	0.356	6.64325e-38	Epi-S	TMPRSS2
2.78749e-63	0.552406	0.522	0.23	6.97903e-59	Epi-S	HK2
3.37377e-98	0.551062	0.418	0.104	8.4469e-94	Epi-S	MEP1A
1.46392e-66	0.548517	0.433	0.155	3.66523e-62	Epi-S	MXD1
1.30715e-48	0.54409	0.855	0.667	3.27271e-44	Epi-S	FTL
3.57758e-37	0.532816	0.944	0.904	8.95719e-33	Epi-S	DUOX2
7.00143e-49	0.519425	0.839	0.617	1.75295e-44	Epi-S	ANXA2
1.87717e-38	0.517572	0.807	0.601	4.69986e-34	Epi-S	ITM2B
1.77577e-51	0.513535	0.748	0.479	4.44599e-47	Epi-S	PARM1
3.81682e-53	0.511893	0.597	0.328	9.55617e-49	Epi-S	TSC22D1
6.35592e-85	0.511607	0.383	0.099	1.59133e-80	Epi-S	ADM
1.41161e-45	0.510492	0.659	0.398	3.53425e-41	Epi-S	S100P
1.01022e-86	0.507883	1	0.999	2.52929e-82	Epi-S	ACTB
4.0124e-32	0.498915	0.76	0.57	1.00459e-27	Epi-S	CLDN4
4.53569e-48	0.490441	0.765	0.507	1.1356e-43	Epi-S	ASS1
2.46511e-56	0.490114	0.611	0.317	6.17189e-52	Epi-S	MAL2
4.47483e-47	0.489963	0.606	0.348	1.12036e-42	Epi-S	TMEM45B
3.07658e-56	0.4883	0.674	0.371	7.70283e-52	Epi-S	COX6A1
1.56305e-71	0.48722	1	1	3.9134e-67	Epi-S	HLA-B
5.49516e-55	0.486115	0.486	0.212	1.37582e-50	Epi-S	PRSS23
3.25214e-56	0.481872	0.451	0.188	8.14239e-52	Epi-S	CDHR5
5.05059e-54	0.481304	0.976	0.923	1.26452e-49	Epi-S	LGALS4
2.52986e-47	0.480672	0.834	0.603	6.33401e-43	Epi-S	CDH17
3.42441e-45	0.470388	0.757	0.503	8.57369e-41	Epi-S	TUBA1C
6.57137e-35	0.469343	0.751	0.566	1.64527e-30	Epi-S	CLDN7
1.99003e-64	0.466764	0.525	0.22	4.98244e-60	Epi-S	PAQR8
5.81099e-24	0.466635	0.925	0.893	1.4549e-19	Epi-S	MUC2
1.69667e-61	0.465182	1	0.987	4.24795e-57	Epi-S	HLA-A
1.43933e-30	0.462095	0.786	0.611	3.60365e-26	Epi-S	SOD2
4.52e-42	0.461363	0.671	0.42	1.13167e-37	Epi-S	ATP1B1
3.27216e-12	0.456571	0.751	0.645	8.19251e-08	Epi-S	PLA2G2A
1.25038e-55	0.455217	0.433	0.173	3.13057e-51	Epi-S	XDH
8.18962e-44	0.453639	0.658	0.392	2.05044e-39	Epi-S	CD59
9.1644e-83	0.452192	0.363	0.09	2.29449e-78	Epi-S	SLC6A8
1.00741e-27	0.449968	0.544	0.342	2.52225e-23	Epi-S	CCL20
2.55483e-32	0.449918	0.489	0.282	6.39653e-28	Epi-S	B3GALT5
2.53887e-42	0.447533	0.777	0.532	6.35657e-38	Epi-S	CTSS
1.00558e-37	0.4415	0.725	0.498	2.51766e-33	Epi-S	UQCRQ
1.31164e-45	0.440899	0.612	0.344	3.28395e-41	Epi-S	ATP5MD
9.91753e-64	0.437433	0.998	0.992	2.48305e-59	Epi-S	ACTG1
1.56235e-46	0.437339	0.955	0.845	3.91166e-42	Epi-S	CFL1
3.12728e-38	0.433871	0.674	0.426	7.82976e-34	Epi-S	SLC25A5
1.5334e-40	0.433832	0.557	0.315	3.83917e-36	Epi-S	UGP2
1.36854e-41	0.430676	0.528	0.282	3.42642e-37	Epi-S	LRP10
4.5916e-24	0.43046	0.869	0.777	1.1496e-19	Epi-S	SELENBP1
9.26594e-45	0.429877	0.483	0.233	2.31991e-40	Epi-S	KLF4
8.01078e-39	0.427001	0.842	0.634	2.00566e-34	Epi-S	MYL12B
1.4157e-76	0.426303	0.19	0.022	3.54448e-72	Epi-S	SLC6A19
8.58435e-41	0.42586	0.502	0.262	2.14926e-36	Epi-S	AOC1
2.55824e-48	0.425504	0.35	0.127	6.40506e-44	Epi-S	POSTN
5.92527e-26	0.417352	0.854	0.733	1.48351e-21	Epi-S	CTSD
6.15023e-30	0.417208	0.683	0.485	1.53983e-25	Epi-S	ST14
7.49445e-29	0.417156	0.449	0.253	1.87639e-24	Epi-S	COL6A1
3.96773e-35	0.415559	0.732	0.506	9.934e-31	Epi-S	GRN
8.16483e-30	0.415381	0.845	0.7	2.04423e-25	Epi-S	COX6C
3.61507e-38	0.414081	0.778	0.554	9.05106e-34	Epi-S	CD164
1.25946e-70	0.412759	0.377	0.111	3.15332e-66	Epi-S	CDKN1A
2.69287e-44	0.412131	0.673	0.396	6.74215e-40	Epi-S	CALM1
1.36996e-28	0.407729	0.463	0.262	3.42996e-24	Epi-S	SPARC
4.81848e-30	0.406806	0.719	0.527	1.2064e-25	Epi-S	PDZK1IP1
4.1105e-32	0.405853	0.87	0.688	1.02915e-27	Epi-S	SAT1
1.70304e-42	0.40501	0.526	0.273	4.26391e-38	Epi-S	TPM4
3.99514e-41	0.404677	0.617	0.361	1.00026e-36	Epi-S	SRI
1.28429e-40	0.402539	0.573	0.322	3.21547e-36	Epi-S	DSC2
2.32051e-41	0.40227	0.552	0.3	5.80987e-37	Epi-S	ETHE1
1.60412e-41	0.401235	0.564	0.314	4.01623e-37	Epi-S	APLP2
2.9801e-38	0.398504	0.819	0.596	7.46128e-34	Epi-S	GOLM1
5.29083e-59	0.395421	0.344	0.107	1.32466e-54	Epi-S	PDGFRA
3.1029e-37	0.395296	0.606	0.367	7.76873e-33	Epi-S	PLS1
7.03368e-36	0.395216	0.552	0.316	1.76102e-31	Epi-S	PRSS8
1.66216e-25	0.392488	0.917	0.798	4.16156e-21	Epi-S	PSAP
1.38563e-32	0.389867	0.697	0.492	3.46921e-28	Epi-S	GHITM
9.59277e-32	0.388119	0.701	0.49	2.40174e-27	Epi-S	COX7A2
1.74191e-44	0.387421	0.306	0.107	4.36122e-40	Epi-S	TM4SF1
3.93645e-25	0.386958	0.766	0.594	9.8557e-21	Epi-S	CTSB
4.56299e-16	0.386492	0.79	0.674	1.14244e-11	Epi-S	CD74
3.43683e-48	0.382619	0.483	0.219	8.60478e-44	Epi-S	ID3
1.125e-51	0.382222	0.338	0.113	2.81665e-47	Epi-S	SMPDL3A
1.97698e-32	0.381968	0.572	0.354	4.94975e-28	Epi-S	ACVRL1
4.77811e-71	0.378397	0.279	0.06	1.1963e-66	Epi-S	EMP1
4.04756e-36	0.377331	0.908	0.739	1.01339e-31	Epi-S	H3F3B
1.46121e-38	0.376827	0.529	0.286	3.65843e-34	Epi-S	JPT1
8.36156e-41	0.376004	0.489	0.246	2.09349e-36	Epi-S	PTTG1IP
9.00965e-37	0.374953	0.567	0.321	2.25575e-32	Epi-S	HSD11B2
1.54474e-40	0.374651	0.962	0.889	3.86756e-36	Epi-S	MYL6
1.66293e-38	0.374356	0.6	0.347	4.16348e-34	Epi-S	MGLL
2.59547e-46	0.373025	0.415	0.175	6.49828e-42	Epi-S	MISP
8.95021e-11	0.372814	0.793	0.708	2.24086e-06	Epi-S	HLA-DRA
5.64776e-36	0.371218	0.582	0.34	1.41403e-31	Epi-S	FUCA1
9.15237e-25	0.370882	0.842	0.673	2.29148e-20	Epi-S	IFI27
6.40382e-41	0.370258	0.976	0.922	1.60332e-36	Epi-S	CD63
1.40538e-47	0.368287	0.35	0.126	3.51865e-43	Epi-S	C1QB
5.21409e-32	0.365741	0.674	0.446	1.30545e-27	Epi-S	RTN4
5.09625e-39	0.363819	0.493	0.254	1.27595e-34	Epi-S	SULT1B1
2.29968e-29	0.363549	0.692	0.484	5.75772e-25	Epi-S	CDH1
4.20323e-28	0.362974	0.428	0.235	1.05236e-23	Epi-S	KLF6
2.75073e-69	0.362069	0.167	0.018	6.88701e-65	Epi-S	AQP8
8.98103e-38	0.361966	0.474	0.242	2.24858e-33	Epi-S	PIP5K1B
3.51395e-38	0.361796	0.486	0.248	8.79787e-34	Epi-S	CES2
3.81242e-31	0.361069	0.459	0.244	9.54516e-27	Epi-S	HLA-DPA1
4.65986e-34	0.359873	0.514	0.294	1.16669e-29	Epi-S	PRR13
1.89697e-28	0.359426	0.784	0.596	4.74946e-24	Epi-S	MYL12A
1.38861e-32	0.359389	0.448	0.241	3.47667e-28	Epi-S	LDHA
3.58916e-44	0.353831	0.37	0.147	8.98617e-40	Epi-S	NAAA
4.12917e-32	0.352895	0.727	0.488	1.03382e-27	Epi-S	UBB
3.00863e-59	0.352513	0.309	0.086	7.5327e-55	Epi-S	HHLA2
3.02549e-30	0.351578	0.573	0.357	7.57492e-26	Epi-S	PERP
8.22727e-38	0.349826	0.692	0.434	2.05986e-33	Epi-S	COLEC11
2.93267e-31	0.348879	0.573	0.348	7.34253e-27	Epi-S	JUNB
6.97492e-26	0.347945	0.814	0.638	1.74631e-21	Epi-S	SCHLAP1
3.30062e-26	0.347634	0.4	0.219	8.26375e-22	Epi-S	CD55
7.82565e-38	0.346614	0.46	0.224	1.95931e-33	Epi-S	B4GALT1
1.11972e-36	0.345297	0.499	0.263	2.80345e-32	Epi-S	SERINC2
3.12368e-23	0.343655	0.795	0.63	7.82075e-19	Epi-S	H3F3A
1.0805e-26	0.342157	0.641	0.444	2.70525e-22	Epi-S	SDCBP
9.55202e-32	0.342117	0.456	0.245	2.39154e-27	Epi-S	IFNGR1
7.68788e-52	0.341648	0.294	0.088	1.92481e-47	Epi-S	SCNN1B
1.5529e-26	0.341236	0.237	0.096	3.88801e-22	Epi-S	NOS2
1.86757e-27	0.341066	0.436	0.243	4.67583e-23	Epi-S	MT1X
1.99845e-57	0.340866	0.268	0.068	5.00352e-53	Epi-S	HPGD
9.65058e-39	0.340749	0.472	0.235	2.41621e-34	Epi-S	HIGD1A
7.28557e-34	0.340668	0.379	0.177	1.82409e-29	Epi-S	YPEL2
3.52748e-28	0.340579	0.612	0.396	8.83176e-24	Epi-S	CYCS
1.72803e-43	0.339878	1	1	4.32647e-39	Epi-S	PIGR
8.35337e-31	0.339531	0.493	0.279	2.09143e-26	Epi-S	PRR15L
7.51974e-25	0.338972	0.867	0.707	1.88272e-20	Epi-S	FTH1P10
6.2784e-36	0.338224	0.302	0.118	1.57192e-31	Epi-S	NRG1
2.78699e-27	0.336739	0.588	0.376	6.97778e-23	Epi-S	PRDX6
3.09092e-37	0.336721	0.398	0.182	7.73874e-33	Epi-S	RETSAT
3.27026e-59	0.336614	0.318	0.091	8.18776e-55	Epi-S	GLDN
6.26741e-18	0.336193	0.807	0.693	1.56917e-13	Epi-S	LITAF
1.00829e-38	0.335899	0.459	0.222	2.52445e-34	Epi-S	CASP7
4.42794e-22	0.333403	0.498	0.313	1.10862e-17	Epi-S	CTSC
7.09515e-41	0.331494	0.383	0.16	1.77641e-36	Epi-S	C1QC
1.84885e-32	0.331338	0.508	0.288	4.62898e-28	Epi-S	HEPH
5.91285e-31	0.329165	0.38	0.185	1.4804e-26	Epi-S	TGFBI
2.2375e-26	0.328516	0.507	0.305	5.60204e-22	Epi-S	F11R
3.45607e-24	0.328348	0.759	0.574	8.65295e-20	Epi-S	CST3
6.19712e-24	0.328092	0.958	0.913	1.55157e-19	Epi-S	C15orf48
1.66184e-34	0.328017	0.516	0.281	4.16075e-30	Epi-S	LRP1
3.95602e-23	0.326144	0.882	0.731	9.90469e-19	Epi-S	SERF2
6.18409e-22	0.325379	0.91	0.816	1.54831e-17	Epi-S	HLA-E
5.15677e-23	0.324032	0.51	0.323	1.2911e-18	Epi-S	IVNS1ABP
4.45529e-26	0.323532	0.442	0.245	1.11547e-21	Epi-S	HLA-DRB1
9.03248e-28	0.323269	0.499	0.292	2.26146e-23	Epi-S	NDRG1
5.73041e-29	0.32299	0.56	0.347	1.43472e-24	Epi-S	TPM3
1.10069e-22	0.320935	0.707	0.526	2.75579e-18	Epi-S	NDUFA1
1.30324e-10	0.319479	0.635	0.532	3.26293e-06	Epi-S	LYZ
1.19614e-24	0.31929	0.6	0.405	2.99477e-20	Epi-S	EFHD2
6.33833e-27	0.318815	0.51	0.307	1.58693e-22	Epi-S	SFN
2.61944e-13	0.318178	0.576	0.439	6.55829e-09	Epi-S	COL1A2
2.30104e-15	0.317743	0.623	0.48	5.7611e-11	Epi-S	MT1E
2.11578e-24	0.31721	0.808	0.609	5.29727e-20	Epi-S	AHNAK
7.18138e-21	0.316896	0.605	0.429	1.798e-16	Epi-S	EZR
2.23852e-15	0.316891	0.828	0.727	5.60459e-11	Epi-S	UBC
3.48057e-30	0.316802	0.514	0.295	8.7143e-26	Epi-S	GIPC1
1.50351e-32	0.316659	0.483	0.26	3.76433e-28	Epi-S	GNG12
1.51682e-32	0.315958	0.505	0.278	3.79766e-28	Epi-S	ALDOA
3.17628e-28	0.315868	0.532	0.328	7.95246e-24	Epi-S	MYH14
6.03597e-35	0.314444	0.418	0.202	1.51123e-30	Epi-S	MAP1LC3B
6.0931e-30	0.314176	0.689	0.457	1.52553e-25	Epi-S	CIB1
1.02588e-16	0.313909	0.719	0.586	2.56851e-12	Epi-S	ATP5MC3
2.42979e-38	0.313424	0.463	0.223	6.08345e-34	Epi-S	DHCR24
3.05075e-26	0.313072	0.397	0.213	7.63815e-22	Epi-S	FFAR4
2.2275e-24	0.312862	0.57	0.374	5.57699e-20	Epi-S	SPTBN1
7.08019e-38	0.312638	0.371	0.16	1.77267e-33	Epi-S	ST3GAL4
3.3783e-59	0.312567	0.275	0.068	8.45825e-55	Epi-S	HSD17B2
5.83739e-29	0.312191	0.48	0.271	1.46151e-24	Epi-S	ITGB1
2.7383e-31	0.310276	0.507	0.284	6.85587e-27	Epi-S	PLEKHB2
6.54171e-65	0.31026	0.275	0.063	1.63785e-60	Epi-S	COL17A1
2.25553e-31	0.308827	0.436	0.224	5.64716e-27	Epi-S	SLC16A3
6.55371e-39	0.308025	0.341	0.136	1.64085e-34	Epi-S	SLC9A3R1
3.29105e-28	0.307347	0.478	0.273	8.23979e-24	Epi-S	AC093512.2
1.11329e-21	0.30636	0.694	0.507	2.78734e-17	Epi-S	MARCKS
1.11391e-25	0.306221	0.357	0.18	2.78891e-21	Epi-S	HLA-DPB1
3.64267e-30	0.303305	0.496	0.277	9.12015e-26	Epi-S	CTSA
2.83163e-21	0.302577	0.552	0.368	7.08956e-17	Epi-S	S100A14
1.01005e-64	0.301565	0.201	0.032	2.52885e-60	Epi-S	CLDN23
7.59151e-25	0.301427	0.406	0.226	1.90069e-20	Epi-S	LRG1
3.77407e-29	0.301014	0.415	0.216	9.44915e-25	Epi-S	CSTB
8.53333e-19	0.299646	0.807	0.68	2.13649e-14	Epi-S	TMEM59
1.81897e-24	0.298382	0.52	0.325	4.55416e-20	Epi-S	GSKIP
8.58295e-46	0.298141	0.252	0.073	2.14891e-41	Epi-S	SMPD1
2.32528e-24	0.297881	0.37	0.198	5.82181e-20	Epi-S	NDFIP2
1.4417e-67	0.29747	0.193	0.027	3.60958e-63	Epi-S	DHRS9
1.32127e-37	0.29732	0.376	0.162	3.30806e-33	Epi-S	LRRC19
2.15429e-56	0.297031	0.247	0.058	5.39368e-52	Epi-S	TMEM37
2.08352e-21	0.296477	0.353	0.195	5.2165e-17	Epi-S	C1R
1.26886e-24	0.296343	0.665	0.459	3.17685e-20	Epi-S	COX8A
4.06398e-24	0.295663	0.496	0.307	1.0175e-19	Epi-S	TAX1BP3
7.61206e-22	0.295596	0.704	0.536	1.90583e-17	Epi-S	YWHAZ
2.74845e-21	0.292758	0.905	0.768	6.88128e-17	Epi-S	RAC1
4.0864e-27	0.292632	0.498	0.293	1.02311e-22	Epi-S	TMBIM4
2.34614e-35	0.290856	0.362	0.158	5.87403e-31	Epi-S	JAG1
7.37395e-44	0.290456	0.3	0.101	1.84622e-39	Epi-S	C2orf88
1.71557e-71	0.290168	0.204	0.029	4.29527e-67	Epi-S	CD177
1.08984e-21	0.289759	0.368	0.201	2.72862e-17	Epi-S	HLA-DQA1
4.70677e-29	0.288686	0.416	0.216	1.17843e-24	Epi-S	GGT6
1.99471e-24	0.288246	0.552	0.348	4.99416e-20	Epi-S	COX7B
3.20719e-31	0.287346	0.439	0.223	8.02985e-27	Epi-S	CLTB
2.13882e-11	0.286863	0.519	0.386	5.35497e-07	Epi-S	IGFBP7
4.11506e-13	0.285333	0.529	0.393	1.03029e-08	Epi-S	COL1A1
7.55843e-22	0.284995	0.514	0.328	1.8924e-17	Epi-S	VAMP8
2.78685e-33	0.284349	0.33	0.141	6.97745e-29	Epi-S	CHMP2B
2.90097e-38	0.283133	0.297	0.11	7.26316e-34	Epi-S	TRIM31
3.27857e-21	0.282414	0.493	0.312	8.20855e-17	Epi-S	CCL28
2.71218e-25	0.282272	0.377	0.199	6.79049e-21	Epi-S	TMPRSS4
4.69564e-21	0.281832	0.535	0.357	1.17565e-16	Epi-S	CHP1
3.47311e-19	0.28135	0.754	0.6	8.69564e-15	Epi-S	SLC44A4
1.50147e-25	0.281068	0.433	0.242	3.75922e-21	Epi-S	CAMK2N1
4.0974e-23	0.280568	0.52	0.324	1.02587e-18	Epi-S	FAM162A
9.24833e-28	0.279742	0.434	0.234	2.3155e-23	Epi-S	ABHD3
2.5776e-22	0.279724	0.434	0.257	6.45354e-18	Epi-S	CAPN2
4.4404e-21	0.279307	0.373	0.212	1.11174e-16	Epi-S	FHL2
8.67152e-22	0.278961	0.587	0.391	2.17109e-17	Epi-S	NDUFA4
8.04945e-18	0.278806	0.78	0.626	2.01534e-13	Epi-S	PPDPF
4.54733e-27	0.278619	0.442	0.239	1.13851e-22	Epi-S	CDCP1
5.39388e-24	0.277753	0.952	0.89	1.35047e-19	Epi-S	TMBIM6
1.00796e-21	0.277724	0.531	0.342	2.52364e-17	Epi-S	SH3BGRL3
1.20398e-18	0.277234	0.658	0.49	3.01441e-14	Epi-S	TST
5.13244e-20	0.276326	0.379	0.221	1.28501e-15	Epi-S	NQO1
4.68673e-31	0.275777	0.25	0.094	1.17342e-26	Epi-S	SLC6A14
3.4007e-16	0.275356	0.6	0.451	8.51432e-12	Epi-S	KRT18
7.76065e-29	0.275057	0.415	0.214	1.94303e-24	Epi-S	ID2
2.17241e-22	0.27503	0.434	0.255	5.43906e-18	Epi-S	ELOVL6
1.99103e-27	0.274872	0.398	0.207	4.98494e-23	Epi-S	S100A16
2.0676e-14	0.274145	0.603	0.462	5.17666e-10	Epi-S	TXN
3.09688e-28	0.273084	0.359	0.175	7.75365e-24	Epi-S	GLRX
5.97686e-24	0.272678	0.523	0.325	1.49643e-19	Epi-S	CLSTN1
1.62853e-36	0.271707	0.351	0.147	4.07734e-32	Epi-S	ABRACL
9.99443e-19	0.271526	0.537	0.369	2.5023e-14	Epi-S	S100A11
5.9522e-21	0.271321	0.573	0.38	1.49025e-16	Epi-S	NPTN
8.2579e-19	0.270729	0.661	0.488	2.06753e-14	Epi-S	SLC25A3
4.60759e-23	0.270567	0.514	0.325	1.1536e-18	Epi-S	AC009264.1
8.05655e-24	0.270238	0.383	0.209	2.01712e-19	Epi-S	RETREG1
1.08515e-23	0.270103	0.386	0.21	2.7169e-19	Epi-S	LIPH
3.4983e-17	0.268193	0.735	0.578	8.75868e-13	Epi-S	JUP
2.1743e-21	0.267665	0.688	0.491	5.4438e-17	Epi-S	SMIM22
1.21176e-19	0.266754	0.677	0.49	3.03389e-15	Epi-S	ARF1
1.28154e-34	0.266176	0.29	0.112	3.20859e-30	Epi-S	LINC01133
6.07068e-25	0.266114	0.391	0.209	1.51992e-20	Epi-S	DST
1.87147e-10	0.266021	0.78	0.67	4.68561e-06	Epi-S	TXNIP
1.91721e-25	0.265745	0.445	0.251	4.80012e-21	Epi-S	CLRN3
3.34435e-25	0.265678	0.496	0.292	8.37325e-21	Epi-S	ARF3
3.19582e-31	0.264288	0.276	0.109	8.00139e-27	Epi-S	STOM
5.46463e-07	0.264241	0.691	0.641	0.0136818	Epi-S	TMEM132C
1.58369e-26	0.26399	0.365	0.185	3.96509e-22	Epi-S	KCNK1
2.29985e-22	0.263946	0.451	0.267	5.75813e-18	Epi-S	AC006064.4
1.69537e-24	0.263858	0.284	0.129	4.2447e-20	Epi-S	COL4A1
5.02204e-29	0.263727	0.329	0.15	1.25737e-24	Epi-S	PLIN3
4.6e-20	0.263397	0.419	0.256	1.1517e-15	Epi-S	PRSS3
5.71767e-25	0.262268	0.46	0.262	1.43153e-20	Epi-S	NAMPT
2.73711e-22	0.262135	0.422	0.245	6.85289e-18	Epi-S	STX3
7.40211e-21	0.261175	0.46	0.286	1.85327e-16	Epi-S	CHMP2A
8.96775e-13	0.260975	0.763	0.658	2.24526e-08	Epi-S	GAPDH
3.14987e-22	0.260839	0.427	0.251	7.88634e-18	Epi-S	TNFRSF1A
1.03963e-43	0.260425	0.225	0.06	2.60291e-39	Epi-S	CLDN8
6.69463e-16	0.259421	0.606	0.448	1.67613e-11	Epi-S	CDX1
2.28899e-25	0.259239	0.597	0.377	5.73095e-21	Epi-S	BSG
1.63513e-27	0.259091	0.249	0.099	4.09388e-23	Epi-S	PLAU
1.41325e-27	0.258592	0.386	0.193	3.53835e-23	Epi-S	PPP2CB
1.86467e-19	0.258512	0.671	0.484	4.66857e-15	Epi-S	C19orf33
4.92812e-15	0.257917	0.543	0.385	1.23385e-10	Epi-S	VIM
8.1631e-17	0.257528	0.57	0.396	2.04379e-12	Epi-S	NET1
6.05899e-12	0.256949	0.48	0.343	1.51699e-07	Epi-S	C1QA
1.70028e-11	0.255305	0.437	0.315	4.257e-07	Epi-S	EFNA1
2.97546e-21	0.254649	0.43	0.255	7.44965e-17	Epi-S	ITPRID2
1.05044e-25	0.253253	0.41	0.221	2.63e-21	Epi-S	TUBB4B
1.90425e-18	0.25299	0.409	0.252	4.76768e-14	Epi-S	IL32
4.63272e-20	0.252768	0.43	0.258	1.15989e-15	Epi-S	VDAC2
5.6478e-20	0.251988	0.451	0.278	1.41404e-15	Epi-S	GGH
1.39689e-28	0.251901	0.243	0.093	3.49739e-24	Epi-S	PLVAP
2.65525e-16	0.251844	0.611	0.461	6.64795e-12	Epi-S	KTN1
7.50513e-18	0.251841	0.712	0.53	1.87906e-13	Epi-S	EIF1
8.07811e-27	0.25173	0.359	0.176	2.02252e-22	Epi-S	MAPK3
2.37233e-18	0.251636	0.508	0.338	5.93959e-14	Epi-S	TMA7
7.6219e-18	0.251517	0.475	0.313	1.9083e-13	Epi-S	TALDO1
8.85451e-23	0.25087	0.434	0.251	2.2169e-18	Epi-S	PAPSS2
2.38581e-18	0.250765	0.729	0.551	5.97335e-14	Epi-S	UQCR11
3.3248e-13	0.249237	0.985	0.993	8.32431e-09	Epi-S	TMSB10
4.01526e-18	0.248761	0.459	0.296	1.0053e-13	Epi-S	NME7
1.13684e-20	0.248685	0.41	0.239	2.84632e-16	Epi-S	IL2RG
3.76033e-29	0.248284	0.367	0.175	9.41474e-25	Epi-S	SLC35D1
3.9288e-18	0.248104	0.329	0.186	9.83654e-14	Epi-S	MFSD4A
3.63758e-18	0.248024	0.371	0.223	9.10742e-14	Epi-S	GNA11
8.35867e-21	0.247655	0.425	0.252	2.09276e-16	Epi-S	PLTP
6.86122e-24	0.247436	0.504	0.298	1.71784e-19	Epi-S	MCL1
1.71986e-23	0.246939	0.354	0.184	4.30601e-19	Epi-S	NFE2L1
2.15422e-16	0.246771	0.615	0.448	5.39352e-12	Epi-S	LIMA1
8.92482e-18	0.246536	0.52	0.351	2.23451e-13	Epi-S	TMEM141
1.10816e-26	0.246286	0.259	0.109	2.7745e-22	Epi-S	EGLN3
6.80382e-24	0.246262	0.35	0.179	1.70347e-19	Epi-S	ADTRP
6.73721e-16	0.246128	0.629	0.463	1.6868e-11	Epi-S	CTNNA1
8.8115e-30	0.245728	0.333	0.149	2.20614e-25	Epi-S	DOK4
1.11803e-25	0.245634	0.385	0.198	2.79922e-21	Epi-S	ECE1
1.2012e-29	0.24538	0.306	0.132	3.00743e-25	Epi-S	AC009084.3
8.95592e-27	0.24492	0.32	0.148	2.24229e-22	Epi-S	TPMT
2.45339e-16	0.244193	0.534	0.378	6.14256e-12	Epi-S	WDR1
2.15003e-15	0.244017	0.664	0.505	5.38303e-11	Epi-S	HSPA5
1.18123e-22	0.242312	0.342	0.179	2.95744e-18	Epi-S	RBPMS
5.11361e-17	0.241931	0.43	0.276	1.2803e-12	Epi-S	SH3BGRL2
3.51113e-23	0.241422	0.433	0.244	8.79081e-19	Epi-S	EPAS1
1.14368e-22	0.241204	0.388	0.213	2.86343e-18	Epi-S	MIDN
1.44457e-23	0.24088	0.505	0.302	3.61676e-19	Epi-S	CAPZA1
4.52904e-14	0.24084	0.637	0.496	1.13394e-09	Epi-S	MYH9
5.56755e-18	0.240569	0.544	0.367	1.39395e-13	Epi-S	GNG5
1.39336e-17	0.240213	0.665	0.495	3.48855e-13	Epi-S	ARPC3
6.68763e-28	0.240194	0.335	0.155	1.67438e-23	Epi-S	AL928654.3
5.52706e-24	0.239786	0.276	0.125	1.38381e-19	Epi-S	F2RL1
1.99548e-10	0.239528	0.807	0.728	4.99609e-06	Epi-S	UQCRB
3.53645e-25	0.239452	0.271	0.12	8.85422e-21	Epi-S	MXI1
1.46623e-23	0.23936	0.379	0.202	3.67101e-19	Epi-S	AL135905.2
3.38779e-15	0.239248	0.576	0.421	8.48201e-11	Epi-S	COX6B1
1.57305e-14	0.239155	0.564	0.414	3.93844e-10	Epi-S	UQCR10
9.96044e-18	0.238988	0.54	0.367	2.4938e-13	Epi-S	ARPC5
9.59738e-15	0.238774	0.837	0.703	2.4029e-10	Epi-S	ATP1A1
8.00817e-23	0.238034	0.338	0.173	2.005e-18	Epi-S	AGPAT2
4.2904e-29	0.23748	0.241	0.091	1.07419e-24	Epi-S	CGN
9.32262e-26	0.237469	0.362	0.181	2.3341e-21	Epi-S	DZIP1L
1.16013e-20	0.237059	0.309	0.158	2.90462e-16	Epi-S	COL4A2
2.42014e-18	0.236685	0.486	0.312	6.05929e-14	Epi-S	SIAE
4.84757e-20	0.236675	0.573	0.379	1.21369e-15	Epi-S	ARPC2
3.39663e-08	0.236119	0.83	0.788	0.000850414	Epi-S	PTMA
1.62728e-30	0.235665	0.27	0.106	4.07423e-26	Epi-S	CCL15
1.98043e-21	0.235148	0.317	0.164	4.9584e-17	Epi-S	GTF2A2
1.52991e-17	0.234794	0.606	0.429	3.83044e-13	Epi-S	SARAF
1.31503e-26	0.234338	0.323	0.151	3.29244e-22	Epi-S	MICAL2
4.83279e-18	0.234139	0.439	0.275	1.20998e-13	Epi-S	NDUFC1
5.34866e-16	0.23349	0.57	0.411	1.33914e-11	Epi-S	CLIC1
9.69656e-24	0.232196	0.335	0.167	2.42773e-19	Epi-S	SEMA4B
1.01934e-29	0.231757	0.294	0.123	2.55212e-25	Epi-S	B3GNT3
1.5734e-20	0.231637	0.394	0.229	3.93933e-16	Epi-S	CAP1
3.74308e-19	0.230864	0.505	0.325	9.37154e-15	Epi-S	CYSTM1
3.59639e-15	0.23047	0.854	0.733	9.00427e-11	Epi-S	CCSER1
1.00534e-19	0.229782	0.404	0.235	2.51708e-15	Epi-S	PIGZ
2.1324e-10	0.229754	0.475	0.356	5.33889e-06	Epi-S	TNFSF10
1.6841e-21	0.229697	0.344	0.182	4.21648e-17	Epi-S	FZD5
2.63455e-26	0.229433	0.321	0.15	6.59612e-22	Epi-S	PTP4A1
3.57941e-18	0.229164	0.424	0.259	8.96176e-14	Epi-S	TFRC
1.53072e-24	0.229152	0.362	0.185	3.83245e-20	Epi-S	IL10RB
3.48305e-22	0.229134	0.391	0.214	8.72052e-18	Epi-S	CAPN5
2.28467e-19	0.229042	0.483	0.303	5.72012e-15	Epi-S	HEBP2
4.92724e-25	0.229032	0.339	0.166	1.23363e-20	Epi-S	TWF1
8.06583e-29	0.228942	0.16	0.045	2.01944e-24	Epi-S	VNN1
2.06494e-26	0.22888	0.311	0.143	5.17e-22	Epi-S	BLOC1S1
3.77264e-19	0.228736	0.418	0.25	9.44557e-15	Epi-S	SLC39A14
3.82449e-16	0.228571	0.64	0.466	9.57537e-12	Epi-S	LAMP1
7.43686e-31	0.228319	0.315	0.132	1.86197e-26	Epi-S	TMEM8A
3.11854e-18	0.228183	0.367	0.214	7.80789e-14	Epi-S	STK24
3.51181e-48	0.22815	0.189	0.039	8.79252e-44	Epi-S	BTNL3
2.16116e-25	0.228056	0.305	0.141	5.4109e-21	Epi-S	MGST3
7.55013e-23	0.227774	0.35	0.182	1.89033e-18	Epi-S	RTEL1-TNFRSF6B
4.66829e-16	0.227551	0.394	0.244	1.1688e-11	Epi-S	OPTN
2.34959e-14	0.227373	0.6	0.447	5.88266e-10	Epi-S	COX5B
1.44226e-12	0.227124	0.237	0.132	3.61099e-08	Epi-S	FOS
1.07042e-42	0.227114	0.195	0.047	2.68001e-38	Epi-S	P3H2
6.55341e-17	0.227048	0.431	0.275	1.64078e-12	Epi-S	CHRM2
1.82169e-15	0.22652	0.581	0.415	4.56097e-11	Epi-S	ARPC1B
4.21694e-19	0.226327	0.489	0.312	1.05579e-14	Epi-S	ANXA11
3.96709e-16	0.226093	0.526	0.363	9.9324e-12	Epi-S	CAPNS1
1.88717e-16	0.225871	0.454	0.298	4.7249e-12	Epi-S	UBXN11
3.21671e-23	0.225739	0.256	0.114	8.05368e-19	Epi-S	MMP2
1.59682e-38	0.22548	0.213	0.06	3.99795e-34	Epi-S	PLOD2
2.1901e-13	0.22538	0.821	0.698	5.48336e-09	Epi-S	CALR
5.62351e-49	0.22478	0.164	0.029	1.40796e-44	Epi-S	TRPM6
1.68078e-32	0.224372	0.172	0.047	4.20818e-28	Epi-S	PLAUR
1.41111e-13	0.223817	0.753	0.611	3.533e-09	Epi-S	DSG2
6.24617e-22	0.223752	0.211	0.087	1.56385e-17	Epi-S	IGFBP3
4.79044e-28	0.223494	0.252	0.1	1.19938e-23	Epi-S	TLCD2
9.5016e-20	0.223359	0.345	0.189	2.37892e-15	Epi-S	APIP
2.13279e-28	0.223283	0.252	0.098	5.33986e-24	Epi-S	C12orf75
1.3619e-30	0.223003	0.241	0.088	3.40979e-26	Epi-S	HRCT1
3.19537e-16	0.222459	0.487	0.326	8.00024e-12	Epi-S	CD151
2.8454e-31	0.221808	0.219	0.073	7.12402e-27	Epi-S	TGM2
2.04323e-07	0.221793	0.468	0.376	0.00511563	Epi-S	GPRC5A
4.38218e-28	0.221778	0.287	0.121	1.09717e-23	Epi-S	PGAM1
9.87505e-60	0.221746	0.154	0.018	2.47242e-55	Epi-S	CTSE
3.75217e-13	0.221472	0.501	0.354	9.3943e-09	Epi-S	PPA1
1.44643e-14	0.221299	0.567	0.407	3.62143e-10	Epi-S	RAB11A
5.14397e-32	0.221036	0.232	0.08	1.2879e-27	Epi-S	CCDC68
6.3025e-20	0.22045	0.37	0.207	1.57796e-15	Epi-S	ATP6V0D1
2.24718e-11	0.22038	0.413	0.287	5.62626e-07	Epi-S	LUM
4.27545e-13	0.220195	0.652	0.507	1.07044e-08	Epi-S	SQOR
3.10676e-18	0.220121	0.415	0.248	7.7784e-14	Epi-S	FUT2
9.87441e-17	0.219919	0.541	0.37	2.47226e-12	Epi-S	POMP
7.29175e-15	0.219879	0.501	0.349	1.82563e-10	Epi-S	TMEM30A
1.69152e-30	0.219854	0.205	0.067	4.23505e-26	Epi-S	FENDRR
2.38768e-22	0.219846	0.29	0.138	5.97804e-18	Epi-S	LMO7
6.29041e-18	0.219682	0.462	0.29	1.57493e-13	Epi-S	SRP14
2.77611e-20	0.219576	0.428	0.252	6.95054e-16	Epi-S	WSB2
2.36721e-11	0.219549	0.834	0.724	5.92679e-07	Epi-S	AC018616.1
1.23715e-24	0.219517	0.351	0.174	3.09744e-20	Epi-S	PLBD1
1.526e-10	0.219371	0.668	0.543	3.82065e-06	Epi-S	TSPO
3.70659e-18	0.219281	0.425	0.26	9.28018e-14	Epi-S	EPB41L4B
1.61394e-16	0.219255	0.52	0.352	4.04083e-12	Epi-S	LSR
3.36662e-13	0.219198	0.674	0.54	8.42901e-09	Epi-S	TMEM176B
6.41439e-11	0.219153	0.466	0.336	1.60597e-06	Epi-S	TIMP1
5.13398e-17	0.219041	0.451	0.288	1.28539e-12	Epi-S	ST6GALNAC6
3.90365e-15	0.218968	0.379	0.238	9.77356e-11	Epi-S	PLA2G10
2.11253e-16	0.218734	0.419	0.265	5.28913e-12	Epi-S	VPS4B
3.16939e-12	0.218471	0.37	0.247	7.93521e-08	Epi-S	SLC4A4
9.1497e-17	0.218151	0.452	0.289	2.29081e-12	Epi-S	PLSCR1
2.30863e-23	0.21796	0.333	0.167	5.78011e-19	Epi-S	MYO1A
1.00168e-24	0.217676	0.222	0.088	2.50791e-20	Epi-S	TMEM236
4.98122e-14	0.217413	0.513	0.365	1.24715e-09	Epi-S	ELOB
7.1233e-14	0.217349	0.37	0.234	1.78346e-09	Epi-S	COL6A2
1.79366e-20	0.217164	0.395	0.224	4.4908e-16	Epi-S	ROMO1
3.45322e-15	0.21709	0.774	0.601	8.64582e-11	Epi-S	RHOA
6.60833e-16	0.216844	0.484	0.322	1.65453e-11	Epi-S	TXNDC17
2.3352e-18	0.216741	0.457	0.289	5.84664e-14	Epi-S	TMCO1
1.56133e-13	0.216633	0.538	0.395	3.90911e-09	Epi-S	SLC30A9
1.66199e-11	0.216572	0.424	0.291	4.16112e-07	Epi-S	WARS
1.31794e-23	0.215957	0.27	0.122	3.29974e-19	Epi-S	MPC1
1.69083e-13	0.215929	0.347	0.216	4.23333e-09	Epi-S	S100A9
4.47697e-26	0.215802	0.249	0.102	1.1209e-21	Epi-S	HIST1H2AC
1.01645e-12	0.215377	0.997	0.994	2.54488e-08	Epi-S	FCGBP
5.32036e-19	0.214731	0.327	0.179	1.33206e-14	Epi-S	HTATIP2
9.08172e-27	0.214697	0.267	0.111	2.27379e-22	Epi-S	CD14
3.04572e-13	0.214634	0.742	0.582	7.62557e-09	Epi-S	PGK1
4.23447e-16	0.214627	0.46	0.3	1.06018e-11	Epi-S	GRINA
9.96992e-20	0.21462	0.229	0.104	2.49617e-15	Epi-S	MDK
6.5458e-16	0.214607	0.454	0.297	1.63887e-11	Epi-S	ACTR3
1.21406e-19	0.214578	0.365	0.203	3.03965e-15	Epi-S	ARL6IP5
1.54693e-15	0.214502	0.377	0.234	3.87306e-11	Epi-S	BCAS1
4.74116e-17	0.214114	0.371	0.221	1.18704e-12	Epi-S	VASP
1.03729e-16	0.213829	0.413	0.256	2.59708e-12	Epi-S	FLNB
5.02741e-15	0.213348	0.599	0.432	1.25871e-10	Epi-S	PTPRF
3.50809e-12	0.212384	0.434	0.304	8.7832e-08	Epi-S	YBX1
7.51822e-17	0.211974	0.449	0.288	1.88234e-12	Epi-S	SPPL2A
8.67264e-16	0.211754	0.446	0.293	2.17137e-11	Epi-S	RNF145
5.85643e-18	0.21175	0.374	0.218	1.46627e-13	Epi-S	SLC37A1
1.42353e-14	0.211712	0.594	0.432	3.56408e-10	Epi-S	TMED10
1.44472e-16	0.211612	0.388	0.235	3.61713e-12	Epi-S	RASSF3
9.82032e-17	0.211275	0.367	0.217	2.45871e-12	Epi-S	IFNGR2
1.68311e-09	0.211039	0.394	0.287	4.21399e-05	Epi-S	MT1M
7.223e-21	0.210627	0.326	0.169	1.80842e-16	Epi-S	ITGAV
1.9897e-15	0.209823	0.498	0.34	4.9816e-11	Epi-S	ANXA4
7.45957e-22	0.209645	0.318	0.16	1.86765e-17	Epi-S	SLC25A24
2.03823e-21	0.209385	0.241	0.108	5.10312e-17	Epi-S	CASP10
2.07339e-30	0.208894	0.25	0.093	5.19115e-26	Epi-S	GBP3
1.03031e-11	0.208548	0.537	0.406	2.57958e-07	Epi-S	AC011603.2
4.09646e-19	0.208162	0.321	0.173	1.02563e-14	Epi-S	CRIP1
4.23623e-18	0.207958	0.326	0.178	1.06062e-13	Epi-S	PPARG
5.57878e-22	0.207804	0.341	0.175	1.39676e-17	Epi-S	ADAM9
2.81316e-14	0.207711	0.463	0.316	7.04331e-10	Epi-S	VAPA
3.77298e-16	0.207647	0.413	0.262	9.4464e-12	Epi-S	CMAS
1.16254e-36	0.207567	0.163	0.038	2.91065e-32	Epi-S	EDN3
1.06e-22	0.207404	0.288	0.135	2.65393e-18	Epi-S	CYB5R3
4.251e-16	0.207365	0.496	0.328	1.06432e-11	Epi-S	GUK1
2.17403e-18	0.207304	0.302	0.159	5.44312e-14	Epi-S	BIRC3
4.5302e-16	0.20627	0.38	0.232	1.13423e-11	Epi-S	CTDSP2
2.1262e-09	0.206229	0.837	0.756	5.32337e-05	Epi-S	COX7C
3.05881e-21	0.206214	0.347	0.183	7.65834e-17	Epi-S	SPINT1
3.12496e-11	0.206157	0.627	0.492	7.82396e-07	Epi-S	CTNND1
3.67257e-14	0.206	0.567	0.408	9.19503e-10	Epi-S	CTTN
1.24615e-20	0.205599	0.282	0.138	3.11999e-16	Epi-S	BCL10
1.25334e-14	0.205443	0.382	0.241	3.138e-10	Epi-S	ERBIN
3.9363e-17	0.204966	0.383	0.228	9.8553e-13	Epi-S	WASL
4.98084e-22	0.20486	0.302	0.148	1.24705e-17	Epi-S	EFNB1
1.21621e-11	0.204847	0.499	0.366	3.04503e-07	Epi-S	EIF4EBP2
2.69288e-29	0.204524	0.249	0.094	6.74217e-25	Epi-S	INAVA
4.0239e-13	0.204401	0.581	0.431	1.00746e-08	Epi-S	TGOLN2
6.06806e-13	0.204144	0.738	0.573	1.51926e-08	Epi-S	ATP5F1B
5.90735e-14	0.203794	0.293	0.17	1.47902e-09	Epi-S	RNASE1
8.23267e-15	0.20368	0.428	0.278	2.06121e-10	Epi-S	APOL1
2.54088e-16	0.203592	0.558	0.381	6.36161e-12	Epi-S	TPI1
7.86512e-20	0.203414	0.273	0.134	1.96919e-15	Epi-S	RALB
9.88371e-41	0.203333	0.158	0.032	2.47458e-36	Epi-S	CDKN2B
1.18574e-15	0.2032	0.419	0.267	2.96874e-11	Epi-S	ASAH1
1.64919e-17	0.203183	0.416	0.252	4.12907e-13	Epi-S	UBL5
3.44288e-18	0.203115	0.344	0.193	8.61995e-14	Epi-S	PARP4
3.85044e-12	0.20311	0.57	0.432	9.64034e-08	Epi-S	FKBP1A
8.48394e-22	0.202723	0.321	0.162	2.12413e-17	Epi-S	ATL3
7.83753e-15	0.202712	0.401	0.256	1.96228e-10	Epi-S	AHCYL2
3.65803e-18	0.202336	0.27	0.136	9.15861e-14	Epi-S	CTSL
8.32738e-25	0.202298	0.276	0.121	2.08493e-20	Epi-S	SLC17A5
8.49215e-09	0.202042	0.787	0.713	0.000212618	Epi-S	ELF3
6.11902e-16	0.201902	0.41	0.255	1.53202e-11	Epi-S	SELENOT
1.63092e-25	0.201867	0.24	0.097	4.08333e-21	Epi-S	SLC22A18
1.95675e-12	0.201733	0.768	0.608	4.89911e-08	Epi-S	KDELR2
8.71969e-14	0.201631	0.572	0.412	2.18315e-09	Epi-S	ATP5PF
7.64155e-15	0.201607	0.407	0.26	1.91321e-10	Epi-S	CHMP4B
6.47121e-28	0.201589	0.193	0.064	1.6202e-23	Epi-S	PXDN
1.37139e-21	0.201584	0.279	0.133	3.43355e-17	Epi-S	VEGFA
6.92397e-16	0.201377	0.318	0.182	1.73355e-11	Epi-S	SEPHS2
7.24221e-14	0.201377	0.291	0.17	1.81323e-09	Epi-S	RGS5
1.99623e-14	0.200636	0.403	0.258	4.99796e-10	Epi-S	SCARB2
5.69862e-19	0.200586	0.303	0.159	1.42676e-14	Epi-S	SUSD6
5.78291e-18	0.200517	0.335	0.188	1.44787e-13	Epi-S	ORMDL2
3.97449e-18	0.200397	0.347	0.194	9.95093e-14	Epi-S	PID1
1.66264e-23	0.200151	0.299	0.14	4.16275e-19	Epi-S	RAB5IF
4.11956e-27	0.200118	0.229	0.087	1.03141e-22	Epi-S	CASP5
1.20451e-12	0.199333	0.383	0.251	3.01573e-08	Epi-S	EPS8
6.32636e-20	0.199039	0.321	0.168	1.58393e-15	Epi-S	SELENOS
3.03701e-11	0.198982	0.623	0.483	7.60375e-07	Epi-S	PPP1CB
1.35543e-12	0.198762	0.756	0.619	3.3936e-08	Epi-S	CD9
5.576e-13	0.198536	0.345	0.217	1.39606e-08	Epi-S	LGALS1
2.80637e-12	0.19849	0.415	0.279	7.0263e-08	Epi-S	ARHGDIB
1.34171e-12	0.198459	0.541	0.399	3.35924e-08	Epi-S	NDUFB1
2.5956e-12	0.198281	0.513	0.37	6.49861e-08	Epi-S	YWHAH
1.73599e-26	0.198108	0.252	0.102	4.34641e-22	Epi-S	SLC36A1
4.39591e-15	0.197695	0.403	0.253	1.1006e-10	Epi-S	PLXNB2
2.3774e-33	0.197588	0.19	0.055	5.95229e-29	Epi-S	EP400P1
9.59276e-17	0.197585	0.354	0.207	2.40174e-12	Epi-S	CHMP5
5.97714e-31	0.197448	0.196	0.061	1.4965e-26	Epi-S	PCDH18
7.4693e-14	0.19742	0.487	0.333	1.87009e-09	Epi-S	PKM
5.31019e-10	0.197191	0.778	0.659	1.32951e-05	Epi-S	EIF4G2
1.66999e-16	0.197162	0.338	0.194	4.18114e-12	Epi-S	TMEM9B
6.51567e-16	0.19712	0.392	0.243	1.63133e-11	Epi-S	PINK1-AS
3.972e-19	0.196695	0.339	0.184	9.94469e-15	Epi-S	ZNF706
2.27327e-14	0.196417	0.32	0.191	5.69158e-10	Epi-S	SLC9C1
1.21507e-11	0.196326	0.538	0.402	3.04218e-07	Epi-S	CAST
1.8896e-22	0.196294	0.22	0.091	4.73099e-18	Epi-S	APPL2
2.01709e-15	0.19626	0.353	0.212	5.05018e-11	Epi-S	SH3GLB1
5.5018e-28	0.196219	0.22	0.079	1.37749e-23	Epi-S	CORO2A
3.6949e-11	0.196173	0.466	0.337	9.25093e-07	Epi-S	PDCD6IP
1.25753e-16	0.195955	0.392	0.237	3.14847e-12	Epi-S	SPCS1
1.60246e-22	0.195827	0.299	0.143	4.01207e-18	Epi-S	REEP3
3.67655e-36	0.195288	0.173	0.043	9.20499e-32	Epi-S	MIR22HG
2.19847e-27	0.195244	0.216	0.078	5.5043e-23	Epi-S	TMEM171
6.97064e-14	0.195192	0.333	0.202	1.74524e-09	Epi-S	LAPTM5
3.29756e-27	0.194996	0.204	0.071	8.2561e-23	Epi-S	FGL2
6.97926e-22	0.194957	0.3	0.146	1.7474e-17	Epi-S	ANTXR2
3.21148e-12	0.194898	0.477	0.34	8.04058e-08	Epi-S	VDAC1
1.27082e-13	0.194799	0.431	0.29	3.18176e-09	Epi-S	SHROOM3
4.49991e-19	0.194767	0.264	0.13	1.12664e-14	Epi-S	GALE
9.15575e-13	0.194637	0.434	0.294	2.29233e-08	Epi-S	DBI
2.27138e-10	0.194492	0.466	0.343	5.68685e-06	Epi-S	LINC00511
1.3639e-15	0.194444	0.522	0.353	3.41478e-11	Epi-S	ATP6V0E1
4.64833e-19	0.194407	0.288	0.147	1.1638e-14	Epi-S	DYNLT1
8.8849e-22	0.194349	0.315	0.157	2.22451e-17	Epi-S	ABCD3
3.92164e-11	0.19428	0.57	0.444	9.81861e-07	Epi-S	HLA-F
5.67547e-23	0.19402	0.255	0.112	1.42097e-18	Epi-S	ENDOD1
1.70535e-15	0.193985	0.305	0.174	4.26968e-11	Epi-S	OAF
1.10183e-15	0.193905	0.336	0.197	2.75866e-11	Epi-S	C5orf15
1.33319e-25	0.193797	0.258	0.107	3.33791e-21	Epi-S	ACAA2
2.2609e-17	0.193702	0.339	0.191	5.66061e-13	Epi-S	OCLN
5.22712e-19	0.193662	0.315	0.167	1.30871e-14	Epi-S	SERPINB6
1.91972e-13	0.19362	0.427	0.281	4.8064e-09	Epi-S	TMOD3
2.23455e-13	0.193618	0.449	0.308	5.59465e-09	Epi-S	POLD4
1.43563e-18	0.193295	0.202	0.088	3.59439e-14	Epi-S	HLA-DQB1
1.21025e-12	0.193149	0.287	0.172	3.0301e-08	Epi-S	MT1H
2.14377e-12	0.192873	0.548	0.406	5.36736e-08	Epi-S	TUBA1B
1.84343e-13	0.192781	0.478	0.331	4.61539e-09	Epi-S	HSPB1
3.17457e-16	0.192751	0.345	0.201	7.94816e-12	Epi-S	APOBR
5.45767e-32	0.192142	0.176	0.049	1.36644e-27	Epi-S	CDHR2
6.77964e-19	0.192093	0.252	0.122	1.69742e-14	Epi-S	PRR5L
3.69245e-12	0.191818	0.416	0.286	9.24478e-08	Epi-S	TMEM176A
7.25997e-34	0.191681	0.175	0.047	1.81768e-29	Epi-S	DUSP1
8.29248e-26	0.19163	0.225	0.086	2.07619e-21	Epi-S	STS
3.48528e-08	0.191428	0.422	0.32	0.000872609	Epi-S	B3GNT7
1.89113e-17	0.190918	0.336	0.187	4.73483e-13	Epi-S	COX17
3.01318e-13	0.190521	0.457	0.313	7.5441e-09	Epi-S	PPT1
8.7759e-13	0.190469	0.474	0.329	2.19722e-08	Epi-S	SERINC1
3.04587e-18	0.190388	0.294	0.153	7.62595e-14	Epi-S	MTMR11
4.06704e-13	0.19023	0.391	0.255	1.01826e-08	Epi-S	DNAJA1
1.69637e-29	0.189857	0.205	0.068	4.24721e-25	Epi-S	BMP2
4.22472e-18	0.189708	0.327	0.18	1.05774e-13	Epi-S	GLT8D2
2.08471e-15	0.189613	0.318	0.184	5.21949e-11	Epi-S	GTF3C6
5.47345e-13	0.189357	0.406	0.268	1.37039e-08	Epi-S	KIF1C
7.68937e-29	0.189327	0.216	0.075	1.92519e-24	Epi-S	BHLHE40
6.84327e-12	0.189235	0.637	0.486	1.71335e-07	Epi-S	IFITM3
1.29696e-16	0.189081	0.327	0.186	3.2472e-12	Epi-S	RAB18
3.4396e-16	0.18902	0.383	0.233	8.61172e-12	Epi-S	UBE2B
5.53735e-16	0.188925	0.33	0.191	1.38639e-11	Epi-S	PPP1R14D
1.13159e-14	0.18879	0.342	0.206	2.83316e-10	Epi-S	IDH1
9.63986e-17	0.188703	0.288	0.155	2.41353e-12	Epi-S	RFK
1.68871e-12	0.188187	0.406	0.273	4.22802e-08	Epi-S	AL031281.2
7.02138e-13	0.188002	0.324	0.199	1.75794e-08	Epi-S	HMGCS2
2.68761e-22	0.187909	0.275	0.127	6.72897e-18	Epi-S	PXN
8.81697e-11	0.18782	0.736	0.588	2.20751e-06	Epi-S	HINT1
5.27983e-27	0.187683	0.161	0.048	1.32191e-22	Epi-S	LAMA3
8.86813e-10	0.187635	0.431	0.315	2.22031e-05	Epi-S	AL157935.2
3.77433e-11	0.187523	0.572	0.433	9.44978e-07	Epi-S	DYNLL1
4.19942e-22	0.187487	0.24	0.104	1.05141e-17	Epi-S	GNA13
1.11643e-15	0.186794	0.3	0.168	2.7952e-11	Epi-S	AC009088.3
6.17454e-11	0.186782	0.688	0.549	1.54592e-06	Epi-S	CLDN3
6.38309e-18	0.186681	0.293	0.154	1.59813e-13	Epi-S	TNFRSF6B
1.7428e-10	0.186623	0.344	0.232	4.36344e-06	Epi-S	AXIN2
3.47074e-07	0.18615	0.502	0.417	0.00868969	Epi-S	FAM84A
1.33359e-15	0.185975	0.303	0.171	3.33891e-11	Epi-S	PANK3
1.12875e-15	0.185311	0.382	0.233	2.82604e-11	Epi-S	NDUFB4
2.07925e-16	0.185267	0.335	0.192	5.20582e-12	Epi-S	AK1
1.14195e-11	0.185245	0.52	0.384	2.85909e-07	Epi-S	NDUFB2
1.64814e-14	0.185203	0.308	0.18	4.12645e-10	Epi-S	OST4
2.27828e-16	0.185148	0.3	0.165	5.70412e-12	Epi-S	CERS2
2.35183e-17	0.184948	0.27	0.139	5.88828e-13	Epi-S	ZMIZ1
2.15361e-11	0.184415	0.43	0.299	5.39201e-07	Epi-S	CALM3
1.37786e-12	0.184332	0.513	0.367	3.44976e-08	Epi-S	NPC2
1.55646e-29	0.183849	0.187	0.058	3.89692e-25	Epi-S	B3GNT2
1.78862e-18	0.183757	0.244	0.117	4.47818e-14	Epi-S	CD68
2.5286e-11	0.183698	0.404	0.278	6.33086e-07	Epi-S	BLCAP
2.39436e-09	0.183511	0.603	0.478	5.99475e-05	Epi-S	ATP10B
3.30133e-12	0.1834	0.379	0.251	8.26554e-08	Epi-S	ATP5PD
2.66997e-28	0.183179	0.179	0.056	6.6848e-24	Epi-S	SLC2A1
3.50046e-32	0.182901	0.176	0.049	8.7641e-28	Epi-S	SLCO2A1
1.43003e-15	0.182823	0.306	0.173	3.58037e-11	Epi-S	CDS1
1.0573e-30	0.182167	0.169	0.047	2.64717e-26	Epi-S	LAMA1
2.81381e-23	0.182142	0.207	0.08	7.04493e-19	Epi-S	TRANK1
1.92689e-12	0.182085	0.401	0.264	4.82434e-08	Epi-S	TIMP2
3.30622e-14	0.181964	0.312	0.184	8.27779e-10	Epi-S	CALU
1.79111e-15	0.181766	0.33	0.192	4.48439e-11	Epi-S	FNIP2
7.97463e-13	0.181655	0.382	0.249	1.99661e-08	Epi-S	CLINT1
2.29113e-17	0.180662	0.299	0.159	5.73631e-13	Epi-S	FBLIM1
2.48679e-16	0.180656	0.281	0.15	6.22618e-12	Epi-S	MAPK6
3.23901e-19	0.180016	0.318	0.167	8.10952e-15	Epi-S	ATP11B
1.46223e-12	0.17974	0.362	0.23	3.66098e-08	Epi-S	SRGN
1.02639e-18	0.17961	0.311	0.163	2.56978e-14	Epi-S	CSNK1D
1.34653e-11	0.179606	0.526	0.381	3.37131e-07	Epi-S	CMTM6
2.62977e-13	0.179566	0.373	0.236	6.58415e-09	Epi-S	NOP10
1.06626e-17	0.179465	0.391	0.225	2.6696e-13	Epi-S	SDHB
2.94106e-20	0.179405	0.25	0.116	7.36353e-16	Epi-S	OAS1
7.0808e-16	0.179318	0.276	0.149	1.77282e-11	Epi-S	EGLN1
2.08615e-10	0.179259	0.555	0.424	5.2231e-06	Epi-S	TMEM106C
1.26878e-16	0.179236	0.317	0.175	3.17665e-12	Epi-S	SDHC
5.1756e-15	0.178997	0.293	0.166	1.29581e-10	Epi-S	ITGB4
1.24466e-12	0.178901	0.389	0.257	3.11624e-08	Epi-S	ATP13A3
1.41639e-10	0.17879	0.665	0.532	3.54621e-06	Epi-S	LGALS3BP
3.53856e-16	0.178714	0.285	0.154	8.85949e-12	Epi-S	PRR15
1.08962e-05	0.178712	0.529	0.447	0.272809	Epi-S	A2M
2.99117e-12	0.178612	0.38	0.252	7.48899e-08	Epi-S	CDC42
1.34318e-17	0.178341	0.262	0.132	3.36292e-13	Epi-S	ITGA3
1.94334e-23	0.178086	0.222	0.089	4.86555e-19	Epi-S	LAMB3
3.34591e-16	0.177909	0.282	0.152	8.37716e-12	Epi-S	MGAT4A
6.14229e-11	0.177754	0.606	0.467	1.53785e-06	Epi-S	YWHAB
5.70371e-16	0.177588	0.362	0.214	1.42804e-11	Epi-S	ECHDC1
3.21796e-09	0.177503	0.56	0.437	8.05682e-05	Epi-S	GNE
5.17946e-14	0.177094	0.246	0.134	1.29678e-09	Epi-S	IDI1
1.18979e-11	0.176951	0.338	0.22	2.97887e-07	Epi-S	SNRPG
1.26825e-17	0.17695	0.223	0.105	3.17532e-13	Epi-S	RNF19B
1.85499e-14	0.176904	0.365	0.224	4.64434e-10	Epi-S	IQGAP2
5.48137e-11	0.176798	0.474	0.339	1.37237e-06	Epi-S	RNF7
3.91088e-23	0.176608	0.201	0.077	9.79167e-19	Epi-S	CHP2
4.60664e-12	0.176361	0.745	0.584	1.15337e-07	Epi-S	ACTR2
2.50706e-11	0.176317	0.376	0.253	6.27694e-07	Epi-S	NFKBIA
2.20372e-11	0.17608	0.502	0.361	5.51746e-07	Epi-S	IQGAP1
3.88865e-25	0.17606	0.172	0.056	9.73601e-21	Epi-S	LOXL2
3.0448e-11	0.175873	0.526	0.386	7.62326e-07	Epi-S	ATP6V0C
1.38103e-18	0.175861	0.211	0.094	3.45769e-14	Epi-S	DHRS11
3.72547e-10	0.175685	0.643	0.518	9.32746e-06	Epi-S	UBE2D3
1.65805e-06	0.175549	0.502	0.415	0.0415125	Epi-S	MGST1
5.81459e-19	0.175461	0.217	0.097	1.4558e-14	Epi-S	FRMD3
7.41259e-16	0.175415	0.317	0.179	1.85589e-11	Epi-S	RNPEP
2.00361e-17	0.175322	0.276	0.143	5.01643e-13	Epi-S	MPZL2
4.1232e-17	0.174734	0.318	0.174	1.03233e-12	Epi-S	C1orf21
1.19725e-09	0.17451	0.551	0.424	2.99755e-05	Epi-S	NDUFB9
2.13022e-14	0.17425	0.345	0.208	5.33343e-10	Epi-S	ERO1A
2.18543e-19	0.174121	0.204	0.087	5.47166e-15	Epi-S	RARRES3
1.08933e-13	0.173706	0.452	0.299	2.72736e-09	Epi-S	UBE2L3
2.582e-14	0.173559	0.367	0.226	6.46454e-10	Epi-S	POLR2L
3.25406e-15	0.17353	0.329	0.191	8.14719e-11	Epi-S	KLF3
2.80137e-23	0.173529	0.187	0.068	7.01379e-19	Epi-S	DIRC2
1.3975e-27	0.173224	0.186	0.06	3.49892e-23	Epi-S	P4HA2
2.07863e-11	0.173131	0.397	0.269	5.20427e-07	Epi-S	HNRNPAB
8.86707e-09	0.173053	0.544	0.426	0.000222005	Epi-S	VSIG2
1.34405e-09	0.173033	0.431	0.317	3.36509e-05	Epi-S	ARF4
1.18491e-09	0.172978	0.519	0.4	2.96667e-05	Epi-S	SUB1
1.82973e-15	0.172501	0.373	0.224	4.5811e-11	Epi-S	PON2
4.14798e-12	0.172435	0.407	0.273	1.03853e-07	Epi-S	ATP5MF
2.93842e-15	0.172435	0.231	0.117	7.35693e-11	Epi-S	CEBPG
6.93717e-14	0.172301	0.342	0.208	1.73686e-09	Epi-S	SORT1
1.20881e-13	0.172241	0.379	0.24	3.02649e-09	Epi-S	SRP9
4.083e-16	0.172092	0.333	0.189	1.02226e-11	Epi-S	SLC25A46
1.68391e-18	0.171901	0.204	0.089	4.21601e-14	Epi-S	MAF
5.72832e-20	0.171837	0.243	0.111	1.4342e-15	Epi-S	TENT5A
3.42108e-13	0.171631	0.347	0.216	8.56536e-09	Epi-S	ARPC5L
2.03394e-11	0.171391	0.422	0.29	5.09237e-07	Epi-S	PPIC
2.42541e-09	0.171265	0.635	0.509	6.07251e-05	Epi-S	CMPK1
4.57872e-13	0.170934	0.198	0.101	1.14637e-08	Epi-S	APOE
1.61662e-18	0.170925	0.222	0.101	4.04754e-14	Epi-S	PAG1
7.85272e-12	0.170689	0.507	0.364	1.96609e-07	Epi-S	NUDT4
1.38528e-23	0.170664	0.21	0.081	3.46832e-19	Epi-S	C5orf30
5.5849e-11	0.170441	0.407	0.28	1.39829e-06	Epi-S	PRKACB
8.89999e-15	0.170369	0.321	0.187	2.22829e-10	Epi-S	UFM1
5.46071e-13	0.170326	0.25	0.141	1.3672e-08	Epi-S	NDUFB3
8.64545e-25	0.170085	0.193	0.069	2.16456e-20	Epi-S	MAPRE1
2.21963e-15	0.169503	0.336	0.194	5.55729e-11	Epi-S	TMEM167A
4.21292e-14	0.169503	0.324	0.192	1.05479e-09	Epi-S	SYAP1
3.27452e-10	0.169473	0.362	0.246	8.19843e-06	Epi-S	HSPE1
4.44658e-17	0.169421	0.314	0.17	1.11329e-12	Epi-S	DIAPH1
3.38897e-22	0.16917	0.195	0.075	8.48498e-18	Epi-S	SLC46A3
2.38206e-15	0.168896	0.294	0.164	5.96396e-11	Epi-S	NDUFV2
1.92319e-11	0.168783	0.303	0.191	4.81509e-07	Epi-S	FCGRT
3.19757e-16	0.168746	0.207	0.097	8.00576e-12	Epi-S	MPEG1
2.03984e-13	0.168594	0.425	0.278	5.10714e-09	Epi-S	SEM1
3.15529e-17	0.168525	0.252	0.125	7.8999e-13	Epi-S	C18orf32
2.61647e-10	0.168414	0.425	0.301	6.55086e-06	Epi-S	RIOK3
2.51218e-10	0.168352	0.339	0.227	6.28974e-06	Epi-S	APOL6
1.01561e-17	0.168264	0.265	0.133	2.54279e-13	Epi-S	CAPG
2.0867e-10	0.168207	0.41	0.289	5.22447e-06	Epi-S	TMEM50A
1.69333e-09	0.168127	0.498	0.372	4.23958e-05	Epi-S	LGMN
2.16602e-18	0.168027	0.213	0.095	5.42307e-14	Epi-S	RHOG
4.48571e-10	0.168	0.989	0.994	1.12309e-05	Epi-S	TTTY14
3.31995e-11	0.167975	0.412	0.281	8.31215e-07	Epi-S	MORF4L1
3.27529e-12	0.167671	0.312	0.193	8.20033e-08	Epi-S	MOB3B
7.81785e-10	0.167659	0.532	0.4	1.95736e-05	Epi-S	NDUFB10
2.6424e-14	0.167645	0.305	0.176	6.61577e-10	Epi-S	ZFP36
1.522e-14	0.167509	0.281	0.156	3.81063e-10	Epi-S	CHMP1B
6.23819e-13	0.167429	0.282	0.164	1.56185e-08	Epi-S	ZC3H12A
6.27454e-24	0.167343	0.158	0.051	1.57096e-19	Epi-S	DNASE1L3
3.17404e-17	0.167162	0.235	0.113	7.94684e-13	Epi-S	AC007192.1
3.59086e-13	0.167148	0.389	0.251	8.99043e-09	Epi-S	NDUFA6
1.02053e-11	0.16704	0.404	0.273	2.5551e-07	Epi-S	MOB1A
1.80153e-15	0.167038	0.27	0.145	4.51049e-11	Epi-S	SUCLG1
4.64239e-17	0.166922	0.275	0.142	1.16231e-12	Epi-S	ZZEF1
2.9091e-22	0.166843	0.195	0.074	7.28352e-18	Epi-S	GPR153
7.85496e-18	0.166619	0.205	0.092	1.96665e-13	Epi-S	SBDS
7.97423e-18	0.166456	0.223	0.104	1.99651e-13	Epi-S	AL590133.2
1.41484e-16	0.166405	0.285	0.152	3.54234e-12	Epi-S	SP1
6.37978e-15	0.166162	0.327	0.191	1.59731e-10	Epi-S	CYP51A1
6.27107e-10	0.166153	0.452	0.33	1.57009e-05	Epi-S	ADGRE3
8.66147e-13	0.166141	0.296	0.177	2.16857e-08	Epi-S	FURIN
1.47214e-07	0.16608	0.62	0.508	0.00368581	Epi-S	JUND
4.89885e-11	0.16592	0.439	0.308	1.22653e-06	Epi-S	TMEM30B
2.84482e-16	0.165836	0.271	0.143	7.12257e-12	Epi-S	PSMA6
1.02896e-07	0.165684	0.532	0.426	0.00257621	Epi-S	SCNN1A
4.63406e-24	0.165659	0.161	0.052	1.16023e-19	Epi-S	BTNL8
8.14466e-22	0.165534	0.195	0.075	2.03918e-17	Epi-S	C4BPB
0.00257356	0.16553	0.718	0.669	1	Epi-S	FP236383.3
1.66867e-18	0.165516	0.22	0.1	4.17785e-14	Epi-S	EHD4
1.74861e-13	0.16545	0.225	0.119	4.37801e-09	Epi-S	CCNYL1
3.12087e-19	0.16521	0.154	0.056	7.81371e-15	Epi-S	TRIM15
1.84387e-19	0.165137	0.222	0.098	4.61649e-15	Epi-S	PINK1
5.99425e-12	0.164892	0.513	0.365	1.50078e-07	Epi-S	ABHD17C
2.79719e-09	0.164785	0.516	0.392	7.00332e-05	Epi-S	SLC35A3
2.06334e-18	0.164759	0.204	0.089	5.16599e-14	Epi-S	SLC9A1
6.76204e-16	0.16475	0.287	0.156	1.69301e-11	Epi-S	BCAS4
1.41229e-26	0.164616	0.166	0.051	3.53595e-22	Epi-S	RHOU
1.02818e-11	0.164574	0.347	0.223	2.57425e-07	Epi-S	ERP44
1.45354e-23	0.164567	0.198	0.074	3.63922e-19	Epi-S	PPP4R1
2.80596e-17	0.164526	0.287	0.149	7.02529e-13	Epi-S	PLEC
2.12e-11	0.16443	0.454	0.316	5.30784e-07	Epi-S	HDAC1
2.05822e-07	0.164349	0.517	0.416	0.00515317	Epi-S	HLA-C
5.95373e-18	0.164333	0.217	0.099	1.49064e-13	Epi-S	ENPP4
4.00256e-14	0.164242	0.362	0.222	1.00212e-09	Epi-S	AC098614.1
2.12315e-10	0.164164	0.434	0.308	5.31572e-06	Epi-S	LRRFIP1
9.33201e-11	0.16415	0.318	0.206	2.33646e-06	Epi-S	SOD2.1
1.56387e-18	0.164137	0.202	0.088	3.91546e-14	Epi-S	TMEM170A
7.04195e-15	0.164087	0.291	0.162	1.76309e-10	Epi-S	CLIC4
3.37579e-12	0.163984	0.329	0.206	8.45196e-08	Epi-S	MRPL13
6.86112e-14	0.163718	0.267	0.148	1.71782e-09	Epi-S	CFD
5.17789e-13	0.163709	0.41	0.267	1.29639e-08	Epi-S	RER1
3.98805e-14	0.163684	0.275	0.153	9.98488e-10	Epi-S	KRAS
2.32165e-16	0.163574	0.268	0.14	5.81272e-12	Epi-S	PFKP
4.76098e-12	0.16352	0.41	0.274	1.19201e-07	Epi-S	LASP1
5.87486e-17	0.163471	0.259	0.132	1.47089e-12	Epi-S	GPRC5C
5.67862e-13	0.163453	0.308	0.184	1.42176e-08	Epi-S	MAN1A1
2.36243e-18	0.163172	0.198	0.085	5.91482e-14	Epi-S	PLCD3
5.1658e-14	0.163146	0.276	0.155	1.29336e-09	Epi-S	FUT3
7.31374e-13	0.163097	0.336	0.208	1.83114e-08	Epi-S	EIF4E
4.22792e-07	0.162935	0.347	0.257	0.0105854	Epi-S	AMN
1.15913e-12	0.162806	0.281	0.164	2.90212e-08	Epi-S	ACOX1
6.32047e-10	0.162733	0.457	0.334	1.58246e-05	Epi-S	GALNT7
5.21412e-18	0.162665	0.211	0.095	1.30546e-13	Epi-S	AC008397.1
2.40477e-11	0.1625	0.421	0.289	6.02082e-07	Epi-S	PIM3
5.06342e-12	0.16215	0.36	0.234	1.26773e-07	Epi-S	MFSD14B
7.64092e-09	0.161819	0.382	0.274	0.000191306	Epi-S	CANT1
2.09838e-13	0.161817	0.279	0.16	5.25372e-09	Epi-S	NDUFA12
1.17793e-17	0.161784	0.241	0.116	2.94919e-13	Epi-S	MMP15
1.59681e-15	0.161626	0.285	0.155	3.99794e-11	Epi-S	AL121594.1
3.82167e-26	0.161506	0.176	0.057	9.56833e-22	Epi-S	FGFBP1
1.84812e-13	0.161448	0.323	0.193	4.62714e-09	Epi-S	CARHSP1
2.24972e-19	0.16139	0.199	0.084	5.63264e-15	Epi-S	GDA
3.02688e-12	0.160915	0.281	0.167	7.57839e-08	Epi-S	BCAR1
1.49461e-10	0.160828	0.309	0.199	3.74206e-06	Epi-S	GPD2
1.62944e-24	0.160751	0.167	0.055	4.07964e-20	Epi-S	PTPRH
7.2794e-10	0.160722	0.612	0.478	1.82254e-05	Epi-S	MTCH1
3.25868e-17	0.160633	0.232	0.111	8.15875e-13	Epi-S	VWA1
4.02079e-12	0.160555	0.394	0.258	1.00668e-07	Epi-S	ZDHHC3
6.65348e-07	0.160544	0.843	0.754	0.0166583	Epi-S	SPINT2
7.4086e-11	0.160524	0.32	0.207	1.85489e-06	Epi-S	BZW1
1.35864e-15	0.160497	0.22	0.108	3.40162e-11	Epi-S	JOSD1
1.78353e-12	0.160466	0.282	0.166	4.46543e-08	Epi-S	ATE1
1.20579e-35	0.160301	0.151	0.033	3.01894e-31	Epi-S	BDKRB2
1.4961e-23	0.160257	0.189	0.068	3.7458e-19	Epi-S	FABP2
8.46864e-19	0.160005	0.214	0.095	2.12029e-14	Epi-S	YIPF5
1.2293e-12	0.159987	0.281	0.165	3.07781e-08	Epi-S	PLGRKT
3.20561e-15	0.159975	0.205	0.099	8.0259e-11	Epi-S	ACP5
8.86128e-12	0.159772	0.261	0.153	2.2186e-07	Epi-S	TIMM8B
1.50428e-14	0.159761	0.291	0.164	3.76627e-10	Epi-S	CATSPERB
3.51966e-08	0.159465	0.778	0.67	0.000881217	Epi-S	DAZAP2
1.29919e-18	0.159364	0.166	0.065	3.25278e-14	Epi-S	TP53INP2
7.92642e-20	0.159354	0.223	0.098	1.98454e-15	Epi-S	SULT1A1
3.56355e-10	0.159338	0.341	0.227	8.92205e-06	Epi-S	SPTAN1
7.35927e-09	0.159338	0.406	0.294	0.000184254	Epi-S	PGRMC1
7.26587e-10	0.159335	0.252	0.157	1.81915e-05	Epi-S	CCNG2
8.55278e-19	0.159278	0.184	0.075	2.14136e-14	Epi-S	MFGE8
4.16828e-12	0.159257	0.291	0.175	1.04361e-07	Epi-S	ELOVL1
2.7006e-11	0.159182	0.259	0.152	6.7615e-07	Epi-S	SCD
2.0224e-10	0.159122	0.418	0.291	5.06348e-06	Epi-S	DGAT1
2.1559e-12	0.15908	0.327	0.204	5.39772e-08	Epi-S	DUOXA2
6.0314e-13	0.159056	0.341	0.212	1.51008e-08	Epi-S	AHCYL1
5.40587e-11	0.158892	0.347	0.228	1.35347e-06	Epi-S	EIF4E2
1.87806e-11	0.158884	0.302	0.188	4.70209e-07	Epi-S	ACAT1
1.03386e-07	0.158857	0.801	0.69	0.00258848	Epi-S	COX5A
3.73978e-09	0.1586	0.496	0.375	9.36328e-05	Epi-S	ATP6V0B
1.01786e-12	0.158317	0.271	0.157	2.54842e-08	Epi-S	MIA2
1.27254e-20	0.158303	0.181	0.07	3.18605e-16	Epi-S	MMP28
9.00836e-19	0.158218	0.223	0.101	2.25542e-14	Epi-S	LRRC1
1.27975e-12	0.158066	0.397	0.258	3.20412e-08	Epi-S	ETFA
5.55041e-14	0.157939	0.281	0.158	1.38966e-09	Epi-S	MBOAT7
1.05702e-14	0.157863	0.202	0.099	2.64646e-10	Epi-S	IL18
4.58693e-11	0.157472	0.392	0.264	1.14843e-06	Epi-S	LGR4
1.24282e-07	0.15733	0.652	0.532	0.00311166	Epi-S	CLTC
1.69773e-09	0.157147	0.451	0.33	4.25061e-05	Epi-S	GNB2
4.77336e-13	0.157111	0.249	0.138	1.19511e-08	Epi-S	TMEM127
5.1307e-14	0.157067	0.29	0.164	1.28457e-09	Epi-S	TJP3
6.45129e-10	0.156962	0.516	0.382	1.61521e-05	Epi-S	DSP
6.16019e-13	0.156946	0.237	0.128	1.54233e-08	Epi-S	SPARCL1
7.21932e-20	0.156858	0.178	0.069	1.8075e-15	Epi-S	AC020656.1
1.24127e-10	0.156838	0.264	0.161	3.10778e-06	Epi-S	CASP8
1.38073e-11	0.156772	0.339	0.216	3.45694e-07	Epi-S	MKNK2
6.36625e-13	0.156681	0.288	0.169	1.59392e-08	Epi-S	SNAP23
2.44524e-11	0.156546	0.362	0.237	6.12216e-07	Epi-S	NCOA4
6.3984e-12	0.156421	0.294	0.177	1.60197e-07	Epi-S	OCIAD2
6.18667e-15	0.156307	0.25	0.132	1.54896e-10	Epi-S	NR2F6
1.8252e-19	0.156215	0.178	0.07	4.56975e-15	Epi-S	THBS1
1.88341e-13	0.156211	0.268	0.151	4.71549e-09	Epi-S	PLD3
9.13257e-11	0.156064	0.336	0.219	2.28652e-06	Epi-S	IRF1
1.92539e-09	0.156045	0.514	0.384	4.82059e-05	Epi-S	UQCRFS1
5.99633e-09	0.155928	0.507	0.386	0.00015013	Epi-S	TCF7L2
1.33236e-17	0.155881	0.204	0.091	3.33583e-13	Epi-S	DLEC1
1.26404e-15	0.155534	0.27	0.143	3.16477e-11	Epi-S	SFT2D2
3.23959e-13	0.155503	0.335	0.204	8.11096e-09	Epi-S	WSB1
7.77827e-16	0.155375	0.238	0.12	1.94745e-11	Epi-S	PDCD10
1.67973e-10	0.154981	0.379	0.257	4.20553e-06	Epi-S	SULF2
2.03594e-17	0.154733	0.201	0.089	5.09739e-13	Epi-S	UBE2A
1.93664e-08	0.154515	0.443	0.332	0.000484877	Epi-S	SDHA
3.15745e-06	0.154469	0.611	0.512	0.079053	Epi-S	UQCRH
1.71841e-11	0.1544	0.363	0.236	4.30239e-07	Epi-S	CNDP2
4.0228e-07	0.154277	0.433	0.333	0.0100719	Epi-S	HSPA8
3.54204e-13	0.15421	0.255	0.142	8.86821e-09	Epi-S	HK1
5.91192e-13	0.154176	0.32	0.193	1.48017e-08	Epi-S	MYOF
3.5853e-16	0.154165	0.225	0.109	8.97652e-12	Epi-S	METRNL
2.67698e-12	0.154091	0.305	0.185	6.70235e-08	Epi-S	OTULINL
1.44497e-13	0.154029	0.285	0.163	3.61778e-09	Epi-S	TPRN
6.28994e-14	0.153955	0.264	0.146	1.57481e-09	Epi-S	LMBRD1
1.05534e-19	0.153887	0.172	0.066	2.64225e-15	Epi-S	MS4A6A
1.12288e-14	0.153769	0.237	0.122	2.81134e-10	Epi-S	BCL2L1
4.3233e-10	0.153757	0.439	0.312	1.08243e-05	Epi-S	DDR1
2.96246e-22	0.153724	0.189	0.07	7.41712e-18	Epi-S	HMOX1
6.91051e-09	0.153679	0.519	0.397	0.000173018	Epi-S	AC093525.2
2.02293e-11	0.153629	0.308	0.192	5.06482e-07	Epi-S	SNX22
9.15286e-14	0.15343	0.294	0.169	2.2916e-09	Epi-S	CARD16
2.86608e-10	0.153258	0.389	0.269	7.17581e-06	Epi-S	RAP1B
2.35635e-12	0.153246	0.247	0.14	5.89959e-08	Epi-S	ATP2B1
2.21536e-17	0.153204	0.201	0.089	5.5466e-13	Epi-S	LHFPL2
9.44307e-09	0.15304	0.379	0.272	0.000236426	Epi-S	SORL1
2.63493e-22	0.15298	0.183	0.067	6.59707e-18	Epi-S	LIN54
1.23465e-14	0.152835	0.309	0.176	3.09119e-10	Epi-S	P2RX4
5.725e-13	0.152831	0.308	0.182	1.43337e-08	Epi-S	TRIM25
6.59942e-12	0.152819	0.495	0.345	1.6523e-07	Epi-S	PDLIM1
2.92889e-13	0.152805	0.333	0.201	7.33305e-09	Epi-S	HNF4G
1.03489e-12	0.152704	0.32	0.193	2.59107e-08	Epi-S	PET100
1.9592e-13	0.152633	0.262	0.146	4.90525e-09	Epi-S	C12orf49
3.86871e-10	0.152594	0.413	0.288	9.6861e-06	Epi-S	PSEN1
2.45867e-13	0.152516	0.258	0.143	6.15576e-09	Epi-S	HMGCR
1.79455e-21	0.152461	0.175	0.064	4.49301e-17	Epi-S	EFNB2
3.49012e-12	0.152362	0.314	0.192	8.73822e-08	Epi-S	DNAJC15
4.84869e-15	0.152301	0.22	0.11	1.21397e-10	Epi-S	LGALS9C
2.11994e-08	0.152225	0.318	0.219	0.000530768	Epi-S	MSN
5.50909e-21	0.152202	0.17	0.063	1.37931e-16	Epi-S	MIER3
1.9916e-10	0.152012	0.324	0.212	4.98636e-06	Epi-S	GRB2
6.93609e-15	0.151915	0.279	0.152	1.73659e-10	Epi-S	CALML4
1.56873e-11	0.151111	0.321	0.202	3.92763e-07	Epi-S	GABARAPL2
7.54842e-12	0.151092	0.285	0.171	1.8899e-07	Epi-S	FOSL2
1.3108e-10	0.151031	0.359	0.239	3.28184e-06	Epi-S	VIL1
7.12145e-11	0.151029	0.362	0.24	1.783e-06	Epi-S	ACSL3
2.16809e-11	0.150751	0.296	0.182	5.42824e-07	Epi-S	NT5C3A
1.04902e-14	0.150691	0.237	0.122	2.62644e-10	Epi-S	PEX26
1.77794e-16	0.15065	0.19	0.085	4.45143e-12	Epi-S	LMTK2
9.91324e-13	0.150434	0.211	0.111	2.48198e-08	Epi-S	TYROBP
2.49236e-09	0.150377	0.35	0.24	6.24013e-05	Epi-S	SNX3
5.9363e-10	0.150224	0.326	0.215	1.48627e-05	Epi-S	NAPRT
1.73818e-08	0.150095	0.572	0.457	0.000435187	Epi-S	ATP5F1A

## Sheet: (B)ST_LST_marker
p_val	avg_log2FC	pct.1	pct.2	p_val_adj	cluster	gene
9.1083e-41	0.606508	0.373	0.151	1.93724e-36	Epi-D	ANKDD1A
2.76237e-38	0.533606	0.763	0.57	5.87529e-34	Epi-D	MTND2P28
1.10094e-37	0.533198	0.99	0.966	2.34159e-33	Epi-D	FP671120.1
6.06877e-60	0.525816	0.944	0.777	1.29077e-55	Epi-D	PATJ
1.42582e-18	0.521843	0.184	0.068	3.03257e-14	Epi-D	SLC26A2
6.72579e-23	0.493263	0.634	0.532	1.43051e-18	Epi-D	MALAT1
9.45248e-34	0.492912	0.995	0.975	2.01045e-29	Epi-D	FP236383.1
1.56665e-30	0.474988	0.588	0.42	3.33212e-26	Epi-D	KIAA0825
1.66845e-51	0.43997	0.995	0.932	3.54864e-47	Epi-D	INO80D
8.97317e-44	0.434315	1	0.997	1.9085e-39	Epi-D	AL669831.3
1.48821e-08	0.420694	0.473	0.431	0.000316527	Epi-D	IGHA2
1.2952e-28	0.393373	0.292	0.116	2.75477e-24	Epi-D	HNF1A-AS1
1.52123e-08	0.387886	0.297	0.215	0.00032355	Epi-D	DEFA5
4.26248e-19	0.365291	1	0.895	9.06586e-15	Epi-D	MTCO1P12
7.02841e-15	0.35927	0.351	0.238	1.49487e-10	Epi-D	INSR
2.66882e-12	0.322251	0.411	0.315	5.67631e-08	Epi-D	NAALADL2
4.19709e-29	0.315049	0.992	0.952	8.9268e-25	Epi-D	SLBP
7.27171e-21	0.312825	0.893	0.81	1.54662e-16	Epi-D	RBFOX1
1.00557e-20	0.307973	1	0.991	2.13875e-16	Epi-D	MTND1P23
1.13855e-08	0.302757	0.393	0.327	0.000242157	Epi-D	GMDS
1.7872e-19	0.289998	0.972	0.802	3.80119e-15	Epi-D	MTCO2P12
6.08224e-12	0.283598	0.23	0.131	1.29363e-07	Epi-D	KIF5C
9.34042e-09	0.28248	0.529	0.475	0.000198661	Epi-D	MTATP6P1
2.28552e-24	0.281946	0.999	0.974	4.86107e-20	Epi-D	COL6A3
3.16774e-12	0.280552	0.677	0.612	6.73746e-08	Epi-D	CSMD1
1.52852e-07	0.246822	0.22	0.147	0.00325102	Epi-D	AC105402.3
3.75578e-08	0.241644	0.599	0.567	0.000798818	Epi-D	AP006565.1
1.21025e-10	0.22131	0.828	0.77	2.57408e-06	Epi-D	LPP
2.76597e-09	0.214476	0.188	0.107	5.88293e-05	Epi-D	KAZN
8.24279e-05	0.206429	0.292	0.244	1	Epi-D	PVT1
5.98039e-07	0.201453	0.265	0.191	0.0127197	Epi-D	RBM47
2.82239e-05	0.192446	0.621	0.615	0.600295	Epi-D	RNF10
1.16588e-09	0.192436	0.855	0.791	2.4797e-05	Epi-D	TTC37
0.00275549	0.192397	0.412	0.408	1	Epi-D	BICRAL
5.15515e-08	0.183209	0.811	0.761	0.00109645	Epi-D	BCOR
0.000775275	0.182524	0.21	0.17	1	Epi-D	RBM6
0.000101771	0.182318	0.26	0.21	1	Epi-D	SIPA1L3
0.000534075	0.17509	0.227	0.182	1	Epi-D	MYO1D
7.32882e-06	0.167818	0.809	0.778	0.155877	Epi-D	GCSH
0.00945803	0.16426	0.562	0.589	1	Epi-D	PRRG3
1.93394e-06	0.163648	0.169	0.107	0.0411329	Epi-D	ANKRD17
0.00199064	0.163031	0.239	0.202	1	Epi-D	ABR
1.30625e-05	0.162573	0.161	0.106	0.277827	Epi-D	WWOX
3.17337e-08	0.160954	0.161	0.088	0.000674945	Epi-D	FGD4
3.40639e-05	0.158272	0.206	0.149	0.724505	Epi-D	DACH1
3.67017e-05	0.155859	0.191	0.136	0.780609	Epi-D	MAGI1
0.000451474	0.155173	0.621	0.623	1	Epi-D	MIB1
0.0014043	0.154576	0.684	0.696	1	Epi-D	AC008695.1
0.00201413	0.154093	0.198	0.159	1	Epi-D	TNRC18
1.54073e-05	0.153998	0.172	0.114	0.327699	Epi-D	MAML3
0.00332224	0.153556	0.232	0.195	1	Epi-D	AL109659.1
0.000439756	0.152277	0.205	0.159	1	Epi-D	AC103702.2
0.00219846	0.151256	0.235	0.197	1	Epi-D	ATP8B1
1.22626e-77	0.862862	0.843	0.423	2.60812e-73	Epi-M	SPINK4
4.17468e-48	0.620181	0.841	0.487	8.87914e-44	Epi-M	CLCA1
2.52053e-44	0.513286	0.723	0.355	5.3609e-40	Epi-M	MUC2
1.49804e-36	0.510502	0.952	0.776	3.18618e-32	Epi-M	FCGBP
1.67135e-32	0.442887	0.876	0.588	3.5548e-28	Epi-M	AC243967.1
4.67981e-49	0.432931	1	0.995	9.95348e-45	Epi-M	MTND1P23
1.86667e-31	0.423832	0.728	0.404	3.97021e-27	Epi-M	AGR2
1.1035e-29	0.409457	0.993	0.858	2.34703e-25	Epi-M	OLFM4
4.85784e-30	0.380412	0.643	0.332	1.03321e-25	Epi-M	REG4
3.788e-24	0.376285	0.697	0.416	8.0567e-20	Epi-M	DMBT1
1.77527e-32	0.374858	0.998	0.946	3.77582e-28	Epi-M	MTCO1P12
4.55375e-20	0.37379	0.819	0.645	9.68538e-16	Epi-M	PABPC1
1.79862e-33	0.364953	0.972	0.83	3.82548e-29	Epi-M	S100A6
2.45831e-31	0.362337	1	0.998	5.22859e-27	Epi-M	AL669831.3
2.09015e-27	0.355237	0.699	0.39	4.44554e-23	Epi-M	SPINK1
1.26717e-29	0.347795	0.996	0.995	2.69514e-25	Epi-M	STEAP1B
9.35222e-23	0.343371	0.998	0.878	1.98912e-18	Epi-M	MTCO2P12
3.64571e-24	0.335847	0.556	0.293	7.75406e-20	Epi-M	JUP
2.47567e-19	0.32877	0.503	0.285	5.26551e-15	Epi-M	VMP1
1.12224e-21	0.325816	0.471	0.249	2.38689e-17	Epi-M	C19orf33
8.70296e-24	0.324587	0.514	0.264	1.85103e-19	Epi-M	HMGA1
5.90018e-18	0.322769	0.882	0.781	1.25491e-13	Epi-M	A2MP1
8.45615e-24	0.321597	0.492	0.253	1.79854e-19	Epi-M	KDELR1
1.73648e-19	0.317989	0.839	0.675	3.69333e-15	Epi-M	MIR4300HG
1.68673e-21	0.31601	0.627	0.369	3.5875e-17	Epi-M	JUND
1.45046e-57	0.308795	1	1	3.08499e-53	Epi-M	SLC26A3
9.10718e-20	0.30778	0.725	0.452	1.93701e-15	Epi-M	TSPAN8
2.73363e-26	0.3071	0.399	0.172	5.81416e-22	Epi-M	TGFBI
2.29026e-18	0.30152	0.601	0.354	4.87116e-14	Epi-M	DUOX2
1.59101e-19	0.300938	0.671	0.407	3.38393e-15	Epi-M	SLC12A2
3.37689e-16	0.296607	0.821	0.633	7.18231e-12	Epi-M	HNRNPA1
1.67631e-20	0.295294	0.516	0.283	3.56534e-16	Epi-M	SFN
2.18204e-21	0.295045	0.627	0.357	4.64099e-17	Epi-M	CKB
3.39099e-24	0.294191	0.621	0.334	7.21229e-20	Epi-M	LGALS3
3.74334e-20	0.285457	0.597	0.342	7.96171e-16	Epi-M	SPINT2
7.74586e-15	0.284313	0.778	0.568	1.64747e-10	Epi-M	PCNP
1.568e-17	0.282907	0.688	0.433	3.33497e-13	Epi-M	GPX2
2.57942e-18	0.277568	0.976	0.954	5.48617e-14	Epi-M	ACTG1
1.91176e-16	0.277512	0.876	0.736	4.06612e-12	Epi-M	S100A10
7.7178e-43	0.277104	1	1	1.6415e-38	Epi-M	LINC00486
5.20747e-18	0.275887	0.577	0.339	1.10758e-13	Epi-M	GSTP1
6.8463e-22	0.274826	0.425	0.202	1.45614e-17	Epi-M	SOX9
9.92683e-23	0.272433	0.407	0.189	2.11134e-18	Epi-M	IMPDH2
1.09495e-40	0.272117	1	1	2.32884e-36	Epi-M	RASGEF1B
2.80358e-17	0.270326	0.425	0.23	5.96292e-13	Epi-M	ATP5F1D
9.99516e-23	0.270187	0.388	0.175	2.12587e-18	Epi-M	TSTA3
9.19244e-18	0.270107	0.447	0.24	1.95514e-13	Epi-M	ELF3
7.65809e-22	0.270065	0.427	0.207	1.6288e-17	Epi-M	PLPP3
7.4541e-15	0.26752	0.664	0.443	1.58541e-10	Epi-M	AC007969.1
9.19193e-21	0.26188	0.381	0.179	1.95503e-16	Epi-M	CAPN12
2.16759e-12	0.261268	0.856	0.736	4.61024e-08	Epi-M	NBEAL1
2.80425e-22	0.260744	0.351	0.151	5.96436e-18	Epi-M	SQLE
3.94372e-22	0.260696	0.373	0.168	8.3879e-18	Epi-M	ARMC9
5.7755e-18	0.257902	0.412	0.213	1.22839e-13	Epi-M	HSPD1
2.12179e-21	0.255016	0.397	0.185	4.51283e-17	Epi-M	ETS2
7.68028e-14	0.254915	0.699	0.484	1.63352e-09	Epi-M	PLEKHA7
3.24353e-13	0.252313	0.821	0.647	6.89866e-09	Epi-M	CHCHD3
3.00958e-21	0.25031	0.303	0.123	6.40108e-17	Epi-M	IER3
1.47723e-13	0.248613	0.932	0.897	3.14192e-09	Epi-M	AP001324.1
3.7803e-25	0.247869	0.318	0.12	8.04031e-21	Epi-M	ABHD17C
5.78684e-17	0.247363	0.571	0.335	1.2308e-12	Epi-M	CCDC144B
7.32587e-17	0.246542	0.488	0.273	1.55814e-12	Epi-M	NBL1
4.45986e-22	0.246075	0.366	0.16	9.48568e-18	Epi-M	IGFBP2
1.06406e-12	0.245679	0.669	0.472	2.26315e-08	Epi-M	OOEP
4.44207e-13	0.245382	0.686	0.468	9.44785e-09	Epi-M	APOO
5.88135e-17	0.243459	0.477	0.269	1.2509e-12	Epi-M	TTC7B
1.69264e-12	0.243318	0.841	0.689	3.60007e-08	Epi-M	TTTY14
2.65196e-55	0.240735	1	1	5.64046e-51	Epi-M	IGF2R
4.62409e-22	0.239283	0.362	0.155	9.83499e-18	Epi-M	HES1
3.34258e-12	0.237995	0.889	0.749	7.10933e-08	Epi-M	EEF2
3.19329e-15	0.237914	0.712	0.459	6.7918e-11	Epi-M	MTATP6P1
4.12744e-16	0.235485	0.998	0.891	8.77866e-12	Epi-M	PIGR
9.20373e-22	0.234857	1	1	1.95754e-17	Epi-M	ASIP
2.42516e-16	0.234223	0.333	0.164	5.15807e-12	Epi-M	SELENOW
8.36272e-13	0.233396	0.523	0.337	1.77867e-08	Epi-M	EEF1DP1
3.59366e-11	0.229426	0.686	0.51	7.64336e-07	Epi-M	OOEP-AS1
1.19702e-17	0.229073	0.386	0.193	2.54593e-13	Epi-M	GPI
1.20994e-16	0.228325	0.427	0.228	2.57343e-12	Epi-M	FBL
8.64361e-15	0.228084	0.442	0.251	1.83841e-10	Epi-M	CLDN4
3.2219e-15	0.227883	0.569	0.342	6.85265e-11	Epi-M	ACTN4
1.85166e-17	0.227226	0.407	0.209	3.93829e-13	Epi-M	KRT18
1.11708e-20	0.225942	0.34	0.146	2.37591e-16	Epi-M	DGAT1
2.2872e-15	0.225883	0.46	0.259	4.86464e-11	Epi-M	AL355309.1
2.89245e-18	0.221323	0.346	0.162	6.15195e-14	Epi-M	RPN1
9.36671e-17	0.220785	0.497	0.275	1.9922e-12	Epi-M	CDH17
3.86207e-17	0.218887	0.451	0.237	8.21424e-13	Epi-M	CLDN3
2.94069e-15	0.217161	0.366	0.192	6.25455e-11	Epi-M	EEF1D
1.78012e-14	0.216906	0.49	0.286	3.78615e-10	Epi-M	KRT19
1.49246e-17	0.212964	0.344	0.163	3.17431e-13	Epi-M	CLUH
7.9756e-12	0.21146	0.608	0.415	1.69633e-07	Epi-M	AL390957.1
2.60195e-23	0.211159	0.257	0.088	5.5341e-19	Epi-M	QTRT1
7.33413e-15	0.210229	0.407	0.22	1.5599e-10	Epi-M	LRRC75A
4.52095e-14	0.210126	0.399	0.221	9.61561e-10	Epi-M	AC016876.2
4.32942e-12	0.209778	0.682	0.453	9.20825e-08	Epi-M	EPCAM
4.19078e-12	0.209274	0.462	0.284	8.91338e-08	Epi-M	ANXA2
4.80678e-17	0.207706	0.312	0.143	1.02235e-12	Epi-M	DHCR24
2.17651e-14	0.207595	0.451	0.257	4.62921e-10	Epi-M	KLF5
1.15218e-13	0.206928	0.277	0.134	2.45057e-09	Epi-M	MAL2
6.63688e-17	0.206667	0.349	0.168	1.4116e-12	Epi-M	ITGA6
1.47376e-15	0.204043	0.364	0.188	3.13453e-11	Epi-M	LSM7
1.32972e-09	0.203749	0.845	0.704	2.82818e-05	Epi-M	RACK1
1.19772e-13	0.202123	0.444	0.252	2.54743e-09	Epi-M	ID1
1.1805e-14	0.199758	0.357	0.187	2.5108e-10	Epi-M	BCAP31
1.56606e-19	0.199264	0.233	0.084	3.33084e-15	Epi-M	ADGRE5
5.45793e-12	0.198884	0.462	0.287	1.16085e-07	Epi-M	PIGK
8.98275e-21	0.198562	0.207	0.066	1.91054e-16	Epi-M	AL390719.2
6.05064e-14	0.197415	0.316	0.16	1.28691e-09	Epi-M	PKP3
1.69839e-12	0.19715	0.359	0.2	3.6123e-08	Epi-M	SLC30A9
2.60407e-15	0.194452	0.296	0.14	5.5386e-11	Epi-M	TIMM13
1.82207e-16	0.193873	0.29	0.13	3.87537e-12	Epi-M	SOD3
4.63129e-14	0.193269	0.305	0.151	9.8503e-10	Epi-M	MGST1
8.04945e-12	0.192609	0.405	0.24	1.71204e-07	Epi-M	NORAD
8.21766e-16	0.192483	0.251	0.107	1.74781e-11	Epi-M	TNPO2
1.09407e-09	0.192138	0.66	0.472	2.32698e-05	Epi-M	MAP3K13
1.62992e-15	0.191579	0.425	0.223	3.46668e-11	Epi-M	MECOM
2.03178e-12	0.189548	0.373	0.208	4.32138e-08	Epi-M	URI1
1.20151e-11	0.189336	0.333	0.186	2.5555e-07	Epi-M	FAM84A
9.13135e-11	0.189129	0.538	0.351	1.94215e-06	Epi-M	POLA1
1.03978e-12	0.188088	0.418	0.241	2.21151e-08	Epi-M	TM9SF3
1.87445e-15	0.18803	0.322	0.155	3.98678e-11	Epi-M	SERPINA1
5.66853e-13	0.187538	0.312	0.162	1.20564e-08	Epi-M	NDUFA11
1.33122e-11	0.187417	0.388	0.225	2.83138e-07	Epi-M	SUCLG2
1.02798e-15	0.187008	0.292	0.134	2.18641e-11	Epi-M	TKT
2.15979e-11	0.186843	0.314	0.174	4.59365e-07	Epi-M	DYNC1H1
8.73528e-11	0.186759	0.329	0.188	1.85791e-06	Epi-M	ATP1B3
4.37181e-13	0.185723	0.351	0.188	9.2984e-09	Epi-M	MUC1
3.10842e-13	0.185053	0.298	0.152	6.61129e-09	Epi-M	AC069213.3
2.19474e-12	0.184799	0.318	0.17	4.66798e-08	Epi-M	AC138305.3
7.35303e-13	0.183691	0.364	0.201	1.56392e-08	Epi-M	PERP
1.871e-10	0.183683	0.329	0.192	3.97943e-06	Epi-M	AC067930.6
3.18659e-14	0.183551	0.288	0.137	6.77755e-10	Epi-M	NOP56
2.26836e-11	0.18294	0.423	0.255	4.82458e-07	Epi-M	SYNGR2
4.1381e-12	0.182542	0.275	0.139	8.80133e-08	Epi-M	DDAH1
9.44777e-25	0.182474	1	1	2.00945e-20	Epi-M	LINGO1
2.20475e-12	0.182382	0.377	0.215	4.68928e-08	Epi-M	LRRC75A-AS1
7.98304e-12	0.182139	0.318	0.174	1.69791e-07	Epi-M	RTN4
2.44745e-12	0.181919	0.336	0.182	5.20549e-08	Epi-M	NDUFB9
2.18063e-11	0.181646	0.643	0.424	4.63799e-07	Epi-M	TFF3
9.36243e-12	0.181488	0.329	0.181	1.9913e-07	Epi-M	COX6B1
1.42656e-09	0.181089	0.473	0.31	3.03416e-05	Epi-M	TAGLN2
3.84137e-11	0.18064	0.418	0.253	8.17022e-07	Epi-M	PTMAP5
1.78323e-13	0.180366	0.322	0.164	3.79276e-09	Epi-M	NHS
7.63751e-19	0.180237	0.224	0.08	1.62442e-14	Epi-M	POC1B-GALNT4
1.12357e-13	0.180104	0.275	0.131	2.38973e-09	Epi-M	TPM1
9.21276e-08	0.180016	0.922	0.836	0.00195946	Epi-M	AC092718.8
1.35605e-09	0.179424	0.51	0.344	2.88417e-05	Epi-M	SNX6
1.94047e-12	0.179407	0.349	0.188	4.12719e-08	Epi-M	ITLN1
2.19074e-13	0.179213	0.259	0.123	4.65948e-09	Epi-M	SEC61G
2.7086e-09	0.178534	0.342	0.207	5.76092e-05	Epi-M	AP000350.4
5.3748e-11	0.177697	0.349	0.2	1.14317e-06	Epi-M	SNHG6
1.93259e-15	0.177607	0.29	0.133	4.11043e-11	Epi-M	NDUFAB1
3.96345e-10	0.176929	0.331	0.195	8.42987e-06	Epi-M	ZFAS1
9.32195e-09	0.176377	0.551	0.385	0.000198269	Epi-M	SNHG25
1.25968e-13	0.175582	0.351	0.182	2.6792e-09	Epi-M	SCD
1.29582e-08	0.174812	0.614	0.449	0.000275608	Epi-M	ZYG11B
2.11824e-08	0.174123	0.93	0.847	0.000450528	Epi-M	AC092718.3
1.83932e-12	0.173418	0.261	0.129	3.91206e-08	Epi-M	SERPINB6
1.69019e-09	0.172782	0.56	0.382	3.59487e-05	Epi-M	SLC35F2
6.75793e-08	0.1725	0.353	0.231	0.00143734	Epi-M	EIF3E
9.41249e-14	0.172455	0.259	0.12	2.00194e-09	Epi-M	POF1B
1.98496e-15	0.172136	0.233	0.097	4.22182e-11	Epi-M	YBX3
7.86959e-14	0.172136	0.227	0.099	1.67378e-09	Epi-M	PRPF19
8.55475e-08	0.171057	0.425	0.291	0.00181951	Epi-M	HSP90B1
3.75625e-12	0.170721	0.359	0.2	7.98917e-08	Epi-M	DSTN
1.32405e-17	0.170664	0.203	0.071	2.81611e-13	Epi-M	TRIM31
2.37913e-11	0.170568	0.333	0.186	5.06016e-07	Epi-M	MPST
2.82397e-12	0.170498	0.309	0.162	6.00631e-08	Epi-M	LRCH3
3.3896e-09	0.170267	0.418	0.271	7.20935e-05	Epi-M	HNRNPM
4.00721e-10	0.170178	0.455	0.29	8.52294e-06	Epi-M	AC004448.2
4.2764e-13	0.170167	0.298	0.149	9.09547e-09	Epi-M	PDZK1IP1
1.89019e-18	0.169826	0.196	0.065	4.02025e-14	Epi-M	HOXB8
2.30447e-11	0.169331	0.333	0.186	4.90138e-07	Epi-M	DAZAP1
3.60755e-12	0.169293	0.255	0.124	7.6729e-08	Epi-M	SDC1
1.95022e-11	0.169243	0.325	0.179	4.14791e-07	Epi-M	GAB1
3.73578e-10	0.169088	0.471	0.3	7.94563e-06	Epi-M	TUBA1C
8.72577e-10	0.169063	0.268	0.149	1.85588e-05	Epi-M	LSM4
4.57954e-13	0.169021	0.316	0.161	9.74022e-09	Epi-M	ANK2
2.56563e-08	0.168948	0.484	0.331	0.000545684	Epi-M	NEAT1
6.30491e-09	0.168902	0.416	0.268	0.000134099	Epi-M	FAM172A
1.01902e-12	0.168754	0.251	0.12	2.16735e-08	Epi-M	TCEA3
4.34727e-11	0.168414	0.392	0.229	9.24621e-07	Epi-M	AC139769.1
9.81467e-12	0.168101	0.281	0.146	2.08748e-07	Epi-M	KCNN4
1.88156e-11	0.167977	0.322	0.177	4.0019e-07	Epi-M	WDR41
1.8152e-10	0.1678	0.34	0.196	3.86076e-06	Epi-M	H2AFY
3.08143e-11	0.167395	0.272	0.141	6.55389e-07	Epi-M	AP1M2
1.46987e-10	0.167219	0.32	0.18	3.12627e-06	Epi-M	DSG2
7.28227e-12	0.166784	0.298	0.157	1.54887e-07	Epi-M	QARS
1.42212e-11	0.166666	0.224	0.107	3.02471e-07	Epi-M	TMEM106C
4.73089e-10	0.165918	0.468	0.297	1.00621e-05	Epi-M	PCDH11Y
4.84818e-07	0.165509	0.889	0.809	0.0103116	Epi-M	UBA52
2.34516e-10	0.165297	0.325	0.185	4.98792e-06	Epi-M	ASPH
8.39313e-13	0.165101	0.283	0.141	1.78513e-08	Epi-M	PPP1R1B
5.49252e-13	0.164977	0.349	0.186	1.1682e-08	Epi-M	CLDN7
2.1932e-09	0.164971	0.503	0.334	4.66472e-05	Epi-M	EIF3H
6.72002e-15	0.164906	0.285	0.132	1.42928e-10	Epi-M	NPDC1
5.5378e-10	0.164286	0.331	0.194	1.17783e-05	Epi-M	AC026403.1
8.17507e-13	0.163794	0.19	0.078	1.73875e-08	Epi-M	CDC34
6.00272e-12	0.162412	0.227	0.107	1.27672e-07	Epi-M	HOXB5
1.20393e-14	0.162036	0.211	0.085	2.56064e-10	Epi-M	AC006511.4
4.1092e-15	0.16156	0.194	0.073	8.73985e-11	Epi-M	SLC28A2
1.95368e-08	0.161546	0.342	0.214	0.000415528	Epi-M	DTWD2
1.81531e-12	0.161193	0.244	0.115	3.86098e-08	Epi-M	MYC
8.92129e-13	0.160957	0.231	0.106	1.89747e-08	Epi-M	KRTCAP3
4.77809e-18	0.160922	0.595	0.321	1.01625e-13	Epi-M	PLA2G2A
3.5533e-11	0.160234	0.227	0.11	7.55751e-07	Epi-M	UQCRC1
4.93873e-13	0.1595	0.224	0.1	1.05042e-08	Epi-M	TXNDC5
6.94652e-11	0.159436	0.229	0.113	1.47745e-06	Epi-M	NAPRT
7.72264e-10	0.158973	0.242	0.128	1.64253e-05	Epi-M	TAF1D
2.23783e-10	0.1584	0.279	0.152	4.75965e-06	Epi-M	SOD1
3.54235e-12	0.158062	0.346	0.188	7.53422e-08	Epi-M	JTB
3.12082e-15	0.157898	0.209	0.082	6.63766e-11	Epi-M	CDHR1
4.52976e-15	0.157755	0.375	0.186	9.63435e-11	Epi-M	XACT
1.21802e-09	0.157749	0.277	0.153	2.59061e-05	Epi-M	PPA1
1.88114e-11	0.157629	0.216	0.101	4.001e-07	Epi-M	CCND1
2.89991e-14	0.157241	0.285	0.132	6.16782e-10	Epi-M	CAPN8
8.46653e-07	0.157231	0.915	0.808	0.0180075	Epi-M	TTC37
2.1035e-11	0.155828	0.211	0.098	4.47393e-07	Epi-M	PIGZ
5.09977e-13	0.155535	0.253	0.119	1.08467e-08	Epi-M	BCAT2
7.43603e-12	0.155324	0.266	0.133	1.58157e-07	Epi-M	PCDH11X
2.27066e-08	0.155069	0.314	0.192	0.000482947	Epi-M	JUNB
1.45052e-11	0.155039	0.237	0.115	3.08511e-07	Epi-M	CSF1R
5.38296e-13	0.154883	0.209	0.09	1.1449e-08	Epi-M	SMS
6.70417e-10	0.154416	0.242	0.127	1.42591e-05	Epi-M	EPB41L2
3.70354e-11	0.15423	0.277	0.144	7.87706e-07	Epi-M	TSIX
3.61234e-12	0.153898	0.176	0.073	7.68309e-08	Epi-M	SHARPIN
4.26659e-13	0.153641	0.207	0.088	9.07461e-09	Epi-M	SLC7A8
4.05617e-11	0.153603	0.309	0.167	8.62707e-07	Epi-M	TMEM141
2.2415e-08	0.153562	0.414	0.271	0.000476745	Epi-M	ENO1
6.31822e-12	0.153455	0.264	0.13	1.34382e-07	Epi-M	EIF6
1.32402e-12	0.153363	0.216	0.096	2.81606e-08	Epi-M	CHMP3
2.05845e-07	0.153226	0.331	0.212	0.00437812	Epi-M	COX5A
3.63944e-12	0.153125	0.24	0.113	7.74072e-08	Epi-M	ANO9
2.45139e-09	0.153078	0.364	0.222	5.21386e-05	Epi-M	MIF-AS1
2.0356e-13	0.153053	0.203	0.084	4.32952e-09	Epi-M	DHRS3
3.12976e-14	0.152599	0.2	0.079	6.65668e-10	Epi-M	EFNA1
1.02777e-10	0.152554	0.294	0.16	2.18595e-06	Epi-M	EIF4A1
5.66218e-14	0.152177	0.237	0.104	1.20429e-09	Epi-M	EML2
5.68816e-08	0.151732	0.336	0.212	0.00120981	Epi-M	SFPQ
1.7649e-10	0.151658	0.233	0.117	3.75377e-06	Epi-M	ERN2
1.23352e-09	0.15153	0.235	0.123	2.62357e-05	Epi-M	CD55
8.83578e-07	0.151392	0.693	0.527	0.0187928	Epi-M	NUDCD3
1.68613e-10	0.151223	0.401	0.237	3.58622e-06	Epi-M	MYH14
2.91859e-10	0.151094	0.279	0.151	6.20755e-06	Epi-M	SSR3
2.88244e-10	0.150434	0.292	0.16	6.13066e-06	Epi-M	TMEM219
3.99952e-09	0.150161	0.316	0.185	8.50659e-05	Epi-M	CD9
5.74089e-11	0.150065	0.294	0.157	1.22103e-06	Epi-M	KIF5B
2.34157e-143	1.42273	0.941	0.296	4.98029e-139	Epi-S	PLA2G2A
9.96348e-123	1.35824	1	0.837	2.11913e-118	Epi-S	S100A6
1.44741e-83	0.942862	0.986	0.732	3.07849e-79	Epi-S	S100A10
2.45242e-60	0.852491	0.81	0.354	5.21606e-56	Epi-S	CKB
1.96669e-85	0.842363	1	0.899	4.18296e-81	Epi-S	PIGR
2.42386e-67	0.755863	0.983	0.747	5.15531e-63	Epi-S	EEF2
6.01689e-73	0.747987	1	0.953	1.27973e-68	Epi-S	ACTG1
1.77617e-77	0.745604	0.617	0.159	3.77774e-73	Epi-S	SCD
9.01428e-51	0.71397	0.838	0.446	1.91725e-46	Epi-S	PPIA
5.14178e-39	0.675154	0.972	0.787	1.09361e-34	Epi-S	FCGBP
1.34659e-49	0.674718	0.979	0.791	2.86406e-45	Epi-S	TMSB10
1.15955e-56	0.664531	0.99	0.919	2.46625e-52	Epi-S	PFN1
2.40955e-50	0.638744	0.828	0.396	5.12488e-46	Epi-S	GAPDH
1.60089e-46	0.633016	0.852	0.413	3.40494e-42	Epi-S	AGR2
1.30705e-37	0.609317	0.824	0.487	2.77997e-33	Epi-S	PTMA
1.24723e-59	0.603079	1	0.975	2.65273e-55	Epi-S	ACTB
4.32801e-50	0.594778	0.686	0.268	9.20525e-46	Epi-S	ANXA2
5.57275e-48	0.591121	0.697	0.277	1.18527e-43	Epi-S	SFN
3.38964e-42	0.584031	0.879	0.452	7.20942e-38	Epi-S	TSPAN8
8.24049e-45	0.579606	0.752	0.334	1.75267e-40	Epi-S	GSTP1
6.96364e-55	0.578703	0.641	0.219	1.4811e-50	Epi-S	PEBP1
2.68227e-50	0.577072	0.628	0.22	5.70493e-46	Epi-S	NDRG1
1.07745e-48	0.575032	0.624	0.234	2.29162e-44	Epi-S	CALR
3.19918e-42	0.570019	0.962	0.778	6.80434e-38	Epi-S	A2MP1
1.08891e-25	0.559006	0.997	0.868	2.316e-21	Epi-S	OLFM4
1.21452e-45	0.556621	0.641	0.241	2.58316e-41	Epi-S	ID1
1.8087e-50	0.549208	0.697	0.262	3.84693e-46	Epi-S	NBL1
8.55751e-32	0.547448	0.91	0.647	1.8201e-27	Epi-S	LYZ
1.60007e-40	0.543836	0.748	0.341	3.40318e-36	Epi-S	SPINT2
6.79566e-57	0.532474	0.714	0.242	1.44537e-52	Epi-S	KDELR1
5.90239e-46	0.532406	0.586	0.208	1.25538e-41	Epi-S	PDIA3
1.82496e-49	0.530553	0.669	0.24	3.88151e-45	Epi-S	C19orf33
5.2816e-44	0.529617	0.686	0.275	1.12334e-39	Epi-S	KRT19
2.95563e-47	0.529392	0.697	0.271	6.28632e-43	Epi-S	PHGR1
8.32838e-40	0.524576	0.741	0.34	1.77136e-35	Epi-S	LGALS3
7.41322e-34	0.518767	0.879	0.538	1.57672e-29	Epi-S	CD24
1.15252e-38	0.511908	0.831	0.406	2.45129e-34	Epi-S	SLC12A2
7.91083e-56	0.510425	0.545	0.153	1.68255e-51	Epi-S	IGFBP2
1.28831e-33	0.506931	0.71	0.348	2.7401e-29	Epi-S	REG4
1.92458e-38	0.503068	0.634	0.268	4.09338e-34	Epi-S	HMGA1
6.05175e-34	0.494839	0.645	0.29	1.28715e-29	Epi-S	TUBA1C
1.44438e-35	0.491701	0.624	0.266	3.07205e-31	Epi-S	NPM1
3.2076e-45	0.488004	0.583	0.204	6.82225e-41	Epi-S	MIF-AS1
1.58904e-47	0.484379	0.672	0.248	3.37972e-43	Epi-S	ENO1
2.0591e-48	0.483968	0.593	0.198	4.3795e-44	Epi-S	MIF
1.52143e-36	0.478128	0.666	0.297	3.23593e-32	Epi-S	TAGLN2
7.82258e-55	0.470373	0.497	0.127	1.66378e-50	Epi-S	LSM4
2.21015e-44	0.466261	0.586	0.2	4.70076e-40	Epi-S	KRT18
1.57592e-29	0.465564	0.814	0.436	3.35183e-25	Epi-S	GPX2
6.80249e-31	0.458781	0.841	0.45	1.44682e-26	Epi-S	EPCAM
1.52596e-43	0.451488	0.559	0.188	3.24557e-39	Epi-S	AP000350.4
5.67432e-45	0.450545	0.534	0.171	1.20687e-40	Epi-S	S100A11
1.22235e-24	0.447879	0.879	0.64	2.59982e-20	Epi-S	HNRNPA1
1.12002e-46	0.447493	0.514	0.154	2.38218e-42	Epi-S	IFITM3
6.50724e-35	0.442941	0.6	0.247	1.38402e-30	Epi-S	P4HB
1.73743e-27	0.441003	0.6	0.285	3.69534e-23	Epi-S	SELENBP1
1.11987e-50	0.439726	0.393	0.087	2.38186e-46	Epi-S	CFD
1.7078e-29	0.439639	0.731	0.375	3.63233e-25	Epi-S	JUND
9.21487e-76	0.439305	1	1	1.95991e-71	Epi-S	SLC26A3
1.07132e-28	0.437366	0.724	0.375	2.27858e-24	Epi-S	SNHG25
6.12238e-30	0.436287	0.772	0.408	1.30217e-25	Epi-S	MYL6
1.86535e-14	0.43451	0.617	0.398	3.96742e-10	Epi-S	MUC2
3.91132e-30	0.431713	0.566	0.24	8.31898e-26	Epi-S	ELF3
4.2487e-27	0.429973	0.752	0.409	9.03656e-23	Epi-S	CFL1
4.54227e-33	0.428004	0.19	0.03	9.66096e-29	Epi-S	MMP3
2.23804e-34	0.426236	0.621	0.254	4.76008e-30	Epi-S	FXYD3
1.52138e-26	0.426132	0.979	0.803	3.23581e-22	Epi-S	UBA52
3.52723e-33	0.424985	0.555	0.222	7.50206e-29	Epi-S	AC020907.6
1.33366e-42	0.422924	0.472	0.141	2.83657e-38	Epi-S	S100A14
1.14317e-27	0.422158	0.634	0.313	2.43142e-23	Epi-S	COX6C
2.47952e-33	0.415968	0.548	0.215	5.27368e-29	Epi-S	ATP1A1
2.68153e-67	0.414788	1	1	5.70336e-63	Epi-S	LINC00486
5.00339e-61	0.414324	1	1	1.06417e-56	Epi-S	RASGEF1B
4.32223e-28	0.406436	0.638	0.302	9.19295e-24	Epi-S	JUP
4.37268e-33	0.405761	0.521	0.199	9.30025e-29	Epi-S	BSG
2.2721e-29	0.40426	0.559	0.24	4.83254e-25	Epi-S	PTBP1
2.732e-18	0.403618	0.879	0.61	5.81068e-14	Epi-S	AC243967.1
2.15151e-08	0.402743	0.624	0.485	0.000457604	Epi-S	SPINK4
1.90923e-25	0.400857	0.707	0.382	4.06075e-21	Epi-S	FTL
2.15959e-29	0.397402	0.562	0.239	4.59324e-25	Epi-S	CLDN3
3.78714e-42	0.396173	0.393	0.102	8.05487e-38	Epi-S	EIF5A
4.81686e-31	0.389242	0.534	0.217	1.0245e-26	Epi-S	AC016876.2
2.16546e-22	0.388744	0.755	0.448	4.60572e-18	Epi-S	AC007969.1
9.84341e-33	0.384901	0.51	0.191	2.0936e-28	Epi-S	GPI
3.39304e-35	0.379765	0.459	0.153	7.21665e-31	Epi-S	SQLE
1.52657e-85	0.379591	1	1	3.24687e-81	Epi-S	IGF2R
9.49395e-18	0.378531	0.731	0.433	2.01927e-13	Epi-S	DMBT1
6.23569e-25	0.375802	0.645	0.328	1.32627e-20	Epi-S	EIF3H
2.19378e-37	0.375068	0.445	0.139	4.66596e-33	Epi-S	DHCR24
9.08103e-31	0.369968	0.59	0.248	1.93144e-26	Epi-S	TUBB
1.60316e-35	0.368249	0.466	0.154	3.40976e-31	Epi-S	LGALS3BP
6.88116e-27	0.364557	0.534	0.229	1.46355e-22	Epi-S	TUBA1B
2.55058e-22	0.363832	0.528	0.254	5.42483e-18	Epi-S	SYNGR2
2.02079e-24	0.363302	0.624	0.313	4.29803e-20	Epi-S	HSP90AB1
2.35701e-18	0.361069	0.872	0.654	5.01311e-14	Epi-S	CHCHD3
1.65607e-30	0.359842	0.469	0.174	3.52229e-26	Epi-S	COX6B1
2.02583e-23	0.357746	0.534	0.25	4.30873e-19	Epi-S	PTMAP5
3.51174e-26	0.356663	0.448	0.179	7.46913e-22	Epi-S	NDUFB9
6.48088e-29	0.355395	0.438	0.161	1.37842e-24	Epi-S	TMEM141
1.1145e-21	0.352922	0.569	0.285	2.37043e-17	Epi-S	YWHAZ
3.17239e-29	0.352781	0.469	0.179	6.74736e-25	Epi-S	DAZAP1
5.40473e-31	0.35168	0.455	0.16	1.14953e-26	Epi-S	S100P
4.27551e-21	0.35154	0.576	0.292	9.09358e-17	Epi-S	PTGES3
1.60667e-33	0.351359	0.397	0.122	3.41722e-29	Epi-S	AC006064.4
2.74698e-26	0.351103	0.503	0.209	5.84254e-22	Epi-S	SOX9
2.29947e-23	0.350834	0.538	0.255	4.89075e-19	Epi-S	MYL12B
4.1773e-26	0.350802	1	0.995	8.88471e-22	Epi-S	STEAP1B
4.43872e-22	0.346613	0.545	0.262	9.44072e-18	Epi-S	SRSF3
3.78661e-29	0.344623	0.421	0.148	8.05374e-25	Epi-S	MGST1
3.70484e-24	0.343259	0.597	0.287	7.87983e-20	Epi-S	COX4I1
3.01386e-44	0.343021	0.334	0.07	6.41018e-40	Epi-S	EBP
3.79069e-18	0.34265	0.91	0.706	8.06243e-14	Epi-S	RACK1
2.35252e-18	0.341077	0.89	0.65	5.00358e-14	Epi-S	PABPC1
3.75524e-28	0.340871	0.431	0.157	7.98703e-24	Epi-S	PKP3
2.63357e-26	0.339832	0.441	0.169	5.60135e-22	Epi-S	MLEC
6.53134e-23	0.336512	0.51	0.232	1.38915e-18	Epi-S	FBL
1.02693e-25	0.332062	0.483	0.196	2.18417e-21	Epi-S	IMPDH2
5.55498e-28	0.331867	0.479	0.183	1.18149e-23	Epi-S	MUC1
2.22705e-24	0.330549	0.359	0.128	4.73672e-20	Epi-S	ANPEP
2.90727e-27	0.329757	0.469	0.182	6.18347e-23	Epi-S	CLDN7
6.22872e-26	0.329479	0.448	0.175	1.32479e-21	Epi-S	MISP
3.15347e-22	0.329222	0.507	0.234	6.70713e-18	Epi-S	ATP5F1D
6.01841e-26	0.327217	0.462	0.184	1.28006e-21	Epi-S	CAPN12
3.55699e-28	0.325306	0.338	0.104	7.56537e-24	Epi-S	LDHA
9.10627e-18	0.321046	0.652	0.374	1.93681e-13	Epi-S	EEF1G
7.33069e-32	0.319775	0.393	0.123	1.55917e-27	Epi-S	CDX2
6.08265e-20	0.318651	0.614	0.32	1.29372e-15	Epi-S	AC089983.1
3.0408e-27	0.31764	0.345	0.112	6.46747e-23	Epi-S	GGH
8.07194e-21	0.317119	0.49	0.224	1.71682e-16	Epi-S	SUCLG2
2.92655e-19	0.316855	0.793	0.481	6.22447e-15	Epi-S	HNRNPA2B1
5.38356e-22	0.315042	0.517	0.242	1.14503e-17	Epi-S	TM9SF3
5.21574e-22	0.314735	0.452	0.195	1.10934e-17	Epi-S	TUFM
6.49012e-34	0.313479	0.376	0.108	1.38038e-29	Epi-S	NCLN
4.88031e-14	0.312045	0.903	0.739	1.03799e-09	Epi-S	NBEAL1
4.96223e-18	0.307953	0.517	0.266	1.05542e-13	Epi-S	FAM172A
1.08155e-24	0.307059	0.366	0.129	2.30036e-20	Epi-S	IER3
1.95802e-23	0.306708	0.448	0.183	4.16452e-19	Epi-S	TGFBI
1.70913e-16	0.30602	0.921	0.69	3.63516e-12	Epi-S	TTTY14
5.08624e-24	0.303994	0.452	0.182	1.08179e-19	Epi-S	FAM84A
4.22316e-20	0.303902	0.507	0.238	8.98225e-16	Epi-S	KRT8
6.7558e-32	0.301484	0.338	0.094	1.43689e-27	Epi-S	CCND1
8.4346e-28	0.301356	0.397	0.135	1.79395e-23	Epi-S	AP1M2
6.82235e-32	0.300183	0.324	0.088	1.45105e-27	Epi-S	SNHG3
4.73726e-22	0.299616	0.445	0.188	1.00757e-17	Epi-S	BCAP31
7.17069e-20	0.299567	0.472	0.221	1.52513e-15	Epi-S	HSPD1
1.02957e-19	0.299244	0.438	0.195	2.18979e-15	Epi-S	TSPO
1.52009e-18	0.299051	0.528	0.266	3.23308e-14	Epi-S	AL355309.1
3.23436e-22	0.298359	0.476	0.205	6.87916e-18	Epi-S	ATP1B1
1.2146e-26	0.298227	1	1	2.58333e-22	Epi-S	ASIP
6.52326e-14	0.29737	0.841	0.614	1.38743e-09	Epi-S	HLA-C
1.84377e-18	0.296483	0.555	0.284	3.92152e-14	Epi-S	HSP90B1
1.39902e-25	0.293845	0.393	0.141	2.97557e-21	Epi-S	STX3
5.5729e-18	0.292566	0.452	0.215	1.1853e-13	Epi-S	GAS5
2.57246e-21	0.292217	0.452	0.194	5.47136e-17	Epi-S	ETS2
1.33015e-22	0.29108	0.39	0.152	2.8291e-18	Epi-S	CLIC1
2.31793e-18	0.289505	0.438	0.203	4.93e-14	Epi-S	EIF3K
4.2994e-26	0.289358	0.359	0.121	9.1444e-22	Epi-S	SDC1
6.66368e-21	0.288796	0.407	0.169	1.4173e-16	Epi-S	CLUH
1.07091e-19	0.288339	0.466	0.213	2.27772e-15	Epi-S	TRIR
1.92523e-30	0.288244	0.345	0.101	4.09477e-26	Epi-S	C19orf70
4.50063e-23	0.287624	0.386	0.147	9.57239e-19	Epi-S	CAPNS1
2.85543e-27	0.287464	0.386	0.13	6.07321e-23	Epi-S	MAL2
2.72072e-18	0.287034	0.376	0.161	5.7867e-14	Epi-S	SERPINA1
2.33898e-27	0.28648	0.176	0.031	4.97478e-23	Epi-S	MMP1
9.86709e-15	0.284944	0.572	0.332	2.09863e-10	Epi-S	SLC25A6
3.72714e-21	0.284819	0.407	0.168	7.92726e-17	Epi-S	SELENOW
1.15895e-23	0.284676	0.445	0.178	2.46497e-19	Epi-S	CD9
8.0765e-23	0.283787	0.362	0.133	1.71779e-18	Epi-S	SOD3
5.03325e-22	0.283406	0.431	0.178	1.07052e-17	Epi-S	PDIA4
4.25183e-27	0.282871	0.328	0.1	9.04321e-23	Epi-S	MYDGF
1.26536e-28	0.281995	0.324	0.095	2.69128e-24	Epi-S	PLPP2
1.08959e-16	0.281054	0.521	0.268	2.31744e-12	Epi-S	HNRNPM
6.82367e-20	0.280402	0.369	0.149	1.45133e-15	Epi-S	VDAC1
1.58939e-18	0.280192	0.521	0.255	3.38047e-14	Epi-S	CLDN4
1.62874e-19	0.279911	0.369	0.151	3.46416e-15	Epi-S	PPA1
1.4515e-14	0.279858	0.579	0.339	3.0872e-10	Epi-S	CD63
4.56392e-14	0.278385	0.548	0.311	9.707e-10	Epi-S	CD44
5.80647e-19	0.276589	0.455	0.209	1.23498e-14	Epi-S	DTWD2
7.89035e-24	0.27648	0.379	0.139	1.6782e-19	Epi-S	PPP1R1B
9.32608e-18	0.27607	0.386	0.168	1.98356e-13	Epi-S	CEACAM6
2.43982e-32	0.274657	0.279	0.065	5.18925e-28	Epi-S	MVD
4.36337e-20	0.274288	0.431	0.187	9.28044e-16	Epi-S	RPN2
2.71878e-15	0.273704	0.655	0.385	5.78258e-11	Epi-S	OAZ1
2.46348e-18	0.273499	0.369	0.156	5.23958e-14	Epi-S	SNRPD1
2.14369e-21	0.272833	0.441	0.184	4.55941e-17	Epi-S	TSTA3
3.01185e-23	0.271783	0.338	0.118	6.40589e-19	Epi-S	BCAT2
5.47424e-17	0.271635	0.438	0.208	1.16432e-12	Epi-S	SFPQ
1.51059e-13	0.270919	0.697	0.414	3.21287e-09	Epi-S	SPINK1
6.37253e-21	0.270704	0.324	0.117	1.35537e-16	Epi-S	ZNF703
7.73115e-22	0.270604	0.355	0.133	1.64434e-17	Epi-S	LSR
4.93686e-23	0.268491	0.362	0.131	1.05002e-18	Epi-S	TPM1
1.71688e-25	0.268402	0.3	0.089	3.65163e-21	Epi-S	MSMO1
3.81084e-24	0.267924	0.424	0.162	8.10528e-20	Epi-S	EIF5AL1
7.94274e-17	0.267905	0.466	0.229	1.68934e-12	Epi-S	LAPTM4A
4.63838e-20	0.266507	0.362	0.143	9.86536e-16	Epi-S	TIMM13
1.23051e-21	0.266497	0.324	0.115	2.61716e-17	Epi-S	LMNA
2.74235e-15	0.266481	0.652	0.376	5.8327e-11	Epi-S	HNRNPK
5.89408e-20	0.265617	0.348	0.135	1.25361e-15	Epi-S	NPDC1
5.13261e-24	0.265022	0.317	0.103	1.09166e-19	Epi-S	H2AFJ
3.1508e-17	0.264998	0.466	0.224	6.70144e-13	Epi-S	IFI27
1.16239e-19	0.264424	0.376	0.151	2.4723e-15	Epi-S	PDZK1IP1
2.14868e-15	0.262736	0.459	0.234	4.57002e-11	Epi-S	AC011603.2
1.65981e-17	0.262442	0.559	0.285	3.53026e-13	Epi-S	APP
1.47356e-14	0.261426	0.369	0.177	3.13412e-10	Epi-S	TMED9
2.07103e-17	0.259885	0.341	0.143	4.40487e-13	Epi-S	TPM4
2.32732e-18	0.259576	0.448	0.207	4.94998e-14	Epi-S	UQCR11
1.49387e-18	0.259505	0.421	0.186	3.1773e-14	Epi-S	ATP1B3
1.84895e-11	0.258004	0.866	0.684	3.93254e-07	Epi-S	MIR4300HG
7.8545e-17	0.257771	0.41	0.188	1.67057e-12	Epi-S	JUNB
2.25773e-26	0.257471	0.279	0.077	4.80197e-22	Epi-S	MKI67
9.90942e-23	0.256858	0.266	0.08	2.10763e-18	Epi-S	CYP2S1
3.41409e-14	0.256034	0.99	0.959	7.26144e-10	Epi-S	HLA-B
5.38161e-25	0.255773	0.283	0.083	1.14461e-20	Epi-S	PLCB3
6.24662e-22	0.255764	0.324	0.114	1.32859e-17	Epi-S	DDOST
2.06621e-25	0.255632	0.272	0.076	4.39462e-21	Epi-S	CYP51A1
1.67688e-16	0.255366	0.41	0.191	3.56656e-12	Epi-S	AC067930.6
4.94e-29	0.254589	0.279	0.071	1.05069e-24	Epi-S	SLC1A5
8.21405e-19	0.253355	0.345	0.139	1.74705e-14	Epi-S	TPI1
1.69179e-20	0.25276	0.359	0.138	3.59826e-16	Epi-S	TKT
7.79285e-21	0.252637	0.341	0.127	1.65746e-16	Epi-S	HDGF
1.02014e-10	0.252165	0.603	0.373	2.16975e-06	Epi-S	DUOX2
5.9536e-17	0.251992	0.4	0.18	1.26627e-12	Epi-S	DSG2
1.27294e-14	0.251788	0.486	0.257	2.70741e-10	Epi-S	ATP5ME
1.6901e-28	0.251673	0.245	0.057	3.59467e-24	Epi-S	FAM83H
3.59403e-24	0.251045	0.272	0.079	7.64415e-20	Epi-S	SMARCD2
9.02648e-18	0.250184	0.328	0.131	1.91984e-13	Epi-S	ASS1
1.84776e-17	0.249566	0.424	0.193	3.93001e-13	Epi-S	LSM7
9.60065e-25	0.249519	0.279	0.081	2.04196e-20	Epi-S	PLP2
1.77943e-19	0.249218	0.476	0.214	3.78468e-15	Epi-S	LRRC75A-AS1
4.25933e-17	0.249066	0.438	0.204	9.05916e-13	Epi-S	PERP
1.88657e-23	0.248822	0.324	0.108	4.01255e-19	Epi-S	ITGB4
2.11205e-19	0.248799	0.286	0.101	4.49213e-15	Epi-S	PRPF19
6.04439e-28	0.247782	0.266	0.067	1.28558e-23	Epi-S	AC145207.3
5.28084e-29	0.247747	0.255	0.061	1.12318e-24	Epi-S	CXCL16
1.02302e-18	0.2465	0.321	0.123	2.17585e-14	Epi-S	IFITM1
1.02315e-28	0.246205	0.262	0.064	2.17615e-24	Epi-S	TMEM238
2.70795e-12	0.246136	0.983	0.893	5.75953e-08	Epi-S	AP001324.1
5.05688e-19	0.24606	0.4	0.17	1.07555e-14	Epi-S	ENSA
4.42313e-16	0.245146	0.359	0.16	9.40755e-12	Epi-S	QARS
2.9589e-15	0.245012	0.386	0.183	6.29327e-11	Epi-S	IFITM2
8.99856e-18	0.244835	0.369	0.157	1.9139e-13	Epi-S	YWHAH
2.46019e-13	0.244175	0.51	0.285	5.23257e-09	Epi-S	CTNNB1
1.38518e-22	0.243618	0.255	0.075	2.94614e-18	Epi-S	SLC28A2
7.85848e-18	0.242907	0.328	0.13	1.67142e-13	Epi-S	SERPINB6
1.63948e-18	0.242172	0.352	0.142	3.487e-14	Epi-S	AHCY
1.46845e-14	0.241881	0.624	0.346	3.12324e-10	Epi-S	CCDC144B
8.42978e-26	0.241588	0.266	0.072	1.79293e-21	Epi-S	FASN
4.03772e-14	0.241439	0.503	0.271	8.58784e-10	Epi-S	CANX
7.71593e-12	0.24051	0.441	0.248	1.6411e-07	Epi-S	NORAD
5.17894e-13	0.239776	0.569	0.334	1.10151e-08	Epi-S	HNRNPH1
1.30106e-14	0.239055	0.372	0.174	2.76723e-10	Epi-S	AC138305.3
4.86406e-15	0.238603	0.362	0.167	1.03454e-10	Epi-S	NDUFA11
3.43584e-18	0.238579	0.355	0.146	7.30769e-14	Epi-S	FXYD5
2.46254e-18	0.237881	0.29	0.106	5.23759e-14	Epi-S	TMEM147
3.04052e-18	0.237469	0.293	0.108	6.46688e-14	Epi-S	PDIA6
4.67331e-16	0.237459	0.421	0.2	9.93967e-12	Epi-S	PPP2R1A
1.5939e-22	0.23706	0.314	0.104	3.39007e-18	Epi-S	KRTCAP3
1.50375e-20	0.236881	0.469	0.204	3.19833e-16	Epi-S	FABP1
3.29735e-30	0.236571	0.238	0.051	7.01313e-26	Epi-S	AC008397.1
1.84018e-16	0.236331	0.331	0.139	3.91389e-12	Epi-S	TMED2
3.69323e-18	0.235659	0.3	0.112	7.85513e-14	Epi-S	NAPRT
3.45777e-15	0.235256	0.497	0.253	7.35433e-11	Epi-S	AHNAK
8.63538e-33	0.235157	0.203	0.034	1.83666e-28	Epi-S	ASCL2
5.63907e-19	0.235095	0.303	0.112	1.19937e-14	Epi-S	TRIM28
1.43154e-18	0.234737	0.283	0.102	3.04474e-14	Epi-S	PRDX2
6.26633e-27	0.234227	0.255	0.064	1.33279e-22	Epi-S	PTMS
4.62801e-21	0.234136	0.29	0.096	9.84332e-17	Epi-S	LDLR
2.6114e-16	0.234092	0.407	0.187	5.55418e-12	Epi-S	MPST
4.37228e-16	0.233637	0.348	0.152	9.29941e-12	Epi-S	PSME2
1.23184e-15	0.233612	0.359	0.159	2.61999e-11	Epi-S	PTOV1
4.57683e-22	0.233549	0.29	0.093	9.73445e-18	Epi-S	AP2S1
1.19523e-30	0.232915	1	1	2.54215e-26	Epi-S	LINGO1
2.5269e-21	0.232534	0.297	0.098	5.37446e-17	Epi-S	GPAA1
6.10291e-14	0.232118	0.379	0.184	1.29803e-09	Epi-S	NDUFA13
4.55307e-12	0.231777	0.507	0.293	9.68393e-08	Epi-S	HNRNPU
4.55862e-18	0.230927	0.269	0.096	9.69574e-14	Epi-S	DBI
6.27141e-24	0.229874	0.245	0.065	1.33387e-19	Epi-S	JAG1
1.07601e-16	0.22922	0.307	0.122	2.28856e-12	Epi-S	YWHAG
1.96996e-14	0.229019	0.376	0.177	4.1899e-10	Epi-S	DYNC1H1
3.29707e-15	0.228396	0.355	0.159	7.01253e-11	Epi-S	UQCRQ
2.92356e-17	0.227477	0.317	0.126	6.21813e-13	Epi-S	ECHS1
2.17001e-17	0.227407	0.297	0.112	4.61539e-13	Epi-S	TNPO2
8.11711e-17	0.227342	0.328	0.133	1.72643e-12	Epi-S	IGFBP4
4.03286e-13	0.227189	0.986	0.989	8.57749e-09	Epi-S	B2M
7.58986e-12	0.226873	0.576	0.343	1.61429e-07	Epi-S	AC010894.3
9.35111e-17	0.226281	0.359	0.153	1.98889e-12	Epi-S	NME2
2.51692e-12	0.225516	0.603	0.355	5.35325e-08	Epi-S	ACTN4
5.97369e-24	0.225276	0.241	0.064	1.27054e-19	Epi-S	RNASE1
1.38277e-13	0.225199	0.359	0.172	2.94102e-09	Epi-S	HES1
8.30421e-16	0.224944	0.303	0.124	1.76622e-11	Epi-S	PLEKHJ1
2.67196e-11	0.224448	0.421	0.233	5.68298e-07	Epi-S	LRRC75A
4.82153e-20	0.224159	0.252	0.079	1.02549e-15	Epi-S	EPHB3
1.65224e-13	0.223564	0.376	0.183	3.51415e-09	Epi-S	SLC25A3
4.66306e-19	0.223233	0.269	0.091	9.91787e-15	Epi-S	AL928654.3
2.13762e-20	0.223007	0.272	0.089	4.54649e-16	Epi-S	AXIN2
3.15047e-18	0.223007	0.262	0.09	6.70073e-14	Epi-S	EIF2AK1
2.65445e-13	0.223003	0.524	0.288	5.64575e-09	Epi-S	CDH17
7.97434e-17	0.221345	0.345	0.143	1.69606e-12	Epi-S	TXN
2.20528e-14	0.221265	0.331	0.148	4.6904e-10	Epi-S	NDUFS5
2.97911e-14	0.221076	0.352	0.163	6.33626e-10	Epi-S	EIF4A1
9.64558e-13	0.221024	0.355	0.176	2.05152e-08	Epi-S	SPTBN1
6.48378e-21	0.220255	0.262	0.082	1.37904e-16	Epi-S	SLC25A39
1.73864e-14	0.219958	0.348	0.158	3.69792e-10	Epi-S	RHOC
2.5341e-13	0.21965	0.331	0.154	5.38978e-09	Epi-S	SSR3
3.56702e-20	0.219405	0.252	0.078	7.58669e-16	Epi-S	WARS
2.44823e-24	0.219231	0.217	0.052	5.20713e-20	Epi-S	INSIG1
5.09453e-22	0.219165	0.255	0.075	1.08355e-17	Epi-S	CISD3
2.18854e-13	0.218768	0.376	0.183	4.6548e-09	Epi-S	GOLM1
2.47936e-11	0.218326	0.372	0.197	5.27335e-07	Epi-S	ARL6IP1
5.16292e-15	0.218045	0.372	0.171	1.0981e-10	Epi-S	TOMM20
3.2838e-11	0.217758	0.41	0.225	6.98431e-07	Epi-S	SRRM2
2.71683e-10	0.217748	0.417	0.238	5.77843e-06	Epi-S	SRSF2
5.01489e-14	0.217745	0.314	0.139	1.06662e-09	Epi-S	SNRPF
1.16557e-17	0.217545	0.286	0.106	2.47904e-13	Epi-S	CALM3
1.84374e-15	0.217536	0.29	0.116	3.92144e-11	Epi-S	UQCRFS1
1.42559e-11	0.216941	0.321	0.159	3.0321e-07	Epi-S	RAB5B
3.13133e-18	0.216592	0.293	0.107	6.66003e-14	Epi-S	RABL6
7.72433e-14	0.216286	0.379	0.182	1.64289e-09	Epi-S	ATP5F1B
1.90158e-15	0.214917	0.266	0.102	4.04447e-11	Epi-S	ETFB
3.02164e-13	0.214803	0.572	0.318	6.42672e-09	Epi-S	TXNRD1
3.66331e-14	0.214278	0.362	0.169	7.79149e-10	Epi-S	STT3B
1.20552e-13	0.214278	0.359	0.169	2.56403e-09	Epi-S	SSR4
4.04431e-19	0.213621	0.29	0.101	8.60184e-15	Epi-S	CTTN
2.37516e-16	0.213621	0.283	0.108	5.05173e-12	Epi-S	HOXB5
2.1735e-19	0.213129	0.241	0.075	4.62283e-15	Epi-S	LAPTM4B
9.4864e-18	0.212156	0.238	0.078	2.01766e-13	Epi-S	EPPK1
4.43084e-19	0.211897	0.238	0.074	9.42395e-15	Epi-S	MBD3
1.23371e-11	0.211865	0.376	0.197	2.62398e-07	Epi-S	JTB
5.16874e-13	0.211549	0.303	0.137	1.09934e-08	Epi-S	NDUFS6
1.41669e-14	0.211411	0.286	0.118	3.01315e-10	Epi-S	PLEC
4.54454e-13	0.211231	0.407	0.206	9.66579e-09	Epi-S	SLC30A9
7.45969e-16	0.210815	0.314	0.128	1.5866e-11	Epi-S	HEPH
5.62629e-16	0.210148	0.272	0.104	1.19666e-11	Epi-S	ACSL5
2.04192e-21	0.209966	0.259	0.078	4.34297e-17	Epi-S	MLF2
8.48161e-14	0.20949	0.297	0.128	1.80395e-09	Epi-S	LMAN2
4.28939e-18	0.209355	0.248	0.083	9.12311e-14	Epi-S	SNHG19
5.88745e-17	0.209274	0.255	0.09	1.2522e-12	Epi-S	PSMB2
6.40686e-12	0.209183	0.314	0.151	1.36268e-07	Epi-S	GPX4
6.38147e-13	0.209131	0.341	0.161	1.35727e-08	Epi-S	DGAT1
9.51925e-21	0.209064	0.221	0.061	2.02465e-16	Epi-S	CYC1
7.45138e-11	0.208943	0.424	0.237	1.58483e-06	Epi-S	AP002990.1
1.74143e-10	0.208532	0.397	0.221	3.70385e-06	Epi-S	UQCRH
8.66526e-10	0.208277	0.434	0.257	1.84301e-05	Epi-S	SAT1
4.64166e-14	0.208103	0.262	0.106	9.87235e-10	Epi-S	AAMP
4.21705e-15	0.207301	0.29	0.117	8.96923e-11	Epi-S	MMACHC
5.27104e-18	0.207121	0.221	0.068	1.1211e-13	Epi-S	APOL1
3.36356e-12	0.206902	0.4	0.204	7.15396e-08	Epi-S	CEACAM5
5.22297e-13	0.206119	0.369	0.179	1.11087e-08	Epi-S	ST14
1.92127e-14	0.205968	0.328	0.143	4.08634e-10	Epi-S	CDC37
1.1552e-18	0.205633	0.259	0.086	2.45699e-14	Epi-S	NME1
1.30458e-19	0.205445	0.21	0.059	2.77472e-15	Epi-S	DUSP27
8.82099e-11	0.204828	0.369	0.197	1.87614e-06	Epi-S	CHCHD2
4.58782e-17	0.204421	0.255	0.089	9.75784e-13	Epi-S	NDUFB7
2.59375e-11	0.20439	0.369	0.194	5.51664e-07	Epi-S	PGK1
1.94584e-13	0.204342	0.386	0.187	4.13861e-09	Epi-S	TST
5.47819e-17	0.204106	0.303	0.117	1.16516e-12	Epi-S	TALDO1
2.53589e-31	0.20382	0.186	0.03	5.39358e-27	Epi-S	CA9
1.06553e-12	0.203763	0.314	0.145	2.26628e-08	Epi-S	NOP56
6.51621e-14	0.203587	0.417	0.204	1.38593e-09	Epi-S	DSTN
1.22837e-20	0.203454	0.231	0.066	2.61263e-16	Epi-S	U2AF2
1.19056e-15	0.203425	0.307	0.125	2.5322e-11	Epi-S	POF1B
6.50055e-17	0.203258	0.248	0.086	1.3826e-12	Epi-S	HSPA8
2.40562e-14	0.202451	0.314	0.135	5.11652e-10	Epi-S	NME7
3.72846e-14	0.202348	0.29	0.121	7.93005e-10	Epi-S	DYNLL2
1.62125e-10	0.202275	0.355	0.188	3.44825e-06	Epi-S	SNRPD2
7.95785e-11	0.202098	0.341	0.177	1.69256e-06	Epi-S	RPN1
3.93917e-11	0.202035	0.266	0.122	8.37822e-07	Epi-S	EIF3B
2.31633e-10	0.202014	0.431	0.247	4.92661e-06	Epi-S	PPDPF
1.92516e-10	0.201686	0.276	0.134	4.09462e-06	Epi-S	DUS1L
5.16329e-11	0.201649	0.286	0.138	1.09818e-06	Epi-S	NME1-NME2
3.80172e-19	0.201589	0.224	0.067	8.08589e-15	Epi-S	PLXNB1
1.91327e-12	0.201432	0.338	0.164	4.06934e-08	Epi-S	CIB1
9.25699e-15	0.201358	0.252	0.096	1.96887e-10	Epi-S	HSBP1
6.34483e-09	0.201338	0.638	0.419	0.000134948	Epi-S	TMBIM6
1.18403e-21	0.201336	0.221	0.059	2.51832e-17	Epi-S	SLC38A5
1.22011e-10	0.201328	0.517	0.3	2.59505e-06	Epi-S	VMP1
2.39376e-12	0.201212	0.269	0.119	5.09128e-08	Epi-S	ATP5MD
1.25106e-14	0.201177	0.29	0.119	2.66087e-10	Epi-S	MYC
1.28366e-09	0.201109	0.572	0.363	2.73021e-05	Epi-S	AC139769.2
1.26679e-15	0.20104	0.266	0.101	2.69434e-11	Epi-S	GADD45GIP1
2.68164e-16	0.200896	0.228	0.077	5.70359e-12	Epi-S	AURKAIP1
3.00768e-17	0.200826	0.252	0.087	6.39704e-13	Epi-S	SDHA
2.05714e-18	0.20064	0.228	0.07	4.37534e-14	Epi-S	RASSF7
6.49344e-21	0.199726	0.231	0.065	1.38109e-16	Epi-S	C19orf48
6.44093e-15	0.199528	0.262	0.102	1.36992e-10	Epi-S	CSTB
9.43163e-14	0.198861	0.272	0.112	2.00601e-09	Epi-S	FAT1
3.03995e-15	0.19876	0.228	0.081	6.46566e-11	Epi-S	KHSRP
1.08455e-09	0.19866	0.541	0.335	2.30672e-05	Epi-S	UQCRB
8.21093e-15	0.198556	0.29	0.118	1.74638e-10	Epi-S	TUBB4B
4.73627e-12	0.197993	0.362	0.18	1.00736e-07	Epi-S	ITGA6
3.08839e-17	0.197847	0.228	0.074	6.56871e-13	Epi-S	AC018761.2
1.80527e-13	0.197721	0.266	0.11	3.83964e-09	Epi-S	ACADVL
1.2837e-15	0.197703	0.276	0.106	2.73031e-11	Epi-S	TFRC
2.82939e-11	0.197603	0.29	0.137	6.01783e-07	Epi-S	EIF6
5.75826e-17	0.197216	0.238	0.08	1.22472e-12	Epi-S	RUVBL2
1.75656e-11	0.197198	0.359	0.183	3.73602e-07	Epi-S	AC144530.1
4.23486e-17	0.197186	0.259	0.091	9.00712e-13	Epi-S	PSMD8
6.20506e-17	0.197156	0.272	0.099	1.31975e-12	Epi-S	SENP3-EIF4A1
8.99901e-11	0.196847	0.379	0.204	1.914e-06	Epi-S	EEF1D
3.63706e-10	0.196454	0.445	0.257	7.73566e-06	Epi-S	PSMB4
2.0675e-09	0.19636	0.49	0.298	4.39737e-05	Epi-S	AC004448.2
1.82737e-10	0.19604	0.39	0.214	3.88663e-06	Epi-S	COX5A
2.11874e-09	0.195983	0.421	0.247	4.50636e-05	Epi-S	TMEM123
2.57746e-11	0.195832	0.352	0.18	5.482e-07	Epi-S	RTN4
1.27239e-13	0.195649	0.269	0.111	2.70625e-09	Epi-S	INF2
5.35925e-15	0.195369	0.241	0.089	1.13986e-10	Epi-S	C4orf48
6.51522e-18	0.194773	0.217	0.066	1.38572e-13	Epi-S	SORD2P
6.32255e-17	0.194462	0.259	0.091	1.34474e-12	Epi-S	ZDHHC3
2.61615e-16	0.193859	0.262	0.096	5.5643e-12	Epi-S	PLXNB2
7.62995e-18	0.193842	0.224	0.07	1.62281e-13	Epi-S	TSPAN6
3.5916e-11	0.193125	0.583	0.344	7.63897e-07	Epi-S	EEF1DP1
3.50043e-16	0.193058	0.352	0.148	7.44505e-12	Epi-S	EPN1
1.1848e-15	0.192925	0.231	0.081	2.51994e-11	Epi-S	SLC16A3
3.39133e-21	0.19225	0.203	0.052	7.21302e-17	Epi-S	POLD2
5.05217e-14	0.192038	0.241	0.093	1.07455e-09	Epi-S	P2RY11
1.14767e-14	0.192011	0.224	0.08	2.44099e-10	Epi-S	DNAJB1
4.75097e-20	0.191635	0.21	0.057	1.01048e-15	Epi-S	HOXB9
3.52854e-19	0.190705	0.214	0.061	7.50484e-15	Epi-S	PPP1R14B
8.28764e-13	0.190099	0.3	0.135	1.7627e-08	Epi-S	PRDX1
4.13308e-15	0.189933	0.248	0.092	8.79064e-11	Epi-S	SLC7A8
4.74061e-13	0.189079	0.328	0.15	1.00828e-08	Epi-S	KCNN4
2.49358e-12	0.188539	0.262	0.113	5.3036e-08	Epi-S	ATP6AP2
2.12308e-13	0.188194	0.255	0.103	4.51559e-09	Epi-S	MRPL12
3.19362e-19	0.187503	0.197	0.053	6.79251e-15	Epi-S	CEBPG
8.45843e-12	0.187347	0.31	0.147	1.79902e-07	Epi-S	MMS19
6.04161e-09	0.187343	0.441	0.265	0.000128499	Epi-S	TSPAN3
3.79705e-09	0.187114	0.49	0.297	8.07594e-05	Epi-S	PIGK
9.61267e-14	0.187082	0.276	0.114	2.04452e-09	Epi-S	PCNA
3.19076e-14	0.186962	0.252	0.097	6.78644e-10	Epi-S	ALDOA
7.36855e-13	0.186659	0.293	0.129	1.56722e-08	Epi-S	EPB41L2
2.19973e-10	0.186556	0.31	0.157	4.67861e-06	Epi-S	HNRNPA0
1.68844e-19	0.186534	0.19	0.049	3.59114e-15	Epi-S	HMGCS1
1.61617e-10	0.186392	0.279	0.132	3.43743e-06	Epi-S	KIAA1522
7.89234e-17	0.186334	0.21	0.066	1.67862e-12	Epi-S	PREP
3.92021e-12	0.186169	0.307	0.143	8.33789e-08	Epi-S	NDUFAB1
6.68813e-12	0.185813	0.241	0.101	1.4225e-07	Epi-S	TMEM54
2.99493e-13	0.185734	0.317	0.142	6.36993e-09	Epi-S	CDX1
5.71049e-11	0.18569	0.317	0.157	1.21456e-06	Epi-S	ATF4
9.6494e-14	0.185671	0.245	0.096	2.05233e-09	Epi-S	AC145207.2
8.04024e-12	0.185332	0.376	0.189	1.71008e-07	Epi-S	ASPH
5.8642e-11	0.184881	0.279	0.131	1.24726e-06	Epi-S	CD151
8.67831e-12	0.184356	0.297	0.138	1.84579e-07	Epi-S	ILF3
1.34997e-11	0.184356	0.29	0.134	2.87125e-07	Epi-S	COX7A2
8.98391e-20	0.184293	0.193	0.05	1.91079e-15	Epi-S	AC114947.2
5.65188e-09	0.18424	0.5	0.306	0.00012021	Epi-S	PCDH11Y
8.35567e-09	0.183138	0.352	0.201	0.000177717	Epi-S	AUP1
9.1439e-15	0.183132	0.234	0.085	1.94482e-10	Epi-S	PA2G4
2.06989e-15	0.182922	0.248	0.09	4.40245e-11	Epi-S	MGAT4B
1.09161e-14	0.182652	0.245	0.091	2.32174e-10	Epi-S	MRPL37
1.03125e-22	0.182609	0.186	0.041	2.19337e-18	Epi-S	PCSK9
5.3631e-09	0.182498	0.29	0.153	0.000114068	Epi-S	CHCHD10
7.42556e-10	0.182248	0.266	0.129	1.57934e-05	Epi-S	FDFT1
2.24363e-12	0.182183	0.245	0.101	4.77197e-08	Epi-S	TMED3
1.03816e-15	0.181976	0.21	0.069	2.20806e-11	Epi-S	RCN1
2.62549e-12	0.181656	0.259	0.11	5.58416e-08	Epi-S	ATP6V0B
5.18714e-13	0.181297	0.314	0.141	1.10325e-08	Epi-S	SHISA5
2.41129e-12	0.181253	0.245	0.102	5.12856e-08	Epi-S	GAS6
8.13598e-16	0.181006	0.203	0.065	1.73044e-11	Epi-S	MRPL13
2.53474e-13	0.180844	0.241	0.095	5.39113e-09	Epi-S	GANAB
2.28331e-12	0.180619	0.272	0.119	4.85637e-08	Epi-S	SLIRP
2.25229e-18	0.180577	0.203	0.058	4.7904e-14	Epi-S	AP1S1
2.6027e-14	0.18054	0.214	0.075	5.53568e-10	Epi-S	SAMD1
3.75489e-14	0.179901	0.245	0.094	7.98627e-10	Epi-S	UBALD2
1.05138e-12	0.179821	0.231	0.092	2.23617e-08	Epi-S	SORD
5.88561e-20	0.179148	0.193	0.05	1.25181e-15	Epi-S	UBE2M
4.90866e-21	0.178694	0.176	0.04	1.04402e-16	Epi-S	F12
5.00812e-12	0.178694	0.234	0.097	1.06518e-07	Epi-S	MZT2A
8.6531e-16	0.178694	0.197	0.062	1.84043e-11	Epi-S	RUSC1-AS1
2.46777e-11	0.178217	0.334	0.166	5.24869e-07	Epi-S	AES
7.42814e-14	0.17818	0.255	0.101	1.57989e-09	Epi-S	APH1A
9.99492e-20	0.178104	1	0.982	2.12582e-15	Epi-S	EEF1A1
1.63235e-10	0.178001	0.214	0.091	3.47185e-06	Epi-S	MAF1
2.27613e-09	0.17766	0.317	0.169	4.8411e-05	Epi-S	EIF4B
3.7073e-13	0.177301	0.228	0.088	7.88506e-09	Epi-S	SDF2L1
1.40232e-07	0.177216	0.324	0.19	0.0029826	Epi-S	EDF1
9.23829e-12	0.177206	0.21	0.083	1.96489e-07	Epi-S	HMGCR
1.00862e-09	0.177163	0.307	0.158	2.14524e-05	Epi-S	SOD1
1.05948e-09	0.176373	0.269	0.133	2.25341e-05	Epi-S	PHB2
4.37139e-11	0.176266	0.345	0.173	9.29751e-07	Epi-S	PKM
5.18618e-12	0.176083	0.214	0.084	1.10305e-07	Epi-S	CDC34
1.52886e-09	0.176083	0.421	0.241	3.25174e-05	Epi-S	AL136380.1
1.55894e-08	0.175912	0.39	0.229	0.000331571	Epi-S	HNRNPF
1.45514e-20	0.175498	0.179	0.042	3.09494e-16	Epi-S	NR2F6
4.09901e-13	0.175433	0.252	0.102	8.71818e-09	Epi-S	QTRT1
3.39415e-20	0.175234	0.186	0.046	7.21902e-16	Epi-S	ADAM15
7.58864e-11	0.175152	0.455	0.25	1.61403e-06	Epi-S	C15orf48
1.02126e-09	0.174665	0.372	0.203	2.17211e-05	Epi-S	H2AFY
1.30302e-09	0.174238	0.61	0.377	2.77139e-05	Epi-S	LCN2
4.07352e-10	0.173928	0.283	0.138	8.66396e-06	Epi-S	SNRNP70
1.01465e-14	0.173897	0.234	0.085	2.15806e-10	Epi-S	ATP5MC1
4.78662e-12	0.173634	0.248	0.105	1.01807e-07	Epi-S	SEC61A1
1.75519e-16	0.17355	0.217	0.07	3.73312e-12	Epi-S	FDPS
6.2344e-13	0.17352	0.234	0.092	1.32599e-08	Epi-S	AC006511.4
7.41591e-15	0.173432	0.197	0.064	1.57729e-10	Epi-S	C8orf33
5.15265e-14	0.173432	0.193	0.065	1.09592e-09	Epi-S	CSKMT
1.00404e-08	0.173377	0.379	0.219	0.000213549	Epi-S	HINT1
4.92758e-10	0.173308	0.352	0.186	1.04805e-05	Epi-S	ARMC9
4.45697e-11	0.173276	0.238	0.103	9.47954e-07	Epi-S	RNF7
1.43773e-11	0.172315	0.231	0.096	3.05791e-07	Epi-S	WDR34
4.94294e-07	0.172239	0.779	0.585	0.0105131	Epi-S	PCNP
2.23704e-09	0.172122	0.386	0.217	4.75797e-05	Epi-S	CD46
1.39908e-10	0.171989	0.307	0.15	2.9757e-06	Epi-S	XBP1
6.87896e-12	0.171828	0.217	0.086	1.46308e-07	Epi-S	CHID1
9.62324e-13	0.171576	0.214	0.081	2.04677e-08	Epi-S	POLR2E
4.30872e-09	0.171299	0.4	0.228	9.16422e-05	Epi-S	MGC4859
9.51514e-17	0.170941	0.21	0.065	2.02378e-12	Epi-S	COPE
1.51086e-13	0.170698	0.193	0.066	3.21345e-09	Epi-S	PTGES2
4.44243e-12	0.170009	0.393	0.196	9.44861e-08	Epi-S	CDH1
3.17132e-12	0.16936	0.2	0.075	6.74508e-08	Epi-S	VSIG2
9.15442e-12	0.169299	0.283	0.127	1.94705e-07	Epi-S	MAP2K2
1.72879e-08	0.169166	0.245	0.123	0.000367696	Epi-S	SERPINB1
4.29593e-12	0.168655	0.214	0.083	9.13701e-08	Epi-S	PHPT1
2.25672e-17	0.168639	0.186	0.052	4.79982e-13	Epi-S	SAPCD2
7.87576e-11	0.168618	0.245	0.109	1.6751e-06	Epi-S	KRTCAP2
1.94334e-12	0.168511	0.217	0.084	4.13328e-08	Epi-S	IRAK1
6.09287e-12	0.168477	0.245	0.103	1.29589e-07	Epi-S	CPNE3
1.52335e-11	0.168414	0.286	0.13	3.24002e-07	Epi-S	VIL1
3.80959e-15	0.168219	0.207	0.068	8.10262e-11	Epi-S	NUCB1
5.90528e-08	0.16792	0.476	0.298	0.00125599	Epi-S	H3F3A
1.84911e-10	0.167506	0.228	0.1	3.93287e-06	Epi-S	GIPC1
1.15558e-12	0.167427	0.259	0.108	2.45781e-08	Epi-S	NDUFA3
5.13524e-10	0.167199	0.266	0.127	1.09221e-05	Epi-S	ARPC4
2.30271e-13	0.167131	0.238	0.092	4.89764e-09	Epi-S	YIF1A
4.34494e-11	0.166981	0.279	0.129	9.24126e-07	Epi-S	MORF4L2
2.17132e-11	0.166769	0.314	0.149	4.61817e-07	Epi-S	CYSTM1
1.30202e-12	0.16654	0.266	0.111	2.76927e-08	Epi-S	SDC4
7.2995e-10	0.166481	0.29	0.143	1.55253e-05	Epi-S	GPX1
1.51534e-12	0.166435	0.183	0.064	3.22298e-08	Epi-S	CD320
4.44014e-11	0.166321	0.266	0.12	9.44373e-07	Epi-S	SLC25A5
1.83669e-11	0.16617	0.262	0.116	3.90645e-07	Epi-S	PDCD6
3.90098e-09	0.16587	0.314	0.166	8.29699e-05	Epi-S	KIF5B
3.31047e-07	0.165829	0.445	0.285	0.00704104	Epi-S	RHOA
2.97284e-12	0.164889	0.245	0.101	6.32294e-08	Epi-S	TMEM258
1.43447e-12	0.164842	0.214	0.081	3.05097e-08	Epi-S	IDH1
3.94755e-09	0.164776	0.245	0.119	8.39605e-05	Epi-S	COX6A1
2.06658e-14	0.164623	0.179	0.056	4.3954e-10	Epi-S	UBE2C
5.10583e-13	0.16396	0.234	0.091	1.08596e-08	Epi-S	EI24
1.08774e-17	0.163871	0.176	0.046	2.3135e-13	Epi-S	TSEN34
1.1176e-07	0.163698	0.414	0.254	0.00237702	Epi-S	HNRNPC
1.33187e-10	0.163694	0.241	0.108	2.83275e-06	Epi-S	RAD21
8.42711e-11	0.163448	0.197	0.078	1.79236e-06	Epi-S	PET100
9.88179e-15	0.16332	0.197	0.064	2.10176e-10	Epi-S	IQANK1
1.30965e-11	0.163267	0.252	0.108	2.78549e-07	Epi-S	RABAC1
3.19425e-07	0.163045	0.686	0.466	0.00679386	Epi-S	NACA
4.8707e-09	0.16302	0.334	0.181	0.000103595	Epi-S	KANTR
1.09715e-16	0.163007	0.172	0.047	2.33354e-12	Epi-S	MRPS2
1.43711e-11	0.162793	0.221	0.09	3.05658e-07	Epi-S	PRKCSH
1.01403e-14	0.162781	0.169	0.05	2.15674e-10	Epi-S	ANAPC11
5.21809e-11	0.162753	0.228	0.097	1.10984e-06	Epi-S	AGR3
5.39356e-09	0.162544	0.317	0.17	0.000114716	Epi-S	LAMP1
8.96825e-18	0.162411	0.162	0.04	1.90746e-13	Epi-S	ALDH1B1
1.65066e-11	0.162258	0.193	0.074	3.51078e-07	Epi-S	NDUFV1
5.34767e-19	0.161996	0.162	0.038	1.1374e-14	Epi-S	KDM1A
2.21195e-14	0.16164	0.207	0.07	4.70459e-10	Epi-S	BOP1
1.99379e-11	0.161608	0.207	0.082	4.24059e-07	Epi-S	TXNDC17
4.08812e-09	0.161574	0.334	0.18	8.69502e-05	Epi-S	GRB14
1.47214e-14	0.161454	0.197	0.064	3.1311e-10	Epi-S	YIPF2
2.45354e-10	0.161337	0.221	0.096	5.21843e-06	Epi-S	S100A16
2.0813e-17	0.161131	0.166	0.042	4.42671e-13	Epi-S	B4GALT2
8.84597e-08	0.160883	0.307	0.173	0.00188145	Epi-S	ATP5MC2
1.83821e-10	0.160624	0.276	0.13	3.90968e-06	Epi-S	BCL7C
1.62114e-10	0.16055	0.217	0.092	3.448e-06	Epi-S	CCDC85B
1.74091e-12	0.160383	0.21	0.079	3.70275e-08	Epi-S	MTCH2
3.8199e-11	0.159913	0.245	0.106	8.12455e-07	Epi-S	PGRMC2
3.56382e-16	0.159835	0.179	0.051	7.5799e-12	Epi-S	NR2C2AP
1.07463e-15	0.159835	0.172	0.049	2.28563e-11	Epi-S	ETV4
1.4128e-13	0.159803	0.193	0.066	3.00489e-09	Epi-S	VEGFA
7.6616e-11	0.159755	0.217	0.091	1.62955e-06	Epi-S	CDHR1
9.36114e-08	0.159471	0.39	0.236	0.00199102	Epi-S	EIF3E
1.05736e-08	0.158935	0.221	0.105	0.00022489	Epi-S	SNRPB
3.71621e-12	0.158903	0.272	0.117	7.90401e-08	Epi-S	GPA33
1.28609e-15	0.158782	0.169	0.048	2.73538e-11	Epi-S	ZYX
1.30295e-12	0.158138	0.217	0.083	2.77125e-08	Epi-S	IDH2
9.37793e-08	0.157581	0.348	0.203	0.00199459	Epi-S	ZFAS1
1.48672e-10	0.157537	0.238	0.105	3.16211e-06	Epi-S	ARHGDIA
8.23507e-10	0.157187	0.307	0.155	1.75152e-05	Epi-S	STK11
1.03156e-11	0.15713	0.228	0.093	2.19403e-07	Epi-S	H2AFZ
1.69317e-08	0.157051	0.541	0.335	0.000360121	Epi-S	NEAT1
1.91937e-08	0.156618	0.693	0.446	0.000408232	Epi-S	LGALS4
9.88948e-14	0.15649	0.203	0.071	2.10339e-09	Epi-S	MFSD10
1.46708e-08	0.156453	0.303	0.162	0.000312033	Epi-S	SMIM22
3.91945e-10	0.156381	0.266	0.126	8.33628e-06	Epi-S	GOLIM4
3.58308e-10	0.156343	0.234	0.105	7.62086e-06	Epi-S	UBXN11
3.60747e-12	0.156148	0.252	0.105	7.67273e-08	Epi-S	MRPL51
7.15654e-10	0.15569	0.197	0.083	1.52212e-05	Epi-S	TRIM31
1.15881e-08	0.155678	0.366	0.202	0.000246467	Epi-S	EPHB2
1.63703e-09	0.15534	0.228	0.104	3.4818e-05	Epi-S	SUPT5H
1.56471e-09	0.155319	0.217	0.098	3.32799e-05	Epi-S	LFNG
1.7131e-11	0.155297	0.217	0.088	3.6436e-07	Epi-S	PUF60
4.32812e-11	0.155102	0.214	0.087	9.20548e-07	Epi-S	MRPS16
1.95288e-11	0.154882	0.217	0.088	4.15357e-07	Epi-S	HEBP2
2.55068e-18	0.154719	0.155	0.036	5.42505e-14	Epi-S	CENPV
9.91942e-13	0.154633	0.197	0.07	2.10976e-08	Epi-S	CYHR1
2.02516e-12	0.154633	0.193	0.07	4.30731e-08	Epi-S	PHC2
1.38487e-10	0.154334	0.231	0.1	2.94549e-06	Epi-S	CSNK2B
3.11094e-15	0.154312	0.162	0.045	6.61665e-11	Epi-S	PGP
1.08664e-11	0.154273	0.214	0.085	2.31118e-07	Epi-S	NECTIN2
5.13761e-11	0.154112	0.221	0.091	1.09272e-06	Epi-S	SSRP1
3.36683e-13	0.153552	0.179	0.059	7.16091e-09	Epi-S	GGCT
3.51787e-14	0.153276	0.166	0.05	7.48216e-10	Epi-S	MST1R
2.63406e-12	0.153162	0.186	0.066	5.60238e-08	Epi-S	TBCD
3.67272e-08	0.153047	0.283	0.151	0.000781151	Epi-S	EMP2
8.05666e-13	0.15297	0.197	0.07	1.71357e-08	Epi-S	LSM2
6.47051e-09	0.152751	0.276	0.14	0.000137621	Epi-S	SIGIRR
4.50457e-16	0.152594	0.159	0.042	9.58078e-12	Epi-S	BCAR1
2.60984e-09	0.152441	0.286	0.144	5.55088e-05	Epi-S	HSPA9
4.10903e-10	0.152398	0.193	0.079	8.73949e-06	Epi-S	RDH11
7.67137e-09	0.152353	0.269	0.136	0.000163162	Epi-S	SYPL1
1.87705e-13	0.152209	0.214	0.077	3.99229e-09	Epi-S	CLDN2
6.57057e-15	0.152202	0.166	0.048	1.39749e-10	Epi-S	IMPAD1
3.89807e-10	0.152169	0.238	0.107	8.29081e-06	Epi-S	SNRPA
3.94942e-07	0.152113	0.352	0.211	0.00840003	Epi-S	SNHG6
4.20836e-10	0.151971	0.186	0.075	8.95077e-06	Epi-S	NDUFB11
1.16939e-12	0.151731	0.193	0.069	2.48717e-08	Epi-S	CPSF1
2.29928e-10	0.151227	0.203	0.084	4.89033e-06	Epi-S	PDCD5
3.18702e-10	0.151227	0.207	0.087	6.77846e-06	Epi-S	POLR2H
1.91426e-13	0.151182	0.166	0.051	4.07144e-09	Epi-S	HMGB3
2.30842e-11	0.15117	0.2	0.078	4.90977e-07	Epi-S	ITGB1
3.13831e-10	0.150992	0.155	0.056	6.67486e-06	Epi-S	DDIT4
6.00279e-12	0.150925	0.197	0.073	1.27673e-07	Epi-S	NDUFS2
7.5925e-11	0.150925	0.193	0.076	1.61485e-06	Epi-S	HOXB8
8.88812e-10	0.150858	0.248	0.115	1.89041e-05	Epi-S	G3BP1
2.72486e-09	0.150798	0.269	0.132	5.7955e-05	Epi-S	ETHE1
5.35212e-07	0.15074	0.407	0.257	0.0113834	Epi-S	MYH9
7.09362e-07	0.150587	0.386	0.242	0.0150874	Epi-S	AC073861.1
5.49758e-09	0.150453	0.272	0.137	0.000116928	Epi-S	UQCR10
2.62396e-11	0.150125	0.2	0.078	5.58091e-07	Epi-S	SHARPIN
3.40573e-11	0.150125	0.2	0.078	7.24365e-07	Epi-S	IPO5
2.24537e-291	2.67225	0.967	0.098	4.77568e-287	Lym	IGHM
5.77606e-198	2.46188	0.982	0.259	1.22851e-193	Lym	CD74
1.49036e-281	2.28479	0.688	0.02	3.16984e-277	Lym	CCL21
1.15112e-146	2.01926	0.985	0.475	2.44832e-142	Lym	TMSB4X
3.42808e-182	1.93564	0.985	0.286	7.29118e-178	Lym	HLA-DRA
0	1.80403	0.879	0.041	0	Lym	MS4A1
1.64683e-135	1.70314	0.982	0.388	3.50264e-131	Lym	IGKC
4.38157e-146	1.60694	1	0.982	9.31916e-142	Lym	EEF1A1
4.75754e-174	1.56122	0.879	0.148	1.01188e-169	Lym	IGLC2
2.70933e-303	1.51564	0.871	0.051	5.76246e-299	Lym	LTB
5.71337e-159	1.45969	0.93	0.259	1.21518e-154	Lym	FAU
9.023e-125	1.45377	0.993	0.779	1.9191e-120	Lym	TMSB4XP4
2.54827e-264	1.44499	0.669	0.022	5.41991e-260	Lym	FDCSP
8.27205e-148	1.4425	0.93	0.281	1.75938e-143	Lym	AC034236.1
9.39234e-252	1.43682	0.893	0.088	1.99766e-247	Lym	VIM
6.10396e-131	1.43568	0.996	0.64	1.29825e-126	Lym	ARL14EPL
3.25972e-122	1.42567	1	0.975	6.93311e-118	Lym	ACTB
4.8586e-229	1.36022	0.879	0.104	1.03338e-224	Lym	ARHGDIB
6.69807e-182	1.34415	0.875	0.143	1.42461e-177	Lym	IGFBP7
5.58568e-269	1.29376	0.798	0.048	1.18802e-264	Lym	LAPTM5
5.97231e-108	1.28729	0.941	0.501	1.27025e-103	Lym	AC246787.1
9.53783e-244	1.28377	0.651	0.026	2.0286e-239	Lym	CR2
2.61341e-199	1.25747	0.787	0.088	5.55847e-195	Lym	HLA-DRB1
1.56109e-229	1.22483	0.643	0.03	3.32027e-225	Lym	CLU
4.50928e-291	1.19617	0.732	0.024	9.5908e-287	Lym	CD79B
4.60035e-150	1.19169	0.636	0.07	9.78449e-146	Lym	IGHG3
8.04709e-278	1.16421	0.724	0.027	1.71153e-273	Lym	CD79A
1.32583e-127	1.15914	1	0.991	2.8199e-123	Lym	TPT1
8.38669e-130	1.1488	0.801	0.184	1.78376e-125	Lym	TXNIP
4.17373e-111	1.12146	0.846	0.262	8.8771e-107	Lym	DDX5
4.14558e-111	1.11943	0.904	0.283	8.81723e-107	Lym	HLA-A
2.55495e-97	1.10496	0.982	0.697	5.43412e-93	Lym	TSPAN9
2.06572e-225	1.08078	0.765	0.059	4.39358e-221	Lym	HLA-DPA1
2.4869e-267	1.04799	0.754	0.037	5.2894e-263	Lym	PTPRC
6.9873e-216	1.0473	0.717	0.053	1.48613e-211	Lym	HLA-DQA1
2.61888e-281	1.04199	0.702	0.022	5.57009e-277	Lym	CORO1A
9.27031e-86	1.04019	0.919	0.468	1.9717e-81	Lym	HNRNPA2B1
1.24827e-255	1.02838	0.713	0.034	2.65494e-251	Lym	CD53
1.51582e-169	1.01745	0.438	0.013	3.22399e-165	Lym	CCL19
3.65559e-232	1.00825	0.654	0.031	7.77508e-228	Lym	CD52
9.97746e-121	0.997257	0.688	0.113	2.12211e-116	Lym	IGHG4
3.03916e-134	0.976803	0.721	0.112	6.46398e-130	Lym	IGLC3
3.93907e-209	0.958766	0.688	0.049	8.37801e-205	Lym	CXCR4
7.77649e-193	0.934747	0.592	0.034	1.65398e-188	Lym	C3
3.99578e-222	0.926273	0.651	0.034	8.49863e-218	Lym	LCP1
4.2921e-112	0.921757	0.761	0.182	9.12887e-108	Lym	NAP1L1
1.15423e-208	0.915375	0.621	0.033	2.45494e-204	Lym	POU2AF1
1.38721e-74	0.912459	0.783	0.303	2.95045e-70	Lym	SERF2
6.88084e-73	0.892457	0.798	0.317	1.46349e-68	Lym	HLA-E
1.71814e-186	0.865726	0.636	0.048	3.6543e-182	Lym	TRBC2
9.98558e-72	0.850783	0.915	0.469	2.12383e-67	Lym	CCSER1
2.29984e-188	0.844401	0.629	0.044	4.89152e-184	Lym	HLA-DPB1
1.35688e-85	0.843351	0.732	0.217	2.88594e-81	Lym	GNAS
1.12823e-217	0.84305	0.54	0.015	2.39964e-213	Lym	PTGDS
1.04591e-76	0.841326	0.798	0.293	2.22454e-72	Lym	DDX17
3.40516e-206	0.820799	0.621	0.034	7.24244e-202	Lym	CD37
2.33139e-146	0.815192	0.61	0.067	4.95863e-142	Lym	PLEKHA2
1.09699e-231	0.812946	0.548	0.011	2.33318e-227	Lym	TCL1A
1.65186e-210	0.794473	0.574	0.023	3.51334e-206	Lym	RAC2
3.38216e-174	0.77479	0.482	0.019	7.19352e-170	Lym	CXCL13
7.85873e-81	0.77455	0.746	0.226	1.67147e-76	Lym	COLEC11
6.6935e-139	0.768993	0.68	0.093	1.42364e-134	Lym	COTL1
2.38697e-110	0.767763	0.669	0.121	5.07685e-106	Lym	BTG1
1.22036e-212	0.75223	0.496	0.009	2.59558e-208	Lym	VPREB3
3.77251e-101	0.738122	0.673	0.137	8.02376e-97	Lym	AC112491.1
5.9607e-169	0.733895	0.577	0.042	1.26778e-164	Lym	ETS1
2.74813e-172	0.730444	0.551	0.034	5.84501e-168	Lym	WIPF1
1.52681e-159	0.729876	0.574	0.046	3.24738e-155	Lym	EVL
3.56416e-153	0.724509	0.504	0.033	7.5806e-149	Lym	SRGN
3.7609e-192	0.721645	0.5	0.016	7.99905e-188	Lym	CD19
9.78945e-153	0.720233	0.5	0.032	2.08212e-148	Lym	MMP9
3.03981e-184	0.718122	0.515	0.021	6.46538e-180	Lym	PAX5
1.16544e-65	0.705346	0.717	0.246	2.47876e-61	Lym	EIF1
6.05995e-126	0.704831	0.57	0.069	1.28889e-121	Lym	DEGS2
8.65727e-64	0.70347	1	0.988	1.84131e-59	Lym	B2M
1.11732e-71	0.699653	0.662	0.19	2.37643e-67	Lym	ZFP36L1
3.30829e-51	0.698659	0.864	0.446	7.03641e-47	Lym	NACA
1.87787e-63	0.696648	0.772	0.286	3.99403e-59	Lym	EEF1B2
2.20134e-170	0.687659	0.507	0.025	4.68203e-166	Lym	CD48
3.37799e-148	0.681177	0.548	0.046	7.18464e-144	Lym	GNAI2
2.65977e-78	0.680729	0.643	0.162	5.65705e-74	Lym	AL136454.1
1.61712e-53	0.668319	0.783	0.314	3.43945e-49	Lym	IGHA1
6.87523e-178	0.656991	0.452	0.013	1.46229e-173	Lym	CD22
2.82682e-51	0.651956	0.746	0.311	6.01237e-47	Lym	UQCRB
3.42055e-46	0.642251	0.971	0.794	7.27516e-42	Lym	TMSB10
4.94482e-46	0.642143	0.809	0.4	1.05171e-41	Lym	PFDN5
2.33926e-79	0.63078	0.566	0.12	4.97536e-75	Lym	ARPC1B
7.60986e-41	0.627296	0.93	0.634	1.61854e-36	Lym	AC068724.3
6.81242e-51	0.62158	0.721	0.288	1.44893e-46	Lym	PSAP
1.07655e-164	0.617191	0.467	0.02	2.28971e-160	Lym	LIMD2
2.83553e-52	0.609619	0.739	0.297	6.0309e-48	Lym	COX7C
2.33726e-130	0.608316	0.397	0.021	4.97111e-126	Lym	LINC00926
1.41505e-152	0.606859	0.467	0.024	3.00967e-148	Lym	HLA-DMB
5.66371e-100	0.60656	0.518	0.073	1.20461e-95	Lym	SYK
3.727e-79	0.605303	0.599	0.133	7.92696e-75	Lym	RIPOR2
9.29674e-112	0.604968	0.445	0.041	1.97732e-107	Lym	BANK1
3.54609e-51	0.60167	0.702	0.271	7.54218e-47	Lym	H3F3A
2.10227e-131	0.598059	0.463	0.034	4.47131e-127	Lym	LDHB
1.30692e-131	0.596677	0.353	0.012	2.77969e-127	Lym	LRMP
4.84074e-117	0.590575	0.478	0.046	1.02958e-112	Lym	BIRC3
3.52095e-127	0.58786	0.5	0.045	7.48871e-123	Lym	STK17B
1.82859e-104	0.585748	0.489	0.059	3.88923e-100	Lym	ARHGAP45
8.0337e-166	0.585616	0.382	0.006	1.70869e-161	Lym	IGHD
1.11312e-147	0.583426	0.375	0.01	2.36749e-143	Lym	FAM129C
1.23318e-57	0.581382	0.596	0.179	2.62285e-53	Lym	HNRNPA3
5.32328e-65	0.579743	0.555	0.131	1.13221e-60	Lym	CXCL14
6.33634e-32	0.574967	0.901	0.609	1.34768e-27	Lym	HLA-C
1.08224e-153	0.574461	0.404	0.013	2.30181e-149	Lym	RASGRP2
6.50169e-106	0.574246	0.471	0.052	1.38284e-101	Lym	HLA-DMA
3.1102e-68	0.57408	0.544	0.126	6.61509e-64	Lym	ARPC2
1.43291e-143	0.573398	0.404	0.017	3.04765e-139	Lym	APOE
1.68955e-38	0.573335	0.768	0.377	3.59351e-34	Lym	FTL
6.39119e-155	0.564811	0.423	0.016	1.35934e-150	Lym	NCF1C
3.17878e-36	0.560929	0.989	0.92	6.76095e-32	Lym	PFN1
2.94594e-165	0.560729	0.408	0.01	6.26572e-161	Lym	TNFRSF13C
9.19632e-44	0.560617	0.728	0.316	1.95596e-39	Lym	HNRNPH1
1.51653e-121	0.558947	0.434	0.032	3.22552e-117	Lym	GMFG
5.8224e-93	0.552989	0.5	0.073	1.23837e-88	Lym	MSN
3.57171e-125	0.550665	0.456	0.035	7.59667e-121	Lym	LBH
1.49719e-30	0.550416	0.566	0.254	3.18438e-26	Lym	TUBB
1.25646e-133	0.549235	0.423	0.024	2.67237e-129	Lym	LSP1
1.43628e-118	0.547566	0.415	0.029	3.05482e-114	Lym	IKZF3
2.79156e-89	0.544142	0.511	0.08	5.93736e-85	Lym	CSK
4.32222e-81	0.544142	0.485	0.08	9.19292e-77	Lym	AC245033.1
2.19169e-34	0.542899	0.735	0.377	4.66151e-30	Lym	OAZ1
2.45184e-81	0.542336	0.485	0.08	5.21483e-77	Lym	MOB1A
2.90864e-129	0.542152	0.434	0.028	6.18639e-125	Lym	PPP1R18
8.30686e-40	0.539385	0.57	0.216	1.76679e-35	Lym	HMGB1
2.6464e-40	0.537709	0.658	0.274	5.62863e-36	Lym	AC133134.1
3.40974e-103	0.537064	0.438	0.045	7.25218e-99	Lym	HLA-DQB1
2.97146e-32	0.536343	0.923	0.706	6.31999e-28	Lym	RACK1
1.6075e-37	0.5362	0.757	0.366	3.41899e-33	Lym	HNRNPK
5.50365e-55	0.535353	0.614	0.188	1.17057e-50	Lym	MBNL1
1.59494e-138	0.52475	0.357	0.01	3.39228e-134	Lym	FCRLA
5.16035e-123	0.520188	0.412	0.026	1.09755e-118	Lym	SPIB
1.09878e-38	0.519486	0.724	0.327	2.337e-34	Lym	ZNF141
1.81756e-47	0.519222	0.46	0.125	3.86577e-43	Lym	HMGN2
6.8193e-38	0.518967	0.647	0.266	1.4504e-33	Lym	NPM1
1.78084e-33	0.518751	0.732	0.366	3.78766e-29	Lym	EEF1G
3.86249e-62	0.516944	0.504	0.115	8.21513e-58	Lym	AP003352.1
6.35341e-113	0.516053	0.445	0.039	1.35131e-108	Lym	FAM107B
9.28571e-37	0.514705	0.438	0.138	1.97498e-32	Lym	HMGB2
1.19137e-44	0.514431	0.607	0.216	2.53391e-40	Lym	ATP5MG
2.02937e-106	0.513782	0.397	0.032	4.31627e-102	Lym	PLCG2
2.4363e-59	0.510862	0.551	0.143	5.18177e-55	Lym	ARPC3
2.90515e-115	0.509011	0.401	0.028	6.17897e-111	Lym	PLEKHF2
3.54782e-63	0.508528	0.46	0.094	7.54585e-59	Lym	HLA-F
4.89651e-47	0.506021	0.581	0.189	1.04144e-42	Lym	ITM2B
6.24652e-87	0.503221	0.438	0.057	1.32857e-82	Lym	AKNA
4.91983e-37	0.502061	1	0.958	1.0464e-32	Lym	HLA-B
1.80101e-101	0.50003	0.39	0.033	3.83057e-97	Lym	TRAC
3.682e-50	0.497939	0.559	0.167	7.83124e-46	Lym	SF3B1
3.18266e-50	0.497578	0.537	0.154	6.76919e-46	Lym	TOMM7
1.80207e-109	0.496194	0.382	0.027	3.83282e-105	Lym	IL16
9.78508e-85	0.494938	0.379	0.041	2.08119e-80	Lym	IGFBP3
2.31702e-64	0.494044	0.463	0.093	4.92806e-60	Lym	DBNL
3.11909e-89	0.493097	0.43	0.052	6.63398e-85	Lym	C1S
2.37964e-78	0.48707	0.412	0.057	5.06125e-74	Lym	GGA2
6.75959e-82	0.486372	0.397	0.048	1.4377e-77	Lym	ST6GAL1
2.93946e-28	0.483236	0.949	0.808	6.25193e-24	Lym	UBA52
2.58584e-92	0.48322	0.386	0.038	5.49983e-88	Lym	PXK
3.17929e-46	0.482854	0.515	0.154	6.76204e-42	Lym	2024-09-09
1.95559e-44	0.474904	0.643	0.224	4.15934e-40	Lym	JCHAIN
1.88921e-99	0.474652	0.36	0.027	4.01816e-95	Lym	BASP1
2.87623e-53	0.47391	0.5	0.128	6.11746e-49	Lym	CLK1
4.16217e-102	0.472883	0.375	0.029	8.85253e-98	Lym	TRIM22
1.03493e-49	0.471524	0.511	0.143	2.20119e-45	Lym	COMMD6
2.68966e-92	0.469388	0.375	0.035	5.72063e-88	Lym	IRF8
1.70664e-121	0.468895	0.346	0.014	3.62986e-117	Lym	CLEC2D
6.04059e-108	0.463544	0.331	0.017	1.28477e-103	Lym	HHEX
2.4608e-34	0.462477	0.585	0.234	5.23388e-30	Lym	HNRNPC
8.22083e-122	0.460668	0.342	0.013	1.74849e-117	Lym	SELL
2.69275e-117	0.459772	0.36	0.018	5.72722e-113	Lym	VCAM1
1.30972e-23	0.458996	0.82	0.525	2.78564e-19	Lym	NUDCD3
2.20966e-90	0.45681	0.397	0.042	4.69972e-86	Lym	ARHGEF1
9.82849e-48	0.455305	0.478	0.13	2.09042e-43	Lym	SRSF5
2.36863e-83	0.453545	0.379	0.041	5.03783e-79	Lym	PRKCB
2.77349e-85	0.45106	0.349	0.033	5.89894e-81	Lym	CORO1B
6.27672e-84	0.450231	0.353	0.034	1.335e-79	Lym	SYVN1
5.42407e-47	0.44955	0.478	0.131	1.15365e-42	Lym	TMA7
3.34803e-53	0.449311	0.43	0.097	7.12092e-49	Lym	BTG2
6.30846e-109	0.447837	0.327	0.016	1.34175e-104	Lym	HVCN1
1.7772e-53	0.446058	0.467	0.11	3.77992e-49	Lym	ATP2A3
1.42251e-42	0.445521	0.493	0.151	3.02553e-38	Lym	EIF4A2
7.08084e-73	0.444515	0.382	0.051	1.50602e-68	Lym	FNBP1
1.52553e-32	0.443336	0.562	0.229	3.24464e-28	Lym	EIF4G2
2.39278e-55	0.442552	0.404	0.081	5.0892e-51	Lym	NFKBIA
7.02122e-41	0.439249	0.467	0.14	1.49334e-36	Lym	SARAF
6.50326e-30	0.438671	0.596	0.263	1.38318e-25	Lym	H3F3B
5.43897e-28	0.438126	0.754	0.396	1.15681e-23	Lym	ATP5F1E
1.40658e-56	0.438011	0.393	0.075	2.99165e-52	Lym	LNPEP
1.48902e-36	0.434897	0.581	0.219	3.167e-32	Lym	AP002990.1
7.63404e-141	0.433293	0.353	0.009	1.62368e-136	Lym	FCRL3
1.47154e-97	0.431791	0.301	0.015	3.12981e-93	Lym	BACH2
9.62519e-31	0.431295	0.592	0.253	2.04718e-26	Lym	ACTR2
1.25067e-103	0.430758	0.257	0.006	2.66006e-99	Lym	RGS13
2.8972e-114	0.429971	0.324	0.013	6.16206e-110	Lym	TLR10
2.23279e-25	0.429403	0.702	0.377	4.74893e-21	Lym	UBC
1.72698e-52	0.426959	0.412	0.088	3.67312e-48	Lym	HMGN1
9.08017e-34	0.426662	0.515	0.191	1.93126e-29	Lym	OGA
9.63634e-41	0.424093	0.452	0.132	2.04955e-36	Lym	HNRNPD
6.58928e-40	0.42407	0.449	0.133	1.40147e-35	Lym	RSRP1
6.36007e-55	0.422773	0.415	0.085	1.35272e-50	Lym	CYTH1
1.10216e-28	0.420411	0.562	0.244	2.34418e-24	Lym	PSMB4
2.3211e-32	0.419363	1	0.995	4.93674e-28	Lym	STEAP1B
9.90796e-84	0.417567	0.327	0.028	2.10732e-79	Lym	MEF2C
1.85795e-36	0.417154	0.474	0.156	3.95168e-32	Lym	HNRNPDL
3.39335e-21	0.4168	0.926	0.737	7.21731e-17	Lym	IL6ST
8.5248e-46	0.416716	0.43	0.108	1.81314e-41	Lym	CTSH
6.86191e-22	0.411562	0.721	0.416	1.45946e-17	Lym	CFL1
1.38323e-60	0.410054	0.393	0.069	2.94199e-56	Lym	CDV3
1.31948e-110	0.409795	0.316	0.013	2.80641e-106	Lym	AC004687.1
2.75534e-103	0.409795	0.298	0.012	5.86033e-99	Lym	DTX1
2.45223e-82	0.40863	0.338	0.031	5.21564e-78	Lym	2024-09-06
1.07056e-39	0.408	0.441	0.129	2.27698e-35	Lym	AC116533.1
3.49929e-27	0.407153	0.529	0.225	7.44263e-23	Lym	SRSF2
5.14637e-71	0.40668	0.32	0.035	1.09458e-66	Lym	SIPA1
1.65748e-38	0.403535	0.544	0.185	3.5253e-34	Lym	UBB
1.33162e-32	0.402588	0.518	0.194	2.83223e-28	Lym	AC022387.1
7.78445e-50	0.402342	0.401	0.086	1.65568e-45	Lym	GTF3A
3.30822e-45	0.40016	0.426	0.108	7.03626e-41	Lym	POLD4
5.34627e-101	0.394638	0.298	0.013	1.1371e-96	Lym	FCMR
1.76425e-105	0.394584	0.294	0.011	3.75238e-101	Lym	TBC1D10C
2.19261e-83	0.393672	0.331	0.029	4.66347e-79	Lym	PIK3AP1
3.46443e-20	0.392464	0.559	0.291	7.36849e-16	Lym	NOP53
7.04027e-94	0.391375	0.294	0.016	1.4974e-89	Lym	PLEKHO1
5.00394e-51	0.391075	0.371	0.072	1.06429e-46	Lym	RALGPS2
3.29661e-37	0.39082	0.404	0.114	7.01156e-33	Lym	ARPC5
3.69956e-98	0.390072	0.309	0.017	7.86859e-94	Lym	GYPC
4.93864e-37	0.389461	0.471	0.149	1.0504e-32	Lym	BEST1
2.69181e-80	0.388839	0.268	0.017	5.72521e-76	Lym	ADAMDEC1
1.03591e-100	0.385441	0.312	0.016	2.20327e-96	Lym	ITGB2
1.33508e-37	0.3847	0.397	0.109	2.83958e-33	Lym	EWSR1
3.46842e-97	0.384463	0.254	0.007	7.37699e-93	Lym	ADH1B
3.19001e-63	0.38431	0.327	0.043	6.78484e-59	Lym	CCNG2
5.10047e-44	0.384103	0.379	0.087	1.08482e-39	Lym	CD81
9.56056e-85	0.383404	0.276	0.016	2.03344e-80	Lym	RFTN1
5.65569e-94	0.381177	0.261	0.01	1.20291e-89	Lym	CR1
3.06031e-24	0.38087	0.511	0.228	6.50897e-20	Lym	AC073861.1
3.22549e-79	0.380427	0.298	0.023	6.86029e-75	Lym	POU2F2
6.96616e-40	0.37843	0.426	0.119	1.48163e-35	Lym	MCL1
5.69846e-21	0.377638	0.765	0.444	1.21201e-16	Lym	ZYG11B
6.15079e-41	0.376593	0.419	0.111	1.30821e-36	Lym	ACTR3
2.20928e-34	0.376383	0.412	0.126	4.69892e-30	Lym	CAPZA1
7.83034e-47	0.376261	0.368	0.077	1.66544e-42	Lym	MDM4
1.95385e-63	0.3759	0.316	0.039	4.15564e-59	Lym	ANKRD44
2.14587e-92	0.375389	0.287	0.015	4.56405e-88	Lym	RHOH
9.20168e-84	0.374415	0.309	0.023	1.95711e-79	Lym	RASAL3
3.86719e-18	0.373136	0.739	0.462	8.22514e-14	Lym	PPIA
1.03715e-20	0.372728	0.691	0.381	2.20591e-16	Lym	SLC35F2
1.23518e-88	0.370062	0.283	0.016	2.6271e-84	Lym	IKZF1
2.13309e-44	0.368789	0.346	0.073	4.53688e-40	Lym	RNASET2
1.19266e-41	0.366949	0.39	0.097	2.53666e-37	Lym	GRK2
4.95958e-43	0.36597	0.346	0.074	1.05485e-38	Lym	PNISR
4.32964e-38	0.365506	0.36	0.091	9.20872e-34	Lym	MKNK2
1.99586e-83	0.364724	0.265	0.014	4.24499e-79	Lym	CSTA
1.46066e-80	0.363563	0.294	0.022	3.10667e-76	Lym	CHMP7
4.43696e-37	0.363538	0.39	0.106	9.43697e-33	Lym	PARK7
3.44708e-99	0.362999	0.276	0.01	7.33159e-95	Lym	NCKAP1L
5.2563e-89	0.362123	0.298	0.018	1.11796e-84	Lym	HCLS1
7.81223e-76	0.361619	0.283	0.022	1.66158e-71	Lym	TMC8
1.93521e-37	0.361094	0.456	0.136	4.11601e-33	Lym	INPP5D
1.93519e-72	0.360176	0.265	0.02	4.11595e-68	Lym	CERKL
3.92341e-22	0.35989	0.588	0.291	8.34471e-18	Lym	COX4I1
1.11273e-102	0.359421	0.268	0.008	2.36667e-98	Lym	FCRL1
6.42331e-64	0.35769	0.32	0.04	1.36617e-59	Lym	SWAP70
2.57106e-84	0.356459	0.268	0.015	5.46839e-80	Lym	TRBC1
4.19606e-79	0.355481	0.283	0.02	8.9246e-75	Lym	GPSM3
2.47897e-65	0.354035	0.29	0.031	5.27252e-61	Lym	CIITA
6.44756e-40	0.353367	0.357	0.085	1.37133e-35	Lym	IK
2.69038e-18	0.35276	0.787	0.495	5.72216e-14	Lym	PTMA
1.43047e-33	0.352478	0.349	0.095	3.04246e-29	Lym	NPC2
2.37768e-55	0.352348	0.327	0.051	5.05708e-51	Lym	PIK3CD
6.82895e-35	0.351072	0.32	0.078	1.45245e-30	Lym	CTSC
3.40412e-34	0.350729	0.371	0.104	7.24023e-30	Lym	CNN2
7.115e-36	0.349604	0.39	0.109	1.51329e-31	Lym	ARGLU1
7.11764e-29	0.348826	0.39	0.129	1.51385e-24	Lym	SRSF7
5.05175e-25	0.348301	0.504	0.21	1.07446e-20	Lym	GAS5
4.30031e-47	0.347712	0.279	0.044	9.14632e-43	Lym	EBLN3P
3.46166e-58	0.347443	0.261	0.028	7.36261e-54	Lym	AFF3
1.8155e-71	0.347353	0.268	0.021	3.86138e-67	Lym	CYFIP2
3.78663e-57	0.347351	0.294	0.038	8.05379e-53	Lym	JAK3
2.00335e-77	0.347167	0.268	0.018	4.26093e-73	Lym	EVI2B
1.84301e-53	0.345738	0.327	0.053	3.91989e-49	Lym	EHD1
1.2635e-54	0.34507	0.268	0.033	2.68735e-50	Lym	TSPAN33
3.78677e-31	0.343757	0.423	0.138	8.05407e-27	Lym	FUS
3.27508e-90	0.342677	0.272	0.013	6.96577e-86	Lym	SPOCK2
8.3193e-57	0.342273	0.309	0.043	1.76943e-52	Lym	IFI16
2.4721e-90	0.340305	0.254	0.01	5.25791e-86	Lym	ITGB2-AS1
1.50359e-104	0.339887	0.25	0.005	3.198e-100	Lym	HLA-DOB
2.73036e-43	0.339855	0.331	0.068	5.8072e-39	Lym	2024-09-07
1.14942e-92	0.339439	0.25	0.008	2.44469e-88	Lym	CD180
2.99405e-72	0.338304	0.29	0.026	6.36804e-68	Lym	ADAM19
2.23937e-46	0.338037	0.309	0.055	4.76292e-42	Lym	DENND2D
3.40349e-39	0.334536	0.324	0.071	7.23888e-35	Lym	SESN3
3.91103e-24	0.334465	0.371	0.133	8.31837e-20	Lym	CNBP
2.21667e-24	0.334173	0.441	0.174	4.71464e-20	Lym	AC144530.1
4.02313e-25	0.334157	0.426	0.162	8.55679e-21	Lym	ANP32B
1.11423e-99	0.333074	0.25	0.006	2.36986e-95	Lym	FCRL2
2.08093e-57	0.332359	0.294	0.037	4.42593e-53	Lym	TCF7
1.47822e-35	0.331876	0.316	0.075	3.14402e-31	Lym	EIF3F
1.23563e-29	0.330958	0.379	0.118	2.62807e-25	Lym	ANAPC16
6.12759e-79	0.330493	0.25	0.013	1.30328e-74	Lym	BLK
1.23279e-71	0.330258	0.228	0.012	2.62202e-67	Lym	KLHL6
5.69095e-76	0.327887	0.261	0.017	1.21041e-71	Lym	CD83
7.72439e-34	0.327668	0.32	0.079	1.6429e-29	Lym	TNFAIP8
2.10996e-44	0.327222	0.309	0.057	4.48768e-40	Lym	ATM
4.44454e-69	0.32683	0.257	0.02	9.45308e-65	Lym	RASSF2
1.03471e-65	0.32667	0.268	0.024	2.20073e-61	Lym	DOCK2
2.47007e-62	0.32587	0.279	0.029	5.2536e-58	Lym	TCF4
7.84451e-25	0.32562	0.375	0.132	1.66845e-20	Lym	MARCKSL1
7.18074e-87	0.325345	0.217	0.005	1.52727e-82	Lym	P2RX5
4.35948e-68	0.325287	0.243	0.017	9.27218e-64	Lym	RASSF5
6.52004e-68	0.324637	0.25	0.019	1.38675e-63	Lym	LAT2
1.7733e-22	0.324085	0.379	0.143	3.77164e-18	Lym	MARCKS
2.70509e-38	0.324078	0.324	0.073	5.75346e-34	Lym	BCAS4
1.15515e-21	0.323595	0.463	0.202	2.4569e-17	Lym	PCBP2
3.89138e-81	0.322314	0.239	0.011	8.27657e-77	Lym	WDFY4
1.33785e-23	0.322238	0.445	0.179	2.84548e-19	Lym	CALM2
4.49865e-20	0.322077	0.5	0.233	9.56817e-16	Lym	MYL12A
4.41271e-39	0.322021	0.268	0.05	9.38539e-35	Lym	STX7
1.43768e-29	0.321737	0.353	0.105	3.05779e-25	Lym	TMPO
1.64831e-61	0.321007	0.254	0.023	3.50578e-57	Lym	APBB1IP
6.69924e-40	0.319438	0.309	0.063	1.42486e-35	Lym	COL6A1
5.54441e-39	0.319049	0.309	0.064	1.17924e-34	Lym	SPARC
2.00298e-30	0.317663	0.331	0.092	4.26013e-26	Lym	GLS
1.50776e-12	0.31672	0.721	0.483	3.20686e-08	Lym	APOO
5.25928e-24	0.314761	0.449	0.178	1.1186e-19	Lym	SNRPD2
1.242e-80	0.314275	0.224	0.008	2.64161e-76	Lym	RGS19
6.17628e-56	0.314147	0.415	0.079	1.31363e-51	Lym	IGHG1
7.43539e-43	0.313956	0.309	0.058	1.58143e-38	Lym	DOCK8
2.52876e-31	0.313025	0.312	0.08	5.37842e-27	Lym	VOPP1
1.80083e-51	0.312432	0.224	0.023	3.83019e-47	Lym	BCL6
2.30166e-69	0.312146	0.25	0.018	4.8954e-65	Lym	MPEG1
3.23271e-34	0.311689	0.309	0.073	6.87564e-30	Lym	RAP1A
1.71228e-32	0.310611	0.324	0.083	3.64184e-28	Lym	GRB2
3.20643e-26	0.307875	0.309	0.091	6.81976e-22	Lym	BRD2
1.00753e-48	0.307508	0.25	0.032	2.14291e-44	Lym	PTK2B
5.26381e-26	0.307369	0.349	0.113	1.11956e-21	Lym	SELENOH
5.57217e-71	0.307359	0.232	0.013	1.18514e-66	Lym	CD40
2.61678e-15	0.306898	0.511	0.278	5.56563e-11	Lym	RHOA
2.55896e-53	0.306358	0.21	0.018	5.44265e-49	Lym	CD6
7.22813e-30	0.305511	0.316	0.086	1.53735e-25	Lym	SH3BGRL
3.52467e-46	0.304009	0.246	0.034	7.49663e-42	Lym	KLF2
1.09612e-23	0.302333	0.375	0.135	2.33134e-19	Lym	OGT
8.97703e-25	0.301674	0.419	0.156	1.90932e-20	Lym	FTH1
1.67206e-57	0.301465	0.246	0.024	3.55631e-53	Lym	TMEM131L
1.44663e-16	0.301396	0.596	0.32	3.07683e-12	Lym	COX6C
1.52044e-30	0.2998	0.324	0.087	3.23382e-26	Lym	SNX3
4.15991e-23	0.298284	0.254	0.072	8.84771e-19	Lym	SERPINE2
4.25989e-23	0.29805	0.39	0.146	9.06035e-19	Lym	PCBP1-AS1
1.21942e-37	0.29796	0.279	0.055	2.59359e-33	Lym	PARP1
1.08125e-44	0.297308	0.257	0.038	2.2997e-40	Lym	STK17A
3.96322e-30	0.295302	0.32	0.086	8.42936e-26	Lym	SEL1L3
1.44872e-67	0.295301	0.228	0.014	3.08129e-63	Lym	PTPRCAP
9.42442e-25	0.29408	0.305	0.093	2.00448e-20	Lym	RNF44
3.25891e-83	0.293937	0.206	0.005	6.93137e-79	Lym	FCER2
6.35091e-69	0.292999	0.224	0.013	1.35078e-64	Lym	RCSD1
4.68585e-23	0.292153	0.397	0.15	9.96633e-19	Lym	PTEN
5.41598e-38	0.292017	0.279	0.054	1.15192e-33	Lym	UBE2J1
6.63972e-28	0.290432	0.301	0.082	1.4122e-23	Lym	NCOA3
1.58623e-63	0.290386	0.221	0.015	3.37376e-59	Lym	RBM38
1.12359e-71	0.289679	0.213	0.01	2.38977e-67	Lym	IL24
3.93426e-70	0.288429	0.239	0.015	8.36778e-66	Lym	CD72
1.81136e-14	0.288212	0.544	0.3	3.85258e-10	Lym	EZR
1.1962e-23	0.287814	0.393	0.145	2.54421e-19	Lym	PTP4A2
1.56018e-72	0.2864	0.221	0.011	3.31835e-68	Lym	CXCL12
3.50074e-31	0.284819	0.265	0.06	7.44573e-27	Lym	IER5
4.86396e-64	0.284154	0.224	0.015	1.03451e-59	Lym	NAPSB
5.99009e-26	0.284136	0.346	0.111	1.27403e-21	Lym	UBL5
1.34312e-45	0.281378	0.221	0.026	2.85669e-41	Lym	DCK
1.72971e-28	0.280469	0.324	0.092	3.67893e-24	Lym	ADAR
2.21221e-25	0.280014	0.294	0.086	4.70515e-21	Lym	H2AFZ
1.76073e-17	0.279535	0.474	0.227	3.74491e-13	Lym	EIF3E
5.36429e-19	0.278238	0.357	0.143	1.14093e-14	Lym	H2AFV
2.69545e-61	0.277523	0.213	0.014	5.73295e-57	Lym	NUP210
2.42998e-15	0.27436	0.482	0.249	5.16833e-11	Lym	MYH9
4.8986e-52	0.274157	0.224	0.022	1.04188e-47	Lym	FYB1
1.36562e-51	0.274011	0.21	0.019	2.90453e-47	Lym	DCN
1.75401e-25	0.273795	0.268	0.073	3.73061e-21	Lym	AHSA2P
3.57511e-25	0.273649	0.305	0.09	7.6039e-21	Lym	PTPN6
2.0672e-14	0.27285	0.522	0.284	4.39672e-10	Lym	JMY
1.89894e-64	0.272152	0.21	0.012	4.03886e-60	Lym	PLEK
1.00281e-46	0.272065	0.202	0.02	2.13288e-42	Lym	CYBB
1.06774e-21	0.271343	0.324	0.111	2.27097e-17	Lym	PPT1
5.26923e-34	0.27102	0.224	0.039	1.12071e-29	Lym	TNFAIP2
1.52514e-19	0.270689	0.316	0.115	3.24382e-15	Lym	SMIM14
1.74788e-67	0.270676	0.199	0.009	3.71757e-63	Lym	HLA-DOA
5.22934e-25	0.270431	0.29	0.084	1.11223e-20	Lym	MTPN
1.31042e-17	0.269871	0.412	0.184	2.78714e-13	Lym	UBE2D3
9.51163e-25	0.269162	0.301	0.091	2.02303e-20	Lym	UBTF
2.72827e-24	0.266913	0.239	0.061	5.80277e-20	Lym	FUCA1
3.3994e-26	0.266874	0.268	0.071	7.23019e-22	Lym	SELENOT
1.43615e-21	0.266276	0.32	0.109	3.05454e-17	Lym	PDCD4
4.54442e-21	0.266276	0.324	0.114	9.66552e-17	Lym	RSL24D1
4.90357e-24	0.266162	0.294	0.088	1.04294e-19	Lym	RBM5
5.95481e-25	0.26607	0.338	0.107	1.26653e-20	Lym	CTSS
1.56266e-29	0.265701	0.246	0.054	3.32363e-25	Lym	PSIP1
1.42986e-19	0.265511	0.301	0.107	3.04117e-15	Lym	RAP1B
2.04784e-40	0.265148	0.221	0.031	4.35556e-36	Lym	MOB3A
1.08133e-14	0.264746	0.54	0.29	2.29987e-10	Lym	HNRNPU
1.00263e-40	0.264728	0.217	0.029	2.13249e-36	Lym	UCP2
1.43056e-16	0.264356	0.401	0.181	3.04267e-12	Lym	CCNI
1.46748e-68	0.263907	0.188	0.006	3.12118e-64	Lym	CCR7
5.57137e-23	0.263744	0.327	0.109	1.18498e-18	Lym	DDX3X
5.96154e-26	0.263388	0.279	0.076	1.26796e-21	Lym	HMGN3
2.62153e-43	0.261727	0.221	0.028	5.57574e-39	Lym	DEF6
2.48168e-34	0.261538	0.257	0.051	5.27828e-30	Lym	SNAP23
7.21624e-14	0.260609	0.408	0.206	1.53482e-09	Lym	SNHG6
1.52691e-30	0.260086	0.257	0.057	3.24758e-26	Lym	MAP4K4
1.51625e-70	0.259961	0.206	0.009	3.22491e-66	Lym	NCF1B
3.14038e-28	0.259928	0.283	0.072	6.67927e-24	Lym	LYN
1.54032e-34	0.25878	0.239	0.044	3.2761e-30	Lym	TERF2IP
2.48471e-21	0.258701	0.346	0.124	5.28473e-17	Lym	PHB2
9.96106e-24	0.25753	0.29	0.087	2.11862e-19	Lym	TUG1
3.50402e-11	0.257526	0.434	0.245	7.45269e-07	Lym	TUBA1B
1.23916e-58	0.257337	0.191	0.011	2.63558e-54	Lym	CSF2RB
3.73354e-26	0.256833	0.265	0.069	7.94086e-22	Lym	TOP2B
8.00651e-46	0.256337	0.217	0.025	1.7029e-41	Lym	UGCG
3.69407e-28	0.255605	0.268	0.066	7.85692e-24	Lym	JAK1
3.87017e-44	0.254402	0.21	0.024	8.23146e-40	Lym	PPP1R16B
3.56846e-39	0.254212	0.217	0.031	7.58976e-35	Lym	PNRC1
5.6236e-18	0.253733	0.268	0.093	1.19608e-13	Lym	STMN1
7.52811e-32	0.25354	0.243	0.049	1.60115e-27	Lym	IDS
1.28214e-21	0.25202	0.312	0.104	2.72698e-17	Lym	SON
3.11106e-29	0.251571	0.261	0.061	6.61692e-25	Lym	SNRPG
2.18333e-33	0.251381	0.235	0.044	4.64373e-29	Lym	PARP14
2.75933e-19	0.251316	0.401	0.164	5.86882e-15	Lym	SH2D1A
7.3112e-30	0.2513	0.246	0.053	1.55502e-25	Lym	SETX
9.65594e-50	0.250797	0.191	0.016	2.05372e-45	Lym	BCL9L
1.40792e-11	0.250231	0.441	0.244	2.9945e-07	Lym	STAG2
2.86623e-15	0.248632	0.309	0.129	6.09618e-11	Lym	TRMT112
6.77787e-42	0.248317	0.206	0.025	1.44158e-37	Lym	EDEM1
7.06183e-22	0.248304	0.239	0.066	1.50198e-17	Lym	C6orf48
3.54935e-17	0.248053	0.379	0.162	7.54911e-13	Lym	EIF4B
3.32807e-20	0.248016	0.294	0.099	7.07848e-16	Lym	EIF2S3
1.29788e-10	0.247806	0.853	0.656	2.76045e-06	Lym	PABPC1
5.87785e-40	0.247501	0.21	0.028	1.25016e-35	Lym	WASHC4
2.09098e-19	0.246473	0.335	0.125	4.4473e-15	Lym	AL590867.1
6.21087e-22	0.245355	0.276	0.084	1.32099e-17	Lym	UBA1
7.35318e-18	0.244741	0.312	0.119	1.56395e-13	Lym	SUMO2
1.21356e-23	0.2446	0.294	0.089	2.58112e-19	Lym	AC113935.1
1.82074e-23	0.243849	0.287	0.085	3.87252e-19	Lym	HERPUD1
2.47512e-19	0.243544	0.265	0.086	5.26433e-15	Lym	PRKAR1A
1.89574e-33	0.24349	0.206	0.033	4.03205e-29	Lym	ELK4
2.28845e-31	0.243193	0.243	0.049	4.8673e-27	Lym	ALOX5
1.21871e-40	0.243162	0.206	0.026	2.59207e-36	Lym	ELOVL5
2.4252e-16	0.241681	0.438	0.203	5.15817e-12	Lym	DAZAP2
3.07461e-48	0.241348	0.184	0.015	6.5394e-44	Lym	MAP3K1
1.62056e-18	0.240852	0.276	0.095	3.44678e-14	Lym	ODC1
2.63962e-22	0.240811	0.268	0.079	5.61422e-18	Lym	POLR2A
4.38503e-36	0.240785	0.213	0.032	9.32652e-32	Lym	ARHGAP15
5.31073e-39	0.240741	0.202	0.026	1.12954e-34	Lym	SMAP2
2.05892e-55	0.239689	0.184	0.011	4.37911e-51	Lym	SAMSN1
2.67375e-17	0.239288	0.331	0.131	5.68681e-13	Lym	GDI2
3.06913e-16	0.238932	0.221	0.072	6.52774e-12	Lym	A2M
1.3971e-28	0.238803	0.235	0.051	2.97149e-24	Lym	STK4
6.57007e-10	0.238686	0.849	0.646	1.39739e-05	Lym	HNRNPA1
7.0021e-15	0.237975	0.371	0.168	1.48928e-10	Lym	TEX13D
4.90482e-14	0.23786	0.202	0.069	1.04321e-09	Lym	MYL9
1.83366e-13	0.235469	0.485	0.256	3.90002e-09	Lym	UHRF2
5.60001e-20	0.235245	0.272	0.087	1.19107e-15	Lym	SRP14
1.18326e-16	0.23474	0.294	0.112	2.51667e-12	Lym	PAPOLA
8.44167e-17	0.234727	0.32	0.127	1.79546e-12	Lym	PCBP1
5.17379e-23	0.234553	0.213	0.051	1.10041e-18	Lym	BCL11A
3.9098e-36	0.233931	0.188	0.024	8.31574e-32	Lym	NIN
1.27005e-38	0.233159	0.199	0.025	2.70127e-34	Lym	ITPR1
6.18035e-40	0.232894	0.184	0.02	1.3145e-35	Lym	GNG2
2.92275e-23	0.232813	0.235	0.061	6.21639e-19	Lym	TRAF5
1.68846e-17	0.232753	0.312	0.119	3.59119e-13	Lym	KIZ-AS1
2.85935e-44	0.232624	0.165	0.013	6.08155e-40	Lym	ST8SIA4
1.00597e-27	0.232025	0.206	0.04	2.13959e-23	Lym	LSM8
3.28408e-18	0.231923	0.312	0.117	6.98491e-14	Lym	HNRNPH3
8.227e-22	0.231526	0.29	0.091	1.7498e-17	Lym	CBX3
5.58593e-34	0.231354	0.195	0.029	1.18807e-29	Lym	MBD4
1.79276e-32	0.230993	0.21	0.035	3.81302e-28	Lym	EMB
2.46657e-57	0.230784	0.184	0.01	5.24615e-53	Lym	SP140
2.82816e-14	0.230782	0.39	0.184	6.01522e-10	Lym	CALM1
7.78907e-22	0.230551	0.279	0.085	1.65666e-17	Lym	RBMX
5.61177e-15	0.230319	0.294	0.119	1.19357e-10	Lym	SUB1
5.48834e-41	0.229656	0.188	0.02	1.16731e-36	Lym	FAM214A
8.34622e-24	0.229614	0.254	0.068	1.77516e-19	Lym	SNRNP200
2.85082e-35	0.229424	0.202	0.03	6.06341e-31	Lym	LUM
1.5152e-08	0.229086	0.956	0.897	0.000322267	Lym	AP001324.1
1.13184e-13	0.228819	0.331	0.149	2.40731e-09	Lym	ATP5F1A
3.41943e-21	0.228414	0.21	0.054	7.27279e-17	Lym	GPBP1
5.5734e-40	0.228362	0.191	0.022	1.18541e-35	Lym	ANXA6
4.31268e-12	0.228163	0.393	0.203	9.17264e-08	Lym	RBM3
4.82084e-24	0.228113	0.206	0.046	1.02534e-19	Lym	ISCU
9.97139e-29	0.227483	0.224	0.046	2.12082e-24	Lym	DRAM2
2.71647e-30	0.227171	0.213	0.04	5.77767e-26	Lym	CARD8
2.40962e-47	0.226747	0.188	0.016	5.12503e-43	Lym	SERPINB9
7.61167e-20	0.226441	0.25	0.077	1.61893e-15	Lym	ARL6IP5
4.51352e-58	0.225868	0.162	0.006	9.59981e-54	Lym	LYL1
3.73078e-18	0.225341	0.265	0.09	7.935e-14	Lym	SRSF1
1.05636e-24	0.224629	0.195	0.041	2.24677e-20	Lym	STX16
3.34207e-23	0.224333	0.206	0.048	7.10824e-19	Lym	SEMA4D
6.86863e-25	0.224092	0.191	0.039	1.46089e-20	Lym	CYBC1
1.69404e-14	0.223951	0.254	0.097	3.60306e-10	Lym	GNPAT
7.28528e-12	0.223472	0.39	0.201	1.54951e-07	Lym	CSDE1
5.75014e-60	0.223233	0.169	0.006	1.223e-55	Lym	ARHGAP9
2.63763e-44	0.223134	0.151	0.01	5.60998e-40	Lym	MFAP4
2.95552e-15	0.223009	0.342	0.146	6.28609e-11	Lym	RBM39
5.47972e-18	0.222491	0.287	0.102	1.16548e-13	Lym	AL022311.1
7.31733e-17	0.222477	0.309	0.12	1.55632e-12	Lym	PSME1
7.33948e-12	0.222474	0.515	0.294	1.56103e-07	Lym	YWHAZ
4.54359e-43	0.222288	0.173	0.015	9.66377e-39	Lym	LPXN
9.76486e-42	0.222288	0.173	0.016	2.07689e-37	Lym	IL7R
3.79146e-20	0.222174	0.21	0.056	8.06406e-16	Lym	DNMT1
1.97088e-15	0.221974	0.32	0.132	4.19186e-11	Lym	PPP1CC
2.04363e-21	0.221729	0.254	0.074	4.34659e-17	Lym	PNRC2
3.76916e-27	0.22039	0.272	0.068	8.01663e-23	Lym	IGLL5
1.75773e-19	0.220336	0.235	0.069	3.73852e-15	Lym	EPS15
1.81669e-23	0.22002	0.206	0.047	3.86392e-19	Lym	FAM102A
1.14685e-25	0.219936	0.224	0.051	2.43923e-21	Lym	POLR2G
2.9247e-13	0.219919	0.298	0.13	6.22054e-09	Lym	SRSF11
4.09464e-18	0.219727	0.243	0.077	8.70889e-14	Lym	MORF4L1
4.10071e-51	0.219376	0.154	0.007	8.7218e-47	Lym	CD3D
3.91356e-13	0.218949	0.335	0.153	8.32375e-09	Lym	LUC7L3
1.4823e-44	0.218466	0.176	0.015	3.15271e-40	Lym	ADAM28
2.48101e-37	0.218301	0.18	0.021	5.27685e-33	Lym	RAB8B
8.45951e-18	0.217826	0.246	0.08	1.79925e-13	Lym	DDX6
1.78163e-49	0.217402	0.158	0.009	3.78935e-45	Lym	CD3E
4.71916e-18	0.217381	0.276	0.095	1.00372e-13	Lym	MBD2
8.74166e-17	0.217293	0.239	0.08	1.85926e-12	Lym	ID3
2.68279e-15	0.217253	0.301	0.121	5.70603e-11	Lym	CAPZB
2.98601e-16	0.216298	0.298	0.114	6.35094e-12	Lym	EIF3L
1.46606e-20	0.216078	0.254	0.075	3.11816e-16	Lym	2024-09-02
4.18533e-29	0.215912	0.199	0.035	8.90177e-25	Lym	CARD11
1.20242e-27	0.214643	0.21	0.042	2.55743e-23	Lym	GNA13
6.98073e-28	0.214076	0.199	0.037	1.48473e-23	Lym	SMDT1
1.19656e-17	0.213587	0.257	0.087	2.54497e-13	Lym	SNX5
2.74081e-17	0.213524	0.261	0.09	5.82942e-13	Lym	IL2RG
2.94624e-57	0.212938	0.154	0.005	6.26635e-53	Lym	CD27
1.71476e-45	0.21274	0.169	0.013	3.64712e-41	Lym	PARP15
8.11019e-42	0.21274	0.165	0.014	1.72496e-37	Lym	ZC3H12D
1.55413e-31	0.211899	0.169	0.023	3.30548e-27	Lym	CD2
1.88144e-61	0.211682	0.151	0.003	4.00163e-57	Lym	SIT1
3.70539e-34	0.210016	0.169	0.021	7.881e-30	Lym	PPM1K
7.76482e-32	0.20996	0.173	0.024	1.6515e-27	Lym	HLA-DQB1-AS1
6.08986e-24	0.209576	0.199	0.043	1.29525e-19	Lym	LGALS1
4.03814e-13	0.20917	0.382	0.185	8.58871e-09	Lym	IFITM2
2.11486e-33	0.209153	0.195	0.029	4.49809e-29	Lym	HDAC9
1.14625e-17	0.208955	0.246	0.081	2.43797e-13	Lym	RBBP7
2.7959e-12	0.208949	0.393	0.197	5.9466e-08	Lym	AUP1
2.78157e-14	0.208928	0.312	0.131	5.91612e-10	Lym	TGFBR2
6.3998e-44	0.208276	0.154	0.011	1.36117e-39	Lym	MYBL1
1.34833e-16	0.208238	0.283	0.103	2.86777e-12	Lym	FCHSD2
6.47229e-21	0.208213	0.206	0.052	1.37659e-16	Lym	SS18
5.65232e-17	0.207736	0.239	0.079	1.20219e-12	Lym	CGGBP1
1.52712e-14	0.207654	0.287	0.115	3.24803e-10	Lym	TIA1
1.73223e-18	0.207644	0.25	0.08	3.68427e-14	Lym	ADD1
3.48519e-38	0.207523	0.165	0.017	7.41266e-34	Lym	ARHGAP30
1.15704e-17	0.207172	0.239	0.077	2.4609e-13	Lym	TCF3
4.85769e-09	0.207166	0.441	0.264	0.000103318	Lym	ZFP36L2
4.81752e-18	0.206691	0.228	0.07	1.02464e-13	Lym	ARPC5L
4.99993e-42	0.206311	0.158	0.012	1.06343e-37	Lym	LCK
4.70084e-16	0.20595	0.235	0.08	9.99822e-12	Lym	DUT
1.61052e-39	0.205614	0.162	0.015	3.42542e-35	Lym	ISG20
1.93121e-11	0.205274	0.43	0.231	4.10749e-07	Lym	DTL
2.4535e-12	0.205108	0.235	0.095	5.21834e-08	Lym	NAA38
1.50652e-15	0.204693	0.232	0.08	3.20421e-11	Lym	CHD4
3.18229e-21	0.204682	0.169	0.036	6.76841e-17	Lym	PBXIP1
8.06628e-12	0.204597	0.283	0.127	1.71562e-07	Lym	SELENOF
1.85526e-18	0.204414	0.199	0.054	3.94596e-14	Lym	BCLAF1
1.78564e-08	0.20338	0.562	0.366	0.000379788	Lym	AC139769.2
9.08849e-11	0.203305	0.401	0.214	1.93303e-06	Lym	SFPQ
2.116e-35	0.202973	0.173	0.021	4.50051e-31	Lym	MZB1
1.10148e-11	0.202721	0.305	0.143	2.34275e-07	Lym	SET
5.97256e-14	0.20253	0.276	0.111	1.2703e-09	Lym	SNU13
1.01108e-32	0.202196	0.191	0.029	2.15047e-28	Lym	ZNF655
7.03177e-60	0.201861	0.151	0.004	1.49559e-55	Lym	FCGR2B
5.94784e-43	0.201767	0.154	0.011	1.26505e-38	Lym	FLI1
3.21934e-20	0.20124	0.224	0.062	6.84722e-16	Lym	TCEA1
1.37993e-43	0.201113	0.158	0.011	2.93498e-39	Lym	NCF1
1.29458e-15	0.200971	0.254	0.091	2.75345e-11	Lym	RSL1D1
5.04826e-18	0.200621	0.217	0.064	1.07371e-13	Lym	SMCHD1
1.74691e-15	0.200468	0.235	0.082	3.7155e-11	Lym	RUBCNL
5.02896e-45	0.200459	0.162	0.011	1.06961e-40	Lym	SASH3
6.13148e-13	0.200297	0.254	0.103	1.3041e-08	Lym	MLLT6
6.8467e-12	0.200087	0.272	0.118	1.45622e-07	Lym	FAM174B
1.53953e-12	0.200042	0.294	0.13	3.27444e-08	Lym	YWHAB
4.74163e-15	0.199274	0.217	0.073	1.0085e-10	Lym	ATP6V1G1
3.09845e-43	0.199174	0.151	0.01	6.59009e-39	Lym	CXCR5
1.03232e-12	0.199127	0.243	0.097	2.19565e-08	Lym	PSMA7
7.39879e-14	0.198587	0.235	0.088	1.57365e-09	Lym	IL4R
2.15307e-12	0.198511	0.25	0.103	4.57936e-08	Lym	LBR
5.41657e-41	0.198498	0.165	0.015	1.15205e-36	Lym	ACAP1
9.44512e-15	0.197849	0.287	0.114	2.00888e-10	Lym	GBE1
5.1552e-18	0.19758	0.202	0.057	1.09646e-13	Lym	C6orf62
3.03277e-17	0.19758	0.195	0.055	6.4504e-13	Lym	RBM17
3.26697e-19	0.19753	0.221	0.063	6.94851e-15	Lym	PHF10
6.58724e-14	0.197187	0.294	0.123	1.40104e-09	Lym	WDR1
4.75895e-31	0.196497	0.169	0.023	1.01218e-26	Lym	MFGE8
2.3617e-22	0.196414	0.188	0.041	5.0231e-18	Lym	SLCO2B1
1.6913e-26	0.195839	0.165	0.027	3.59723e-22	Lym	ANKRD13A
4.24908e-25	0.195827	0.151	0.023	9.03736e-21	Lym	SPARCL1
8.31462e-35	0.195236	0.154	0.016	1.76844e-30	Lym	PIM2
9.95154e-16	0.195089	0.195	0.059	2.11659e-11	Lym	PRKACB
7.37318e-17	0.195025	0.232	0.074	1.5682e-12	Lym	TPP1
1.03602e-36	0.194585	0.158	0.016	2.20352e-32	Lym	SNRPN
8.27338e-26	0.194536	0.176	0.032	1.75967e-21	Lym	TTC14
1.19035e-15	0.192586	0.25	0.089	2.53176e-11	Lym	DHX9
7.29772e-13	0.191982	0.283	0.121	1.55215e-08	Lym	ATP6V0E1
7.93177e-18	0.191982	0.213	0.063	1.68701e-13	Lym	CRLF3
1.17594e-12	0.191982	0.217	0.082	2.5011e-08	Lym	NUDT21
1.92049e-18	0.191982	0.184	0.047	4.08468e-14	Lym	USP20
2.47612e-12	0.191982	0.213	0.08	5.26646e-08	Lym	CCND3
1.037e-34	0.19133	0.151	0.015	2.20559e-30	Lym	CNTRL
4.60649e-46	0.191326	0.151	0.009	9.79755e-42	Lym	FAM30A
1.18684e-11	0.190834	0.287	0.129	2.52429e-07	Lym	TRA2A
8.6505e-28	0.19069	0.162	0.024	1.83987e-23	Lym	DGKA
5.47657e-10	0.190338	0.331	0.171	1.16481e-05	Lym	SERP1
1.17317e-12	0.190196	0.243	0.097	2.49522e-08	Lym	METTL7A
3.10789e-15	0.190175	0.246	0.088	6.61018e-11	Lym	PPP1CA
3.63349e-12	0.189848	0.379	0.184	7.72806e-08	Lym	CDC42SE2
4.71795e-13	0.189538	0.21	0.076	1.00346e-08	Lym	METAP2
9.94123e-12	0.189032	0.261	0.113	2.1144e-07	Lym	SSR2
3.24655e-24	0.188815	0.176	0.034	6.90509e-20	Lym	IGHG2
1.51777e-18	0.188805	0.169	0.04	3.22815e-14	Lym	SNX2
5.13008e-13	0.188262	0.191	0.066	1.09112e-08	Lym	OXA1L
1.77259e-14	0.187794	0.243	0.089	3.77013e-10	Lym	LRRFIP1
3.76674e-21	0.187495	0.162	0.033	8.01149e-17	Lym	HMCES
7.21274e-12	0.187434	0.309	0.142	1.53408e-07	Lym	HP1BP3
2.75537e-12	0.187358	0.283	0.123	5.86039e-08	Lym	RAN
7.41742e-14	0.187211	0.254	0.098	1.57761e-09	Lym	ERH
4.98604e-16	0.186355	0.191	0.057	1.06048e-11	Lym	CCDC50
2.53719e-19	0.186303	0.188	0.047	5.39634e-15	Lym	WDR82
5.92081e-20	0.186215	0.151	0.03	1.2593e-15	Lym	PIP4K2A
1.69667e-12	0.185951	0.235	0.093	3.60864e-08	Lym	SLC38A1
6.40994e-12	0.184259	0.254	0.107	1.36333e-07	Lym	RAD21
3.89725e-10	0.184255	0.412	0.224	8.28906e-06	Lym	AMBRA1
4.54636e-14	0.1841	0.228	0.082	9.66965e-10	Lym	SMARCB1
1.89816e-33	0.183501	0.154	0.017	4.03721e-29	Lym	NFATC2
3.18076e-14	0.183343	0.206	0.069	6.76515e-10	Lym	NDUFA2
3.6112e-09	0.183306	0.526	0.32	7.68066e-05	Lym	CIRBP
2.50913e-10	0.182774	0.287	0.138	5.33667e-06	Lym	NDUFA1
3.01527e-18	0.182472	0.18	0.046	6.41318e-14	Lym	TOR3A
3.53847e-29	0.182232	0.162	0.023	7.52597e-25	Lym	SYTL1
2.91929e-11	0.182054	0.184	0.068	6.20905e-07	Lym	SRP9
3.99405e-09	0.182052	0.382	0.213	8.49494e-05	Lym	TJP1
2.75096e-16	0.181933	0.184	0.052	5.85103e-12	Lym	CNOT8
5.53981e-22	0.181714	0.169	0.034	1.17826e-17	Lym	LPCAT1
1.49584e-12	0.181714	0.224	0.085	3.1815e-08	Lym	SEC62
2.42223e-21	0.181682	0.158	0.031	5.15185e-17	Lym	GM2A
1.53572e-11	0.1813	0.25	0.107	3.26633e-07	Lym	NDUFA4
5.21739e-16	0.181274	0.173	0.047	1.10969e-11	Lym	PCED1B
2.14596e-09	0.180763	0.309	0.16	4.56423e-05	Lym	ATF4
5.04466e-17	0.180647	0.188	0.052	1.07295e-12	Lym	C12orf57
9.20086e-14	0.180477	0.235	0.087	1.95693e-09	Lym	AC091544.6
1.43178e-10	0.180253	0.375	0.193	3.04525e-06	Lym	PCNX2
3.37601e-07	0.180044	0.489	0.32	0.00718043	Lym	CD44
3.97322e-07	0.179788	0.985	0.955	0.00845064	Lym	ACTG1
1.90903e-11	0.178048	0.338	0.164	4.06031e-07	Lym	SKP1
3.47429e-08	0.17754	0.268	0.141	0.000738946	Lym	PRDX1
3.31762e-11	0.177459	0.283	0.129	7.05624e-07	Lym	GUK1
1.28533e-19	0.177425	0.18	0.043	2.73378e-15	Lym	PDE7A
2.83402e-18	0.177425	0.184	0.047	6.02768e-14	Lym	YPEL3
7.12937e-28	0.177011	0.151	0.021	1.51635e-23	Lym	FERMT3
1.21165e-11	0.176924	0.287	0.128	2.57706e-07	Lym	TPM3
1.01087e-10	0.176835	0.36	0.183	2.15002e-06	Lym	MTCH1
2.05667e-08	0.176733	0.29	0.154	0.000437432	Lym	CHCHD10
4.47096e-16	0.176311	0.188	0.054	9.50928e-12	Lym	PPP3CB
5.35466e-20	0.17592	0.158	0.033	1.13888e-15	Lym	CCM2
7.03779e-12	0.175563	0.217	0.084	1.49687e-07	Lym	NUP62
4.28405e-14	0.175466	0.224	0.08	9.11174e-10	Lym	TMC6
1.69661e-11	0.175399	0.254	0.108	3.60852e-07	Lym	SRSF6
2.42837e-05	0.175154	0.393	0.269	0.51649	Lym	SMOC1
2.51877e-12	0.175053	0.276	0.118	5.35716e-08	Lym	FKBP1A
1.52781e-07	0.174908	0.338	0.199	0.0032495	Lym	SERBP1
2.53063e-11	0.17463	0.327	0.156	5.38239e-07	Lym	PPP2R5C
6.85323e-13	0.174406	0.228	0.086	1.45761e-08	Lym	ZRANB2
2.42733e-09	0.174314	0.327	0.171	5.16269e-05	Lym	ATP5MC2
8.95816e-13	0.174222	0.254	0.102	1.90531e-08	Lym	SCAF11
1.08299e-20	0.17406	0.169	0.036	2.3034e-16	Lym	GOLGA8B
1.9155e-16	0.173708	0.184	0.051	4.07407e-12	Lym	HDAC7
2.0317e-10	0.173523	0.276	0.128	4.32122e-06	Lym	NONO
6.92447e-11	0.173366	0.184	0.069	1.47277e-06	Lym	IER2
7.39256e-13	0.173366	0.246	0.097	1.57232e-08	Lym	FLOT2
1.16661e-07	0.17327	0.349	0.204	0.00248126	Lym	AC026403.1
1.65848e-21	0.17325	0.154	0.029	3.52742e-17	Lym	RGL2
8.46018e-15	0.173139	0.188	0.058	1.7994e-10	Lym	UTP6
4.93663e-20	0.172729	0.162	0.034	1.04997e-15	Lym	SYNE1
1.38706e-14	0.17183	0.18	0.055	2.95014e-10	Lym	USF2
1.48842e-21	0.171454	0.169	0.035	3.16573e-17	Lym	KIAA1551
5.36655e-11	0.171401	0.265	0.118	1.14141e-06	Lym	ATP5PO
2.12711e-22	0.171326	0.158	0.029	4.52415e-18	Lym	VAV1
1.68853e-10	0.171283	0.254	0.114	3.59134e-06	Lym	ST13
9.88081e-17	0.171078	0.18	0.049	2.10155e-12	Lym	OST4
1.00589e-10	0.171043	0.239	0.103	2.13942e-06	Lym	ERBIN
9.11815e-14	0.170645	0.18	0.057	1.93934e-09	Lym	ANP32E
2.45253e-11	0.170635	0.25	0.107	5.21628e-07	Lym	RBM26
9.76952e-12	0.17026	0.232	0.093	2.07788e-07	Lym	FUBP1
3.43943e-17	0.170248	0.165	0.041	7.31532e-13	Lym	AC005912.1
1.0997e-10	0.170156	0.176	0.066	2.33895e-06	Lym	CNP
1.58704e-09	0.169726	0.221	0.098	3.37547e-05	Lym	IFNGR1
2.88935e-16	0.169614	0.158	0.04	6.14535e-12	Lym	MRPS21
9.76241e-15	0.169469	0.195	0.062	2.07637e-10	Lym	AP1B1
5.29502e-13	0.169469	0.184	0.061	1.1262e-08	Lym	WDR26
1.2131e-08	0.169203	0.371	0.209	0.000258015	Lym	TCF25
9.62892e-09	0.16896	0.335	0.18	0.000204798	Lym	FTH1P10
1.85397e-17	0.168909	0.154	0.036	3.9432e-13	Lym	C1R
3.7172e-19	0.168492	0.176	0.042	7.90611e-15	Lym	FOXO1
2.12666e-16	0.167788	0.173	0.046	4.52319e-12	Lym	VEGFB
2.69963e-14	0.167288	0.21	0.07	5.74184e-10	Lym	NKTR
1.10298e-17	0.16708	0.169	0.042	2.34593e-13	Lym	SYNRG
3.89553e-14	0.166836	0.18	0.056	8.28541e-10	Lym	ATP2B1
8.51088e-11	0.166299	0.243	0.105	1.81018e-06	Lym	ANP32A
3.40198e-10	0.166219	0.195	0.078	7.23566e-06	Lym	PEA15
5.43266e-15	0.166055	0.176	0.051	1.15547e-10	Lym	ZNF217
4.68491e-22	0.16476	0.154	0.029	9.96434e-18	Lym	IQSEC1
4.7296e-11	0.164596	0.188	0.071	1.00594e-06	Lym	CNPY3
1.21484e-08	0.164381	0.272	0.138	0.000258384	Lym	UQCR10
1.32286e-09	0.164364	0.232	0.105	2.81359e-05	Lym	SNRPB
4.23289e-19	0.164293	0.158	0.034	9.00293e-15	Lym	TUBA1A
4.39451e-12	0.164231	0.206	0.077	9.34669e-08	Lym	CCDC88C
6.1296e-09	0.164226	0.276	0.138	0.00013037	Lym	CYBA
5.91144e-11	0.164014	0.254	0.111	1.2573e-06	Lym	POLR1D
1.64585e-18	0.163851	0.213	0.06	3.50055e-14	Lym	IGLC1
2.82177e-12	0.16381	0.18	0.062	6.00162e-08	Lym	ZBTB18
1.83885e-10	0.163168	0.265	0.12	3.91105e-06	Lym	PSMB8
4.13382e-14	0.16301	0.217	0.075	8.79222e-10	Lym	HIF1A
4.7648e-09	0.162916	0.287	0.145	0.000101343	Lym	VCP
7.79747e-10	0.162751	0.232	0.103	1.65844e-05	Lym	RASSF3
1.64784e-08	0.162605	0.342	0.189	0.000350479	Lym	EDF1
4.69808e-17	0.162564	0.165	0.041	9.99234e-13	Lym	NEIL1
4.1603e-10	0.162342	0.272	0.127	8.84854e-06	Lym	ARPC4
5.00414e-10	0.162311	0.184	0.072	1.06433e-05	Lym	PRPF8
4.75407e-10	0.161951	0.173	0.066	1.01114e-05	Lym	ARHGAP4
1.42945e-11	0.161767	0.173	0.06	3.0403e-07	Lym	AC010327.5
5.76172e-16	0.161107	0.151	0.037	1.22546e-11	Lym	ARID5A
8.13933e-14	0.160955	0.173	0.053	1.73115e-09	Lym	PRNP
5.21455e-14	0.160522	0.18	0.056	1.10908e-09	Lym	STAT2
2.02015e-10	0.160299	0.243	0.107	4.29666e-06	Lym	PSMD13
3.45945e-07	0.160228	0.382	0.232	0.0073579	Lym	HNRNPF
1.27827e-13	0.159476	0.188	0.061	2.71876e-09	Lym	POLR2B
4.90339e-12	0.15945	0.206	0.076	1.0429e-07	Lym	TMEM131
4.51297e-12	0.158744	0.206	0.076	9.59863e-08	Lym	WTAP
6.76688e-10	0.158696	0.294	0.143	1.43925e-05	Lym	GRN
3.27798e-09	0.158527	0.228	0.103	6.97194e-05	Lym	MGAT5
2.59004e-10	0.157934	0.213	0.089	5.50876e-06	Lym	EPAS1
1.53949e-09	0.15763	0.199	0.084	3.27434e-05	Lym	ADNP
7.5375e-06	0.157367	0.662	0.488	0.160315	Lym	MAP3K13
1.14173e-09	0.157346	0.239	0.109	2.42836e-05	Lym	TRABD
1.00105e-09	0.157272	0.276	0.131	2.12914e-05	Lym	RPA1
3.04383e-13	0.156524	0.221	0.08	6.47392e-09	Lym	WSB1
2.04258e-09	0.156475	0.25	0.117	4.34435e-05	Lym	USP22
1.11573e-18	0.156326	0.151	0.032	2.37304e-14	Lym	SELENOK
1.5893e-13	0.156062	0.184	0.059	3.38028e-09	Lym	TARDBP
4.51258e-16	0.155505	0.158	0.04	9.5978e-12	Lym	UTRN
1.41665e-10	0.155471	0.232	0.098	3.01306e-06	Lym	IFNGR2
4.24714e-10	0.154554	0.221	0.094	9.03324e-06	Lym	PPP1R12B
1.70258e-07	0.154354	0.239	0.123	0.00362123	Lym	NDUFB1
6.41733e-12	0.154153	0.195	0.07	1.3649e-07	Lym	PSMA3-AS1
8.55952e-14	0.154081	0.18	0.057	1.82052e-09	Lym	GABARAPL2
5.21594e-12	0.153339	0.169	0.057	1.10938e-07	Lym	CACYBP
1.98302e-08	0.153135	0.202	0.091	0.000421768	Lym	YWHAQ
5.14884e-08	0.152972	0.239	0.119	0.00109511	Lym	TRA2B
1.03885e-15	0.152101	0.158	0.041	2.20953e-11	Lym	DNAJC8
8.70768e-06	0.151433	0.463	0.314	0.185204	Lym	RBFOX2
2.89711e-11	0.15134	0.224	0.09	6.16187e-07	Lym	STRBP
4.3579e-09	0.15134	0.294	0.149	9.26881e-05	Lym	KIZ
1.83009e-09	0.15122	0.213	0.093	3.89243e-05	Lym	PPP2CA
1.01253e-08	0.15122	0.21	0.095	0.000215356	Lym	AL031281.2
2.34839e-29	2.63821	1	0.08	4.99479e-25	Stromal	MYL9
1.01352e-11	1.83401	0.9	0.174	2.15565e-07	Stromal	VIM
3.10427e-17	1.77142	0.9	0.115	6.60248e-13	Stromal	PCSK7
2.27329e-23	1.65764	0.6	0.032	4.83507e-19	Stromal	MYH11
5.07791e-10	1.55713	0.9	0.227	1.08002e-05	Stromal	DSTN
8.66602e-26	1.33019	0.6	0.029	1.84318e-21	Stromal	CAVIN1
4.77447e-38	1.31652	0.8	0.034	1.01548e-33	Stromal	SPARCL1
1.07273e-82	1.30662	0.7	0.01	2.2816e-78	Stromal	ELN
1.12867e-81	1.29089	0.9	0.018	2.40058e-77	Stromal	TAGLN
4.61676e-34	1.28973	0.6	0.021	9.8194e-30	Stromal	MCAM
1.19224e-19	1.2216	0.5	0.027	2.53577e-15	Stromal	ACTA2
2.92225e-12	1.21637	0.6	0.066	6.21533e-08	Stromal	FLNA
4.82632e-07	1.0328	0.8	0.214	0.0102651	Stromal	AL109659.1
6.66748e-13	1.02379	0.4	0.027	1.41811e-08	Stromal	CTGF
8.85076e-30	0.962601	0.6	0.025	1.88247e-25	Stromal	BGN
3.86173e-63	0.89496	0.8	0.019	8.21352e-59	Stromal	ACTA2-AS1
1.13281e-17	0.874822	0.5	0.03	2.40937e-13	Stromal	TIMP3
3.66002e-07	0.842617	0.4	0.052	0.0077845	Stromal	UTRN
0.00354712	0.837647	0.5	0.185	1	Stromal	HSPB1
9.64745e-08	0.834621	0.6	0.1	0.00205192	Stromal	COL1A1
2.681e-21	0.822181	0.4	0.015	5.70221e-17	Stromal	NOTCH3
2.44061e-39	0.818697	0.6	0.018	5.19093e-35	Stromal	FN1
4.0558e-13	0.777523	0.5	0.041	8.62628e-09	Stromal	PCSK5
0.000643881	0.770832	0.9	0.449	1	Stromal	MYL6
1.57096e-05	0.769091	0.5	0.101	0.334128	Stromal	EPAS1
3.06407e-07	0.745915	0.6	0.105	0.00651698	Stromal	ZFHX3
3.33876e-08	0.72583	0.3	0.025	0.000710121	Stromal	PDLIM7
0.000137224	0.716804	0.4	0.08	1	Stromal	LBH
3.51074e-07	0.716645	0.3	0.03	0.00746699	Stromal	CAV1
3.03342e-19	0.704677	0.6	0.039	6.45178e-15	Stromal	FRZB
1.71965e-11	0.695061	0.5	0.046	3.65751e-07	Stromal	FSTL1
0.000677464	0.689138	1	0.986	1	Stromal	FP236383.1
0.00619707	0.677588	0.6	0.28	1	Stromal	UHRF2
8.45186e-24	0.667455	0.3	0.007	1.79763e-19	Stromal	TMEM47
2.2159e-05	0.66383	0.4	0.066	0.4713	Stromal	SORT1
7.16231e-07	0.662696	0.6	0.11	0.0152335	Stromal	PRKG1
4.88496e-29	0.661005	0.4	0.011	1.03898e-24	Stromal	C11orf96
1.35637e-05	0.657225	0.4	0.063	0.288487	Stromal	SORBS2
4.82591e-28	0.647612	0.5	0.018	1.02642e-23	Stromal	SYNPO2
5.43842e-09	0.64125	0.3	0.023	0.00011567	Stromal	AKAP2
6.43904e-12	0.631473	0.4	0.029	1.36952e-07	Stromal	CALD1
0.000244901	0.625719	0.4	0.085	1	Stromal	JAG1
0.000303024	0.623571	0.4	0.087	1	Stromal	A2M
5.33661e-10	0.623471	0.4	0.035	1.13504e-05	Stromal	COL18A1
0.00755717	0.608111	1	0.98	1	Stromal	FP671120.1
0.00449499	0.607034	0.5	0.181	1	Stromal	BTG1
7.93509e-05	0.605345	0.3	0.045	1	Stromal	COPB2
3.16032e-11	0.577471	0.6	0.066	6.72169e-07	Stromal	CSRP1
0.00492066	0.574519	0.4	0.124	1	Stromal	CRIP1
0.00222856	0.574	0.4	0.109	1	Stromal	ARL15
0.00241505	0.57196	0.3	0.068	1	Stromal	SERPINH1
8.61624e-08	0.569762	0.5	0.069	0.00183259	Stromal	RHOB
1.44883e-44	0.566726	0.5	0.01	3.08151e-40	Stromal	CNN1
2.84232e-15	0.566142	0.3	0.012	6.04533e-11	Stromal	SBSPON
4.23779e-05	0.55991	0.4	0.072	0.901336	Stromal	CNNM2
1.50626e-10	0.555662	0.3	0.019	3.20366e-06	Stromal	CPE
0.000109188	0.551752	0.4	0.078	1	Stromal	TM4SF1
7.22844e-09	0.547564	0.3	0.023	0.000153742	Stromal	PBX3
1.2858e-14	0.546987	0.4	0.023	2.73478e-10	Stromal	CAV2
1.06368e-06	0.537218	0.3	0.031	0.0226234	Stromal	ORAI2
1.34813e-06	0.532072	0.3	0.031	0.0286733	Stromal	CACNA1A
7.44728e-06	0.530361	0.3	0.036	0.158396	Stromal	SZT2
5.9793e-06	0.528083	0.3	0.036	0.127174	Stromal	TSC22D3
0.00610656	0.526377	0.2	0.039	1	Stromal	MEF2D
3.85882e-05	0.519006	0.3	0.041	0.820733	Stromal	RGS5
2.78204e-08	0.517875	0.4	0.042	0.000591712	Stromal	COL4A1
2.59708e-05	0.513925	0.3	0.039	0.552374	Stromal	IGFBP5
7.21924e-05	0.513361	0.3	0.043	1	Stromal	HSPG2
0.000114303	0.510548	0.3	0.046	1	Stromal	RAB12
0.00401305	0.508135	0.5	0.165	1	Stromal	MMS19
0.00147044	0.479951	0.3	0.061	1	Stromal	ADCY6
0.00714412	0.478782	0.4	0.124	1	Stromal	CMIP
5.64544e-31	0.471288	0.4	0.01	1.20073e-26	Stromal	KCNAB1
4.15119e-09	0.470116	0.2	0.01	8.82916e-05	Stromal	CD34
3.44595e-16	0.466606	0.3	0.011	7.3292e-12	Stromal	TNC
8.88599e-09	0.466022	0.2	0.01	0.000188996	Stromal	ACTG2
9.58996e-08	0.466022	0.2	0.012	0.00203969	Stromal	2024-12-01
5.72347e-08	0.464271	0.2	0.011	0.00121733	Stromal	SVEP1
4.09238e-07	0.463105	0.2	0.013	0.00870408	Stromal	WDR78
0.00724705	0.462988	0.3	0.077	1	Stromal	RBM8A
0.00494365	0.460271	0.3	0.075	1	Stromal	CAMTA1
5.20838e-06	0.459611	0.2	0.016	0.110777	Stromal	GPM6B
0.00825256	0.458812	0.4	0.13	1	Stromal	BMPR2
2.5902e-11	0.458449	0.3	0.017	5.50909e-07	Stromal	ITGA8
7.21184e-11	0.458449	0.3	0.018	1.53389e-06	Stromal	CRIP2
3.89488e-06	0.457868	0.2	0.016	0.0828401	Stromal	DGKG
3.97327e-05	0.455547	0.2	0.019	0.845076	Stromal	ADIRF-AS1
2.39266e-17	0.454387	0.4	0.019	5.08894e-13	Stromal	CLDN5
6.01817e-05	0.453808	0.2	0.02	1	Stromal	ARHGEF9
5.24545e-10	0.45265	0.3	0.02	1.11566e-05	Stromal	LIMS2
4.62044e-16	0.451493	0.4	0.021	9.8272e-12	Stromal	STOM
0.00047024	0.446875	0.2	0.025	1	Stromal	NR2F2
1.32319e-07	0.442271	0.3	0.027	0.00281428	Stromal	ENAH
0.000967279	0.438828	0.2	0.028	1	Stromal	MYLK
2.29386e-07	0.437682	0.3	0.027	0.00487882	Stromal	SLIT3
1.39847e-06	0.433107	0.3	0.031	0.029744	Stromal	CDKL5
0.00208718	0.433107	0.2	0.031	1	Stromal	SPOP
0.00335609	0.431966	0.2	0.034	1	Stromal	METTL21A
3.39845e-06	0.429117	0.3	0.033	0.0722817	Stromal	UBE2E2
9.07317e-06	0.427978	0.3	0.036	0.192977	Stromal	LAMA5
3.35633e-08	0.420036	0.4	0.042	0.000713858	Stromal	TPM2
0.0086734	0.417157	1	0.978	1	Stromal	ACTB
0.00327152	0.412212	0.4	0.111	1	Stromal	MAPK1IP1L
0.000258698	0.409326	0.3	0.05	1	Stromal	CCDC7
4.25295e-07	0.407082	0.4	0.048	0.00904559	Stromal	ATP2B4
7.15241e-07	0.4054	0.4	0.05	0.0152125	Stromal	A2M-AS1
0.000369523	0.402044	0.3	0.051	1	Stromal	FNIP2
0.000927782	0.395355	0.3	0.057	1	Stromal	S100A4
0.00560566	0.391873	0.4	0.118	1	Stromal	CD81
0.00129502	0.386483	0.3	0.059	1	Stromal	ANO1
0.00141475	0.386483	0.3	0.06	1	Stromal	KRT20
0.00177061	0.386483	0.3	0.062	1	Stromal	SF3B3
3.04953e-15	0.370836	0.2	0.005	6.48606e-11	Stromal	AC093535.2
5.62527e-29	0.369071	0.3	0.006	1.19644e-24	Stromal	RERGL
5.5318e-26	0.368483	0.3	0.007	1.17656e-21	Stromal	MAP2
9.91159e-25	0.368483	0.3	0.007	2.1081e-20	Stromal	DAAM2
6.58975e-29	0.367307	0.3	0.006	1.40157e-24	Stromal	FBLN2
1.12266e-20	0.365546	0.3	0.009	2.38778e-16	Stromal	CSPG4
1.2096e-20	0.364373	0.3	0.009	2.57269e-16	Stromal	ARHGEF10
4.019e-19	0.364373	0.3	0.009	8.548e-15	Stromal	ITGA7
5.53613e-08	0.360275	0.2	0.011	0.00117748	Stromal	ZNF423
1.35001e-15	0.359691	0.3	0.012	2.87134e-11	Stromal	MMRN2
3.89212e-15	0.359107	0.3	0.012	8.27815e-11	Stromal	LMOD1
4.04424e-07	0.358523	0.2	0.013	0.00860169	Stromal	ISLR
1.63574e-07	0.357939	0.2	0.012	0.00347905	Stromal	CARMN
0.00717823	0.355856	0.3	0.076	1	Stromal	POGZ
6.44075e-07	0.355607	0.2	0.014	0.0136988	Stromal	EHD2
1.63677e-13	0.354442	0.3	0.014	3.48125e-09	Stromal	FAM129A
1.56796e-05	0.352115	0.2	0.018	0.33349	Stromal	KITLG
1.24976e-05	0.350372	0.2	0.017	0.265811	Stromal	PLAC9
2.0426e-05	0.350372	0.2	0.018	0.43444	Stromal	FGL2
0.000520687	0.348838	0.4	0.085	1	Stromal	NSD3
4.91873e-05	0.348631	0.2	0.02	1	Stromal	PKD2
6.04059e-05	0.348052	0.2	0.02	1	Stromal	SDC2
0.000147797	0.345735	0.2	0.022	1	Stromal	TRIM47
1.5602e-09	0.344	0.3	0.021	3.3184e-05	Stromal	NXN
1.61301e-09	0.343422	0.3	0.021	3.4307e-05	Stromal	TNS1
9.07151e-05	0.343422	0.2	0.021	1	Stromal	IQCK
0.000108154	0.342267	0.2	0.021	1	Stromal	DDX41
1.69543e-09	0.341113	0.3	0.021	3.606e-05	Stromal	SULF1
0.000680972	0.338807	0.2	0.027	1	Stromal	THBS3
3.45915e-08	0.337656	0.3	0.024	0.000735726	Stromal	MFAP4
0.000688996	0.337656	0.2	0.027	1	Stromal	LINC02428
4.08841e-07	0.336505	0.3	0.028	0.00869564	Stromal	ALS2CL
0.000697101	0.336505	0.2	0.027	1	Stromal	TRMT2B
0.000956265	0.336505	0.2	0.028	1	Stromal	PINK1
0.00117032	0.335931	0.2	0.029	1	Stromal	ENTPD1
0.000790416	0.334781	0.2	0.027	1	Stromal	AC036214.3
0.000972447	0.334781	0.2	0.028	1	Stromal	DRG2
0.000634668	0.334207	0.2	0.026	1	Stromal	L3MBTL4
6.49195e-07	0.33134	0.3	0.029	0.0138077	Stromal	PIGM
0.000815697	0.330767	0.2	0.027	1	Stromal	EXOC2
0.00164534	0.328478	0.2	0.03	1	Stromal	CERS5
0.00413172	0.327334	0.2	0.035	1	Stromal	VPS37B
0.00251796	0.326763	0.2	0.032	1	Stromal	DIS3L
0.00316954	0.326192	0.2	0.033	1	Stromal	SLC27A1
0.00183535	0.325051	0.2	0.03	1	Stromal	NPAS3
0.00452715	0.32391	0.2	0.035	1	Stromal	ASB13
0.00347372	0.32334	0.2	0.034	1	Stromal	PSMD5
4.30292e-06	0.322771	0.3	0.033	0.0915188	Stromal	SLC2A13
0.00430097	0.321063	0.2	0.035	1	Stromal	SEC14L1
1.7807e-05	0.319926	0.3	0.037	0.378737	Stromal	DENND6A
0.00591834	0.319926	0.2	0.037	1	Stromal	FBXL3
0.00595595	0.319926	0.2	0.037	1	Stromal	ICMT
2.25178e-05	0.319357	0.3	0.038	0.478932	Stromal	BTN3A1
0.0046481	0.319357	0.2	0.035	1	Stromal	LDAH
0.0063229	0.319357	0.2	0.037	1	Stromal	ATP6V1A
0.00788976	0.318789	0.2	0.039	1	Stromal	MFGE8
0.00609484	0.316519	0.2	0.037	1	Stromal	MEIS2
0.00892139	0.316519	0.2	0.04	1	Stromal	CDS2
1.66817e-05	0.315952	0.3	0.037	0.354802	Stromal	DLC1
0.00689995	0.315385	0.2	0.038	1	Stromal	ARHGEF38
0.00945125	0.315385	0.2	0.04	1	Stromal	ANXA6
0.00945078	0.314819	0.2	0.04	1	Stromal	INPP5A
0.00549435	0.314253	0.2	0.036	1	Stromal	TBC1D8
0.0074393	0.31199	0.2	0.038	1	Stromal	HSDL2
0.00791325	0.310859	0.2	0.039	1	Stromal	TTC28
0.00931001	0.308602	0.2	0.04	1	Stromal	FAM83B
9.95416e-05	0.306347	0.3	0.043	1	Stromal	ITPR1
0.000354417	0.299045	0.3	0.05	1	Stromal	PAM
0.00476325	0.298565	0.4	0.109	1	Stromal	ETV6
0.000543517	0.295129	0.3	0.052	1	Stromal	CRYL1
0.000495858	0.291223	0.3	0.051	1	Stromal	BMPR1A
0.000466314	0.286216	0.3	0.05	1	Stromal	NTN4
0.00100654	0.285106	0.3	0.056	1	Stromal	FOXO1
0.00168303	0.279568	0.3	0.059	1	Stromal	BACH1
0.00268175	0.277911	0.3	0.064	1	Stromal	MBNL2
1.51413e-54	0.261851	0.2	0.001	3.2204e-50	Stromal	IGF2.1
1.48994e-31	0.259487	0.2	0.002	3.16895e-27	Stromal	ASXL3
1.0156e-27	0.258896	0.2	0.002	2.16009e-23	Stromal	IGF2
0.00908929	0.258715	0.3	0.076	1	Stromal	DCAF6
9.06319e-19	0.257127	0.2	0.004	1.92765e-14	Stromal	SEMA3G
2.19475e-17	0.256537	0.2	0.005	4.66801e-13	Stromal	AC067817.2
3.62353e-15	0.255359	0.2	0.005	7.70688e-11	Stromal	RBPMS2
3.62353e-15	0.255359	0.2	0.005	7.70688e-11	Stromal	AP001062.3
3.72112e-15	0.25477	0.2	0.005	7.91445e-11	Stromal	AC087521.1
2.9666e-14	0.254182	0.2	0.006	6.30966e-10	Stromal	AC109361.2
2.9666e-14	0.254182	0.2	0.006	6.30966e-10	Stromal	FAT4
1.8129e-13	0.254182	0.2	0.006	3.85586e-09	Stromal	PXDC1
9.27779e-13	0.253593	0.2	0.007	1.97329e-08	Stromal	PLPP7
9.27779e-13	0.253593	0.2	0.007	1.97329e-08	Stromal	JHY
9.48528e-13	0.253005	0.2	0.007	2.01742e-08	Stromal	COL4A5
1.9448e-13	0.252418	0.2	0.006	4.13639e-09	Stromal	AP001347.1
9.69723e-13	0.252418	0.2	0.007	2.0625e-08	Stromal	SRPX
4.0887e-12	0.252418	0.2	0.007	8.69626e-08	Stromal	ADAMTS1
4.17517e-12	0.25183	0.2	0.007	8.88016e-08	Stromal	NPY1R
4.17517e-12	0.25183	0.2	0.007	8.88016e-08	Stromal	GMPR
1.52482e-11	0.25183	0.2	0.007	3.24314e-07	Stromal	AC008662.1
1.58661e-11	0.250656	0.2	0.007	3.37457e-07	Stromal	C19orf44
1.52482e-11	0.250069	0.2	0.007	3.24314e-07	Stromal	HACD1
5.21593e-11	0.250069	0.2	0.008	1.10938e-06	Stromal	CACHD1
1.51295e-10	0.250069	0.2	0.008	3.21789e-06	Stromal	GPC1
4.00416e-10	0.250069	0.2	0.009	8.51645e-06	Stromal	EFEMP1
4.00416e-10	0.250069	0.2	0.009	8.51645e-06	Stromal	RASIP1
9.78031e-10	0.250069	0.2	0.009	2.08017e-05	Stromal	TGFB1I1
9.94344e-10	0.249482	0.2	0.009	2.11487e-05	Stromal	AMIGO2
1.56849e-10	0.248896	0.2	0.008	3.33602e-06	Stromal	IGFBP6
1.02775e-09	0.24831	0.2	0.009	2.18592e-05	Stromal	EPHA3
1.02775e-09	0.24831	0.2	0.009	2.18592e-05	Stromal	AC009093.8
1.02775e-09	0.247724	0.2	0.009	2.18592e-05	Stromal	AL136441.1
0.00751541	0.247319	0.3	0.073	1	Stromal	PDE3A
2.44807e-09	0.246553	0.2	0.009	5.20681e-05	Stromal	RERG
6.52496e-08	0.246553	0.2	0.011	0.00138779	Stromal	SCARA5
4.3644e-10	0.245968	0.2	0.009	9.28264e-06	Stromal	NEXN
1.12405e-07	0.245968	0.2	0.012	0.00239073	Stromal	OLFML2A
1.08236e-08	0.245383	0.2	0.01	0.000230206	Stromal	RHOJ
2.04511e-08	0.245383	0.2	0.011	0.000434974	Stromal	FBXO27
2.07418e-08	0.245383	0.2	0.011	0.000441158	Stromal	AKAP12
1.13849e-07	0.245383	0.2	0.012	0.00242144	Stromal	PDZRN4
6.78824e-08	0.244798	0.2	0.011	0.00144379	Stromal	GREM2
4.86703e-07	0.243046	0.2	0.013	0.0103517	Stromal	FBLN5
7.36814e-07	0.243046	0.2	0.014	0.0156713	Stromal	HTRA1
1.18286e-07	0.242462	0.2	0.012	0.00251582	Stromal	COL5A1
1.96734e-07	0.242462	0.2	0.012	0.00418433	Stromal	GRASP
1.59751e-06	0.242462	0.2	0.014	0.0339775	Stromal	VASN
4.92383e-07	0.241878	0.2	0.013	0.0104725	Stromal	HDGFL3
4.98124e-07	0.241878	0.2	0.013	0.0105946	Stromal	MYOM1
7.5361e-07	0.241878	0.2	0.014	0.0160285	Stromal	RCAN2
5.03928e-07	0.241295	0.2	0.013	0.010718	Stromal	STARD9
1.12689e-06	0.241295	0.2	0.014	0.0239679	Stromal	SMPD1
2.04135e-07	0.240712	0.2	0.012	0.00434175	Stromal	AL035530.2
2.34264e-06	0.240712	0.2	0.015	0.0498255	Stromal	SPSB1
1.6494e-06	0.240129	0.2	0.014	0.0350811	Stromal	CYR61
1.66704e-06	0.240129	0.2	0.014	0.0354562	Stromal	SSPN
2.39167e-06	0.239547	0.2	0.015	0.0508684	Stromal	TXNDC16
8.4771e-06	0.237801	0.2	0.016	0.180299	Stromal	TCEAL1
8.4771e-06	0.237801	0.2	0.016	0.180299	Stromal	ACAD8
1.68485e-06	0.237219	0.2	0.014	0.0358352	Stromal	MGP
1.87365e-05	0.237219	0.2	0.018	0.398506	Stromal	FZD7
4.80699e-06	0.236638	0.2	0.016	0.10224	Stromal	SERAC1
8.63701e-06	0.236638	0.2	0.016	0.183701	Stromal	HEG1
1.47284e-05	0.236638	0.2	0.017	0.313258	Stromal	CD93
8.63702e-06	0.236056	0.2	0.016	0.183701	Stromal	FHL1
1.48602e-05	0.236056	0.2	0.017	0.316063	Stromal	FAM241A
1.15563e-05	0.234895	0.2	0.017	0.24579	Stromal	AL449266.1
4.7902e-05	0.234314	0.2	0.019	1	Stromal	THOC5
1.95707e-05	0.233734	0.2	0.018	0.416248	Stromal	PDE10A
6.61396e-06	0.233154	0.2	0.016	0.140672	Stromal	TENM3
9.04897e-06	0.233154	0.2	0.016	0.192463	Stromal	FBXL7
3.91426e-05	0.233154	0.2	0.019	0.832525	Stromal	CHUK
2.50429e-05	0.232574	0.2	0.018	0.532637	Stromal	MAP3K7CL
2.54719e-05	0.232574	0.2	0.018	0.541762	Stromal	GABBR2
8.77618e-05	0.232574	0.2	0.021	1	Stromal	ACOT8
7.33963e-05	0.231995	0.2	0.02	1	Stromal	HCG18
6.19135e-05	0.230258	0.2	0.02	1	Stromal	FLT1
0.00012853	0.230258	0.2	0.021	1	Stromal	ZEB2
1.59547e-05	0.229679	0.2	0.017	0.339341	Stromal	LAMA2
3.30614e-05	0.229679	0.2	0.018	0.703182	Stromal	STARD13
0.000129462	0.229679	0.2	0.021	1	Stromal	LINC02614
0.000130399	0.229101	0.2	0.021	1	Stromal	TVP23C-CDRT4
0.000180746	0.229101	0.2	0.022	1	Stromal	CRISPLD2
0.00024509	0.229101	0.2	0.023	1	Stromal	CEP85
0.000131343	0.227945	0.2	0.021	1	Stromal	MROH8
0.000287022	0.227367	0.2	0.023	1	Stromal	BRD3OS
0.000133248	0.22679	0.2	0.021	1	Stromal	PRDM16
0.000385236	0.225636	0.2	0.024	1	Stromal	AL157871.4
0.000567027	0.225636	0.2	0.025	1	Stromal	SAV1
0.000187132	0.225059	0.2	0.022	1	Stromal	PALM2-AKAP2
0.000187132	0.225059	0.2	0.022	1	Stromal	PLS3
0.00029663	0.224482	0.2	0.023	1	Stromal	FAM76A
0.000725577	0.224482	0.2	0.026	1	Stromal	IL11RA
0.000577436	0.223906	0.2	0.025	1	Stromal	TAF13
0.000577437	0.22333	0.2	0.025	1	Stromal	CPQ
0.000734154	0.222754	0.2	0.026	1	Stromal	TUBD1
0.000517163	0.222179	0.2	0.025	1	Stromal	PDHX
0.000830664	0.222179	0.2	0.027	1	Stromal	MINDY3
0.000931223	0.221603	0.2	0.027	1	Stromal	AHDC1
0.0010406	0.221028	0.2	0.027	1	Stromal	AC139795.2
0.000941868	0.220453	0.2	0.027	1	Stromal	COL12A1
0.00128062	0.219879	0.2	0.028	1	Stromal	RAP2A
0.0011721	0.21873	0.2	0.028	1	Stromal	KANK2
0.0017265	0.218156	0.2	0.03	1	Stromal	AP000892.3
0.00158364	0.217582	0.2	0.029	1	Stromal	SCYL3
0.00158364	0.217582	0.2	0.029	1	Stromal	QKI
0.00144923	0.217009	0.2	0.029	1	Stromal	ITIH5
0.00160889	0.216435	0.2	0.029	1	Stromal	SNHG14
0.00208036	0.216435	0.2	0.03	1	Stromal	KIAA1328
0.001772	0.215862	0.2	0.03	1	Stromal	ACAD10
0.00147264	0.21529	0.2	0.029	1	Stromal	SLCO2A1
0.00252062	0.214717	0.2	0.031	1	Stromal	LAMB2
0.00318861	0.214717	0.2	0.032	1	Stromal	AFAP1L2
0.00180913	0.213572	0.2	0.03	1	Stromal	LINC00476
0.00252062	0.213572	0.2	0.031	1	Stromal	TBC1D1
0.00255807	0.213	0.2	0.031	1	Stromal	DYNLT3
0.00181852	0.212429	0.2	0.03	1	Stromal	GALNT17
0.00348441	0.212429	0.2	0.033	1	Stromal	SUPT7L
0.00279837	0.211857	0.2	0.032	1	Stromal	SGCB
0.00328045	0.210144	0.2	0.032	1	Stromal	EMBP1
[truncated: 22 more rows]
