# Supplementary material for: A Soft Matrix Microenvironment Promotes Laterally Spreading Tumors via Oxidative Phosphorylation‐Dependent Cell Adhesion
Source: Adv Sci (Weinh). 2026 Mar 15;13(30):e23872. doi: 10.1002/advs.202523872 (PMC13248847; doi:10.1002/advs.202523872)
Supplement: Supplementary file 3 — Supporting File 3: advs74825‐sup‐0003‐TableS1‐S5.zip. [file ADVS-13-e23872-s003.zip › Table S4.csv]

Term	Gene
KEGG_OXIDATIVE_PHOSPHORYLATION	ATP12A
KEGG_OXIDATIVE_PHOSPHORYLATION	ATP4A
KEGG_OXIDATIVE_PHOSPHORYLATION	ATP4B
KEGG_OXIDATIVE_PHOSPHORYLATION	ATP5F1A
KEGG_OXIDATIVE_PHOSPHORYLATION	ATP5F1B
KEGG_OXIDATIVE_PHOSPHORYLATION	ATP5F1C
KEGG_OXIDATIVE_PHOSPHORYLATION	ATP5F1D
KEGG_OXIDATIVE_PHOSPHORYLATION	ATP5F1E
KEGG_OXIDATIVE_PHOSPHORYLATION	ATP5MC1
KEGG_OXIDATIVE_PHOSPHORYLATION	ATP5MC1P5
KEGG_OXIDATIVE_PHOSPHORYLATION	ATP5MC2
KEGG_OXIDATIVE_PHOSPHORYLATION	ATP5MC3
KEGG_OXIDATIVE_PHOSPHORYLATION	ATP5ME
KEGG_OXIDATIVE_PHOSPHORYLATION	ATP5MF
KEGG_OXIDATIVE_PHOSPHORYLATION	ATP5MG
KEGG_OXIDATIVE_PHOSPHORYLATION	ATP5PB
KEGG_OXIDATIVE_PHOSPHORYLATION	ATP5PD
KEGG_OXIDATIVE_PHOSPHORYLATION	ATP5PF
KEGG_OXIDATIVE_PHOSPHORYLATION	ATP5PO
KEGG_OXIDATIVE_PHOSPHORYLATION	ATP6AP1
KEGG_OXIDATIVE_PHOSPHORYLATION	ATP6V0A1
KEGG_OXIDATIVE_PHOSPHORYLATION	ATP6V0A2
KEGG_OXIDATIVE_PHOSPHORYLATION	ATP6V0A4
KEGG_OXIDATIVE_PHOSPHORYLATION	ATP6V0B
KEGG_OXIDATIVE_PHOSPHORYLATION	ATP6V0C
KEGG_OXIDATIVE_PHOSPHORYLATION	ATP6V0D1
KEGG_OXIDATIVE_PHOSPHORYLATION	ATP6V0D2
KEGG_OXIDATIVE_PHOSPHORYLATION	ATP6V0E1
KEGG_OXIDATIVE_PHOSPHORYLATION	ATP6V0E2
KEGG_OXIDATIVE_PHOSPHORYLATION	ATP6V1A
KEGG_OXIDATIVE_PHOSPHORYLATION	ATP6V1B1
KEGG_OXIDATIVE_PHOSPHORYLATION	ATP6V1B2
KEGG_OXIDATIVE_PHOSPHORYLATION	ATP6V1C1
KEGG_OXIDATIVE_PHOSPHORYLATION	ATP6V1C2
KEGG_OXIDATIVE_PHOSPHORYLATION	ATP6V1D
KEGG_OXIDATIVE_PHOSPHORYLATION	ATP6V1E1
KEGG_OXIDATIVE_PHOSPHORYLATION	ATP6V1E2
KEGG_OXIDATIVE_PHOSPHORYLATION	ATP6V1F
KEGG_OXIDATIVE_PHOSPHORYLATION	ATP6V1G1
KEGG_OXIDATIVE_PHOSPHORYLATION	ATP6V1G2
KEGG_OXIDATIVE_PHOSPHORYLATION	ATP6V1G3
KEGG_OXIDATIVE_PHOSPHORYLATION	ATP6V1H
KEGG_OXIDATIVE_PHOSPHORYLATION	COX10
KEGG_OXIDATIVE_PHOSPHORYLATION	COX11
KEGG_OXIDATIVE_PHOSPHORYLATION	COX15
KEGG_OXIDATIVE_PHOSPHORYLATION	COX17
KEGG_OXIDATIVE_PHOSPHORYLATION	COX4I1
KEGG_OXIDATIVE_PHOSPHORYLATION	COX4I2
KEGG_OXIDATIVE_PHOSPHORYLATION	COX5A
KEGG_OXIDATIVE_PHOSPHORYLATION	COX5B
KEGG_OXIDATIVE_PHOSPHORYLATION	COX6A1
KEGG_OXIDATIVE_PHOSPHORYLATION	COX6A2
KEGG_OXIDATIVE_PHOSPHORYLATION	COX6B1
KEGG_OXIDATIVE_PHOSPHORYLATION	COX6B2
KEGG_OXIDATIVE_PHOSPHORYLATION	COX6C
KEGG_OXIDATIVE_PHOSPHORYLATION	COX6CP3
KEGG_OXIDATIVE_PHOSPHORYLATION	COX7A1
KEGG_OXIDATIVE_PHOSPHORYLATION	COX7A2
KEGG_OXIDATIVE_PHOSPHORYLATION	COX7A2L
KEGG_OXIDATIVE_PHOSPHORYLATION	COX7B
KEGG_OXIDATIVE_PHOSPHORYLATION	COX7B2
KEGG_OXIDATIVE_PHOSPHORYLATION	COX7C
KEGG_OXIDATIVE_PHOSPHORYLATION	COX8A
KEGG_OXIDATIVE_PHOSPHORYLATION	COX8C
KEGG_OXIDATIVE_PHOSPHORYLATION	CYC1
KEGG_OXIDATIVE_PHOSPHORYLATION	LHPP
KEGG_OXIDATIVE_PHOSPHORYLATION	MT-ATP6
KEGG_OXIDATIVE_PHOSPHORYLATION	MT-ATP8
KEGG_OXIDATIVE_PHOSPHORYLATION	MT-CO1
KEGG_OXIDATIVE_PHOSPHORYLATION	MT-CO2
KEGG_OXIDATIVE_PHOSPHORYLATION	MT-CO3
KEGG_OXIDATIVE_PHOSPHORYLATION	MT-CYB
KEGG_OXIDATIVE_PHOSPHORYLATION	MT-ND1
KEGG_OXIDATIVE_PHOSPHORYLATION	MT-ND2
KEGG_OXIDATIVE_PHOSPHORYLATION	MT-ND3
KEGG_OXIDATIVE_PHOSPHORYLATION	MT-ND4
KEGG_OXIDATIVE_PHOSPHORYLATION	MT-ND4L
KEGG_OXIDATIVE_PHOSPHORYLATION	MT-ND5
KEGG_OXIDATIVE_PHOSPHORYLATION	MT-ND6
KEGG_OXIDATIVE_PHOSPHORYLATION	NDUFA1
KEGG_OXIDATIVE_PHOSPHORYLATION	NDUFA10
KEGG_OXIDATIVE_PHOSPHORYLATION	NDUFA11
KEGG_OXIDATIVE_PHOSPHORYLATION	NDUFA2
KEGG_OXIDATIVE_PHOSPHORYLATION	NDUFA3
KEGG_OXIDATIVE_PHOSPHORYLATION	NDUFA4
KEGG_OXIDATIVE_PHOSPHORYLATION	NDUFA4L2
KEGG_OXIDATIVE_PHOSPHORYLATION	NDUFA5
KEGG_OXIDATIVE_PHOSPHORYLATION	NDUFA6
KEGG_OXIDATIVE_PHOSPHORYLATION	NDUFA7
KEGG_OXIDATIVE_PHOSPHORYLATION	NDUFA8
KEGG_OXIDATIVE_PHOSPHORYLATION	NDUFA9
KEGG_OXIDATIVE_PHOSPHORYLATION	NDUFAB1
KEGG_OXIDATIVE_PHOSPHORYLATION	NDUFB1
KEGG_OXIDATIVE_PHOSPHORYLATION	NDUFB10
KEGG_OXIDATIVE_PHOSPHORYLATION	NDUFB2
KEGG_OXIDATIVE_PHOSPHORYLATION	NDUFB3
KEGG_OXIDATIVE_PHOSPHORYLATION	NDUFB4
KEGG_OXIDATIVE_PHOSPHORYLATION	NDUFB5
KEGG_OXIDATIVE_PHOSPHORYLATION	NDUFB6
KEGG_OXIDATIVE_PHOSPHORYLATION	NDUFB7
KEGG_OXIDATIVE_PHOSPHORYLATION	NDUFB8
KEGG_OXIDATIVE_PHOSPHORYLATION	NDUFB9
KEGG_OXIDATIVE_PHOSPHORYLATION	NDUFC1
KEGG_OXIDATIVE_PHOSPHORYLATION	NDUFC2
KEGG_OXIDATIVE_PHOSPHORYLATION	NDUFS1
KEGG_OXIDATIVE_PHOSPHORYLATION	NDUFS2
KEGG_OXIDATIVE_PHOSPHORYLATION	NDUFS3
KEGG_OXIDATIVE_PHOSPHORYLATION	NDUFS4
KEGG_OXIDATIVE_PHOSPHORYLATION	NDUFS5
KEGG_OXIDATIVE_PHOSPHORYLATION	NDUFS6
KEGG_OXIDATIVE_PHOSPHORYLATION	NDUFS7
KEGG_OXIDATIVE_PHOSPHORYLATION	NDUFS8
KEGG_OXIDATIVE_PHOSPHORYLATION	NDUFV1
KEGG_OXIDATIVE_PHOSPHORYLATION	NDUFV2
KEGG_OXIDATIVE_PHOSPHORYLATION	NDUFV3
KEGG_OXIDATIVE_PHOSPHORYLATION	PPA1
KEGG_OXIDATIVE_PHOSPHORYLATION	PPA2
KEGG_OXIDATIVE_PHOSPHORYLATION	SDHA
KEGG_OXIDATIVE_PHOSPHORYLATION	SDHB
KEGG_OXIDATIVE_PHOSPHORYLATION	SDHC
KEGG_OXIDATIVE_PHOSPHORYLATION	SDHD
KEGG_OXIDATIVE_PHOSPHORYLATION	TCIRG1
KEGG_OXIDATIVE_PHOSPHORYLATION	UQCR10
KEGG_OXIDATIVE_PHOSPHORYLATION	UQCR10P1
KEGG_OXIDATIVE_PHOSPHORYLATION	UQCR11
KEGG_OXIDATIVE_PHOSPHORYLATION	UQCRB
KEGG_OXIDATIVE_PHOSPHORYLATION	UQCRC1
KEGG_OXIDATIVE_PHOSPHORYLATION	UQCRC2
KEGG_OXIDATIVE_PHOSPHORYLATION	UQCRFS1
KEGG_OXIDATIVE_PHOSPHORYLATION	UQCRH
KEGG_OXIDATIVE_PHOSPHORYLATION	UQCRHL
KEGG_OXIDATIVE_PHOSPHORYLATION	UQCRQ
